# Supplementary material for: Intratumoral bacteria are immunosuppressive and promote immunotherapy resistance in head and neck squamous cell carcinoma
Source: Nat Cancer. 2026 Jan 2;7(1):80–97. doi: 10.1038/s43018-025-01067-1 (PMC12823012; doi:10.1038/s43018-025-01067-1)
Supplement: Supplementary file 2 — Supplementary Tables 1–7. [file 43018_2025_1067_MOESM2_ESM.xlsx]

## Sheet: Supplemental Table Index
Supplemental Tables
Table S1. Contaminants Subtracted
Table S2. Accessions used for PathSeq Analysis
Table S3. qRT-PCR Primers
Table S4. Mouse in vivo tumor Nanostring data
Table S5. Antibody information
Table S6. CIAO cohort data
Table S7. Cleveland Clinic cohort data

## Sheet: Table S1
Table S1. Contaminants Subtracted
Identified Potential Contaminant	Detected in WES and Subtracted
Acinetobacter	Yes
Aquabacterium	Yes
Bacteroides cutis	Yes
Bdellovibrio	Yes
Brevundimonas	Yes
Burkholderiales	Yes
Flavobacterium	Yes
Kocuria	Yes
Methylobacteriaceae	Yes
Micrococcus	Yes
Mycoplasma	Yes
Propionibacteriaceae	Yes
Pseudarcicella	Yes
Pseudomonas	Yes
Rhizobium	Yes
Roseburia faecis	Yes
Sphingomonas	Yes
Deinococcus	No
Oryza meyeriana	No
Methylobacterium	No
Helcococcus	No
Curtobacterium	No
Blautia	No
Enhydrobacter-Moraxella	No
Bradyrhizobium	No
Delftia	No
Saccharopolyspora	No
Sugarcane	No
Bifidobacterium	No
Akkermansia	No
Turicibacter	No
Acidovorax-Limnohabitans	No
Rhodoluna	No
Caldalkalibacillus	No
Spirochaeta	No
Mycobacterium	No
Curvibacter	No
Paracoccus	No
Legionella	No
Ethanoligenens	No
Hydrogenophaga	No
Paenalcaligenes	No
Ensifer	No
Gordonia	No
Ezakiella	No
Phyllobacterium	No

## Sheet: Table S2
Table S2. Accessions used for PathSeq Analysis
Accession	Description
NZ_CP069563.1	Bacteroides fragilis strain FDAARGOS_1225 chromosome, complete genome
NZ_CP069564.1	Bacteroides fragilis strain FDAARGOS_1225 plasmid unnamed, complete sequence
NZ_CP040530.1	Bacteroides thetaiotaomicron strain DSM 2079 chromosome, complete genome
NZ_CP040529.1	Bacteroides thetaiotaomicron strain DSM 2079 plasmid p_Bt, complete sequence
NZ_CP069794.1	Bacteroides eggerthii strain FDAARGOS_1221 chromosome
NZ_CP027234.1	Bacteroides heparinolyticus strain F0111 chromosome, complete genome
NZ_CP012938.1	Bacteroides ovatus strain ATCC 8483 chromosome, complete genome
NZ_CP027231.1	Bacteroides zoogleoformans strain ATCC 33285 chromosome, complete genome
NZ_CANDVQ010000001.1	MAG: Bacteroides acidifaciens isolate SRR15214595_bin.12_metawrap_v1.3_MAG NODE.34_length_191285_cov_19_882623, whole genome shotgun sequence
NZ_CANDVQ010000002.1	MAG: Bacteroides acidifaciens isolate SRR15214595_bin.12_metawrap_v1.3_MAG NODE.47_length_166654_cov_20_672399, whole genome shotgun sequence
NZ_CANDVQ010000003.1	MAG: Bacteroides acidifaciens isolate SRR15214595_bin.12_metawrap_v1.3_MAG NODE.48_length_165633_cov_16_055134, whole genome shotgun sequence
NZ_CANDVQ010000004.1	MAG: Bacteroides acidifaciens isolate SRR15214595_bin.12_metawrap_v1.3_MAG NODE.79_length_134764_cov_21_381571, whole genome shotgun sequence
NZ_CANDVQ010000005.1	MAG: Bacteroides acidifaciens isolate SRR15214595_bin.12_metawrap_v1.3_MAG NODE.105_length_118407_cov_18_389584, whole genome shotgun sequence
NZ_CANDVQ010000006.1	MAG: Bacteroides acidifaciens isolate SRR15214595_bin.12_metawrap_v1.3_MAG NODE.170_length_91270_cov_19_269451, whole genome shotgun sequence
NZ_CANDVQ010000007.1	MAG: Bacteroides acidifaciens isolate SRR15214595_bin.12_metawrap_v1.3_MAG NODE.179_length_89060_cov_19_026942, whole genome shotgun sequence
NZ_CANDVQ010000008.1	MAG: Bacteroides acidifaciens isolate SRR15214595_bin.12_metawrap_v1.3_MAG NODE.212_length_81674_cov_23_398633, whole genome shotgun sequence
NZ_CANDVQ010000009.1	MAG: Bacteroides acidifaciens isolate SRR15214595_bin.12_metawrap_v1.3_MAG NODE.282_length_70959_cov_18_887044, whole genome shotgun sequence
NZ_CANDVQ010000010.1	MAG: Bacteroides acidifaciens isolate SRR15214595_bin.12_metawrap_v1.3_MAG NODE.283_length_70909_cov_20_745604, whole genome shotgun sequence
NZ_CANDVQ010000011.1	MAG: Bacteroides acidifaciens isolate SRR15214595_bin.12_metawrap_v1.3_MAG NODE.311_length_68196_cov_23_139241, whole genome shotgun sequence
NZ_CANDVQ010000012.1	MAG: Bacteroides acidifaciens isolate SRR15214595_bin.12_metawrap_v1.3_MAG NODE.365_length_62557_cov_20_291495, whole genome shotgun sequence
NZ_CANDVQ010000013.1	MAG: Bacteroides acidifaciens isolate SRR15214595_bin.12_metawrap_v1.3_MAG NODE.384_length_59986_cov_21_457576, whole genome shotgun sequence
NZ_CANDVQ010000014.1	MAG: Bacteroides acidifaciens isolate SRR15214595_bin.12_metawrap_v1.3_MAG NODE.398_length_59081_cov_24_857842, whole genome shotgun sequence
NZ_CANDVQ010000015.1	MAG: Bacteroides acidifaciens isolate SRR15214595_bin.12_metawrap_v1.3_MAG NODE.417_length_57850_cov_21_347262, whole genome shotgun sequence
NZ_CANDVQ010000016.1	MAG: Bacteroides acidifaciens isolate SRR15214595_bin.12_metawrap_v1.3_MAG NODE.429_length_56930_cov_18_100853, whole genome shotgun sequence
NZ_CANDVQ010000017.1	MAG: Bacteroides acidifaciens isolate SRR15214595_bin.12_metawrap_v1.3_MAG NODE.450_length_55084_cov_20_090825, whole genome shotgun sequence
NZ_CANDVQ010000018.1	MAG: Bacteroides acidifaciens isolate SRR15214595_bin.12_metawrap_v1.3_MAG NODE.455_length_54551_cov_20_608045, whole genome shotgun sequence
NZ_CANDVQ010000019.1	MAG: Bacteroides acidifaciens isolate SRR15214595_bin.12_metawrap_v1.3_MAG NODE.466_length_53921_cov_18_500984, whole genome shotgun sequence
NZ_CANDVQ010000020.1	MAG: Bacteroides acidifaciens isolate SRR15214595_bin.12_metawrap_v1.3_MAG NODE.614_length_45093_cov_20_021804, whole genome shotgun sequence
NZ_CANDVQ010000021.1	MAG: Bacteroides acidifaciens isolate SRR15214595_bin.12_metawrap_v1.3_MAG NODE.625_length_44673_cov_21_538930, whole genome shotgun sequence
NZ_CANDVQ010000022.1	MAG: Bacteroides acidifaciens isolate SRR15214595_bin.12_metawrap_v1.3_MAG NODE.665_length_43022_cov_21_616985, whole genome shotgun sequence
NZ_CANDVQ010000023.1	MAG: Bacteroides acidifaciens isolate SRR15214595_bin.12_metawrap_v1.3_MAG NODE.670_length_42882_cov_26_502720, whole genome shotgun sequence
NZ_CANDVQ010000024.1	MAG: Bacteroides acidifaciens isolate SRR15214595_bin.12_metawrap_v1.3_MAG NODE.675_length_42796_cov_21_732786, whole genome shotgun sequence
NZ_CANDVQ010000025.1	MAG: Bacteroides acidifaciens isolate SRR15214595_bin.12_metawrap_v1.3_MAG NODE.687_length_42535_cov_18_943103, whole genome shotgun sequence
NZ_CANDVQ010000026.1	MAG: Bacteroides acidifaciens isolate SRR15214595_bin.12_metawrap_v1.3_MAG NODE.711_length_41624_cov_21_043614, whole genome shotgun sequence
NZ_CANDVQ010000027.1	MAG: Bacteroides acidifaciens isolate SRR15214595_bin.12_metawrap_v1.3_MAG NODE.774_length_39277_cov_23_795880, whole genome shotgun sequence
NZ_CANDVQ010000028.1	MAG: Bacteroides acidifaciens isolate SRR15214595_bin.12_metawrap_v1.3_MAG NODE.786_length_38823_cov_25_407037, whole genome shotgun sequence
NZ_CANDVQ010000029.1	MAG: Bacteroides acidifaciens isolate SRR15214595_bin.12_metawrap_v1.3_MAG NODE.795_length_38703_cov_19_089008, whole genome shotgun sequence
NZ_CANDVQ010000030.1	MAG: Bacteroides acidifaciens isolate SRR15214595_bin.12_metawrap_v1.3_MAG NODE.808_length_38366_cov_18_935763, whole genome shotgun sequence
NZ_CANDVQ010000031.1	MAG: Bacteroides acidifaciens isolate SRR15214595_bin.12_metawrap_v1.3_MAG NODE.817_length_38112_cov_18_362115, whole genome shotgun sequence
NZ_CANDVQ010000032.1	MAG: Bacteroides acidifaciens isolate SRR15214595_bin.12_metawrap_v1.3_MAG NODE.822_length_37968_cov_21_372722, whole genome shotgun sequence
NZ_CANDVQ010000033.1	MAG: Bacteroides acidifaciens isolate SRR15214595_bin.12_metawrap_v1.3_MAG NODE.862_length_36822_cov_19_418092, whole genome shotgun sequence
NZ_CANDVQ010000034.1	MAG: Bacteroides acidifaciens isolate SRR15214595_bin.12_metawrap_v1.3_MAG NODE.890_length_35646_cov_20_589419, whole genome shotgun sequence
NZ_CANDVQ010000035.1	MAG: Bacteroides acidifaciens isolate SRR15214595_bin.12_metawrap_v1.3_MAG NODE.917_length_34734_cov_20_213414, whole genome shotgun sequence
NZ_CANDVQ010000036.1	MAG: Bacteroides acidifaciens isolate SRR15214595_bin.12_metawrap_v1.3_MAG NODE.931_length_34213_cov_18_109784, whole genome shotgun sequence
NZ_CANDVQ010000037.1	MAG: Bacteroides acidifaciens isolate SRR15214595_bin.12_metawrap_v1.3_MAG NODE.953_length_33433_cov_16_918719, whole genome shotgun sequence
NZ_CANDVQ010000038.1	MAG: Bacteroides acidifaciens isolate SRR15214595_bin.12_metawrap_v1.3_MAG NODE.971_length_32964_cov_20_417241, whole genome shotgun sequence
NZ_CANDVQ010000039.1	MAG: Bacteroides acidifaciens isolate SRR15214595_bin.12_metawrap_v1.3_MAG NODE.985_length_32654_cov_18_855210, whole genome shotgun sequence
NZ_CANDVQ010000040.1	MAG: Bacteroides acidifaciens isolate SRR15214595_bin.12_metawrap_v1.3_MAG NODE.999_length_32290_cov_21_053575, whole genome shotgun sequence
NZ_CANDVQ010000041.1	MAG: Bacteroides acidifaciens isolate SRR15214595_bin.12_metawrap_v1.3_MAG NODE.1037_length_31344_cov_21_028700, whole genome shotgun sequence
NZ_CANDVQ010000042.1	MAG: Bacteroides acidifaciens isolate SRR15214595_bin.12_metawrap_v1.3_MAG NODE.1051_length_31081_cov_20_227551, whole genome shotgun sequence
NZ_CANDVQ010000043.1	MAG: Bacteroides acidifaciens isolate SRR15214595_bin.12_metawrap_v1.3_MAG NODE.1075_length_30524_cov_20_368342, whole genome shotgun sequence
NZ_CANDVQ010000044.1	MAG: Bacteroides acidifaciens isolate SRR15214595_bin.12_metawrap_v1.3_MAG NODE.1077_length_30482_cov_18_145364, whole genome shotgun sequence
NZ_CANDVQ010000045.1	MAG: Bacteroides acidifaciens isolate SRR15214595_bin.12_metawrap_v1.3_MAG NODE.1100_length_29781_cov_20_320393, whole genome shotgun sequence
NZ_CANDVQ010000046.1	MAG: Bacteroides acidifaciens isolate SRR15214595_bin.12_metawrap_v1.3_MAG NODE.1105_length_29606_cov_20_685290, whole genome shotgun sequence
NZ_CANDVQ010000047.1	MAG: Bacteroides acidifaciens isolate SRR15214595_bin.12_metawrap_v1.3_MAG NODE.1137_length_28844_cov_21_209941, whole genome shotgun sequence
NZ_CANDVQ010000048.1	MAG: Bacteroides acidifaciens isolate SRR15214595_bin.12_metawrap_v1.3_MAG NODE.1143_length_28751_cov_19_622979, whole genome shotgun sequence
NZ_CANDVQ010000049.1	MAG: Bacteroides acidifaciens isolate SRR15214595_bin.12_metawrap_v1.3_MAG NODE.1172_length_28064_cov_18_057124, whole genome shotgun sequence
NZ_CANDVQ010000050.1	MAG: Bacteroides acidifaciens isolate SRR15214595_bin.12_metawrap_v1.3_MAG NODE.1220_length_27105_cov_20_878706, whole genome shotgun sequence
NZ_CANDVQ010000051.1	MAG: Bacteroides acidifaciens isolate SRR15214595_bin.12_metawrap_v1.3_MAG NODE.1268_length_26339_cov_18_319206, whole genome shotgun sequence
NZ_CANDVQ010000052.1	MAG: Bacteroides acidifaciens isolate SRR15214595_bin.12_metawrap_v1.3_MAG NODE.1311_length_25676_cov_21_802037, whole genome shotgun sequence
NZ_CANDVQ010000053.1	MAG: Bacteroides acidifaciens isolate SRR15214595_bin.12_metawrap_v1.3_MAG NODE.1316_length_25608_cov_20_181544, whole genome shotgun sequence
NZ_CANDVQ010000054.1	MAG: Bacteroides acidifaciens isolate SRR15214595_bin.12_metawrap_v1.3_MAG NODE.1317_length_25600_cov_21_009317, whole genome shotgun sequence
NZ_CANDVQ010000055.1	MAG: Bacteroides acidifaciens isolate SRR15214595_bin.12_metawrap_v1.3_MAG NODE.1341_length_25295_cov_19_539223, whole genome shotgun sequence
NZ_CANDVQ010000056.1	MAG: Bacteroides acidifaciens isolate SRR15214595_bin.12_metawrap_v1.3_MAG NODE.1371_length_24733_cov_20_802010, whole genome shotgun sequence
NZ_CANDVQ010000057.1	MAG: Bacteroides acidifaciens isolate SRR15214595_bin.12_metawrap_v1.3_MAG NODE.1385_length_24438_cov_16_787147, whole genome shotgun sequence
NZ_CANDVQ010000058.1	MAG: Bacteroides acidifaciens isolate SRR15214595_bin.12_metawrap_v1.3_MAG NODE.1391_length_24394_cov_19_471835, whole genome shotgun sequence
NZ_CANDVQ010000059.1	MAG: Bacteroides acidifaciens isolate SRR15214595_bin.12_metawrap_v1.3_MAG NODE.1406_length_24186_cov_24_013758, whole genome shotgun sequence
NZ_CANDVQ010000060.1	MAG: Bacteroides acidifaciens isolate SRR15214595_bin.12_metawrap_v1.3_MAG NODE.1418_length_23971_cov_17_183894, whole genome shotgun sequence
NZ_CANDVQ010000061.1	MAG: Bacteroides acidifaciens isolate SRR15214595_bin.12_metawrap_v1.3_MAG NODE.1434_length_23804_cov_19_959746, whole genome shotgun sequence
NZ_CANDVQ010000062.1	MAG: Bacteroides acidifaciens isolate SRR15214595_bin.12_metawrap_v1.3_MAG NODE.1445_length_23660_cov_18_722686, whole genome shotgun sequence
NZ_CANDVQ010000063.1	MAG: Bacteroides acidifaciens isolate SRR15214595_bin.12_metawrap_v1.3_MAG NODE.1447_length_23642_cov_21_158816, whole genome shotgun sequence
NZ_CANDVQ010000064.1	MAG: Bacteroides acidifaciens isolate SRR15214595_bin.12_metawrap_v1.3_MAG NODE.1464_length_23389_cov_33_051641, whole genome shotgun sequence
NZ_CANDVQ010000065.1	MAG: Bacteroides acidifaciens isolate SRR15214595_bin.12_metawrap_v1.3_MAG NODE.1475_length_23232_cov_21_321569, whole genome shotgun sequence
NZ_CANDVQ010000066.1	MAG: Bacteroides acidifaciens isolate SRR15214595_bin.12_metawrap_v1.3_MAG NODE.1500_length_22854_cov_19_486162, whole genome shotgun sequence
NZ_CANDVQ010000067.1	MAG: Bacteroides acidifaciens isolate SRR15214595_bin.12_metawrap_v1.3_MAG NODE.1510_length_22649_cov_20_239798, whole genome shotgun sequence
NZ_CANDVQ010000068.1	MAG: Bacteroides acidifaciens isolate SRR15214595_bin.12_metawrap_v1.3_MAG NODE.1519_length_22539_cov_32_834282, whole genome shotgun sequence
NZ_CANDVQ010000069.1	MAG: Bacteroides acidifaciens isolate SRR15214595_bin.12_metawrap_v1.3_MAG NODE.1556_length_22115_cov_21_340118, whole genome shotgun sequence
NZ_CANDVQ010000070.1	MAG: Bacteroides acidifaciens isolate SRR15214595_bin.12_metawrap_v1.3_MAG NODE.1582_length_21835_cov_19_485491, whole genome shotgun sequence
NZ_CANDVQ010000071.1	MAG: Bacteroides acidifaciens isolate SRR15214595_bin.12_metawrap_v1.3_MAG NODE.1683_length_20535_cov_18_573291, whole genome shotgun sequence
NZ_CANDVQ010000072.1	MAG: Bacteroides acidifaciens isolate SRR15214595_bin.12_metawrap_v1.3_MAG NODE.1723_length_20144_cov_22_591966, whole genome shotgun sequence
NZ_CANDVQ010000073.1	MAG: Bacteroides acidifaciens isolate SRR15214595_bin.12_metawrap_v1.3_MAG NODE.1733_length_20035_cov_20_366166, whole genome shotgun sequence
NZ_CANDVQ010000074.1	MAG: Bacteroides acidifaciens isolate SRR15214595_bin.12_metawrap_v1.3_MAG NODE.1736_length_20001_cov_17_909907, whole genome shotgun sequence
NZ_CANDVQ010000075.1	MAG: Bacteroides acidifaciens isolate SRR15214595_bin.12_metawrap_v1.3_MAG NODE.1875_length_18609_cov_20_991808, whole genome shotgun sequence
NZ_CANDVQ010000076.1	MAG: Bacteroides acidifaciens isolate SRR15214595_bin.12_metawrap_v1.3_MAG NODE.1939_length_18144_cov_17_625629, whole genome shotgun sequence
NZ_CANDVQ010000077.1	MAG: Bacteroides acidifaciens isolate SRR15214595_bin.12_metawrap_v1.3_MAG NODE.1943_length_18107_cov_17_815145, whole genome shotgun sequence
NZ_CANDVQ010000078.1	MAG: Bacteroides acidifaciens isolate SRR15214595_bin.12_metawrap_v1.3_MAG NODE.1945_length_18099_cov_19_636555, whole genome shotgun sequence
NZ_CANDVQ010000079.1	MAG: Bacteroides acidifaciens isolate SRR15214595_bin.12_metawrap_v1.3_MAG NODE.1971_length_17866_cov_18_389254, whole genome shotgun sequence
NZ_CANDVQ010000080.1	MAG: Bacteroides acidifaciens isolate SRR15214595_bin.12_metawrap_v1.3_MAG NODE.1985_length_17780_cov_27_843441, whole genome shotgun sequence
NZ_CANDVQ010000081.1	MAG: Bacteroides acidifaciens isolate SRR15214595_bin.12_metawrap_v1.3_MAG NODE.2000_length_17656_cov_20_320948, whole genome shotgun sequence
NZ_CANDVQ010000082.1	MAG: Bacteroides acidifaciens isolate SRR15214595_bin.12_metawrap_v1.3_MAG NODE.2017_length_17524_cov_18_099147, whole genome shotgun sequence
NZ_CANDVQ010000083.1	MAG: Bacteroides acidifaciens isolate SRR15214595_bin.12_metawrap_v1.3_MAG NODE.2018_length_17507_cov_19_410841, whole genome shotgun sequence
NZ_CANDVQ010000084.1	MAG: Bacteroides acidifaciens isolate SRR15214595_bin.12_metawrap_v1.3_MAG NODE.2039_length_17339_cov_18_698160, whole genome shotgun sequence
NZ_CANDVQ010000085.1	MAG: Bacteroides acidifaciens isolate SRR15214595_bin.12_metawrap_v1.3_MAG NODE.2041_length_17323_cov_17_255733, whole genome shotgun sequence
NZ_CANDVQ010000086.1	MAG: Bacteroides acidifaciens isolate SRR15214595_bin.12_metawrap_v1.3_MAG NODE.2047_length_17275_cov_21_170557, whole genome shotgun sequence
NZ_CANDVQ010000087.1	MAG: Bacteroides acidifaciens isolate SRR15214595_bin.12_metawrap_v1.3_MAG NODE.2099_length_16828_cov_29_278304, whole genome shotgun sequence
NZ_CANDVQ010000088.1	MAG: Bacteroides acidifaciens isolate SRR15214595_bin.12_metawrap_v1.3_MAG NODE.2111_length_16731_cov_19_587371, whole genome shotgun sequence
NZ_CANDVQ010000089.1	MAG: Bacteroides acidifaciens isolate SRR15214595_bin.12_metawrap_v1.3_MAG NODE.2115_length_16718_cov_21_271920, whole genome shotgun sequence
NZ_CANDVQ010000090.1	MAG: Bacteroides acidifaciens isolate SRR15214595_bin.12_metawrap_v1.3_MAG NODE.2132_length_16549_cov_21_205590, whole genome shotgun sequence
NZ_CANDVQ010000091.1	MAG: Bacteroides acidifaciens isolate SRR15214595_bin.12_metawrap_v1.3_MAG NODE.2164_length_16299_cov_19_563839, whole genome shotgun sequence
NZ_CANDVQ010000092.1	MAG: Bacteroides acidifaciens isolate SRR15214595_bin.12_metawrap_v1.3_MAG NODE.2168_length_16264_cov_19_675427, whole genome shotgun sequence
NZ_CANDVQ010000093.1	MAG: Bacteroides acidifaciens isolate SRR15214595_bin.12_metawrap_v1.3_MAG NODE.2234_length_15770_cov_18_961502, whole genome shotgun sequence
NZ_CANDVQ010000094.1	MAG: Bacteroides acidifaciens isolate SRR15214595_bin.12_metawrap_v1.3_MAG NODE.2273_length_15466_cov_29_898449, whole genome shotgun sequence
NZ_CANDVQ010000095.1	MAG: Bacteroides acidifaciens isolate SRR15214595_bin.12_metawrap_v1.3_MAG NODE.2289_length_15349_cov_19_448280, whole genome shotgun sequence
NZ_CANDVQ010000096.1	MAG: Bacteroides acidifaciens isolate SRR15214595_bin.12_metawrap_v1.3_MAG NODE.2291_length_15327_cov_19_327658, whole genome shotgun sequence
NZ_CANDVQ010000097.1	MAG: Bacteroides acidifaciens isolate SRR15214595_bin.12_metawrap_v1.3_MAG NODE.2326_length_15028_cov_19_357911, whole genome shotgun sequence
NZ_CANDVQ010000098.1	MAG: Bacteroides acidifaciens isolate SRR15214595_bin.12_metawrap_v1.3_MAG NODE.2353_length_14833_cov_19_911558, whole genome shotgun sequence
NZ_CANDVQ010000099.1	MAG: Bacteroides acidifaciens isolate SRR15214595_bin.12_metawrap_v1.3_MAG NODE.2355_length_14821_cov_22_776243, whole genome shotgun sequence
NZ_CANDVQ010000100.1	MAG: Bacteroides acidifaciens isolate SRR15214595_bin.12_metawrap_v1.3_MAG NODE.2366_length_14718_cov_20_797313, whole genome shotgun sequence
NZ_CANDVQ010000101.1	MAG: Bacteroides acidifaciens isolate SRR15214595_bin.12_metawrap_v1.3_MAG NODE.2400_length_14555_cov_16_792552, whole genome shotgun sequence
NZ_CANDVQ010000102.1	MAG: Bacteroides acidifaciens isolate SRR15214595_bin.12_metawrap_v1.3_MAG NODE.2401_length_14554_cov_17_784744, whole genome shotgun sequence
NZ_CANDVQ010000103.1	MAG: Bacteroides acidifaciens isolate SRR15214595_bin.12_metawrap_v1.3_MAG NODE.2425_length_14365_cov_18_448148, whole genome shotgun sequence
NZ_CANDVQ010000104.1	MAG: Bacteroides acidifaciens isolate SRR15214595_bin.12_metawrap_v1.3_MAG NODE.2427_length_14355_cov_23_343916, whole genome shotgun sequence
NZ_CANDVQ010000105.1	MAG: Bacteroides acidifaciens isolate SRR15214595_bin.12_metawrap_v1.3_MAG NODE.2457_length_14212_cov_21_127004, whole genome shotgun sequence
NZ_CANDVQ010000106.1	MAG: Bacteroides acidifaciens isolate SRR15214595_bin.12_metawrap_v1.3_MAG NODE.2488_length_13915_cov_31_786580, whole genome shotgun sequence
NZ_CANDVQ010000107.1	MAG: Bacteroides acidifaciens isolate SRR15214595_bin.12_metawrap_v1.3_MAG NODE.2510_length_13754_cov_34_080736, whole genome shotgun sequence
NZ_CANDVQ010000108.1	MAG: Bacteroides acidifaciens isolate SRR15214595_bin.12_metawrap_v1.3_MAG NODE.2559_length_13452_cov_19_533851, whole genome shotgun sequence
NZ_CANDVQ010000109.1	MAG: Bacteroides acidifaciens isolate SRR15214595_bin.12_metawrap_v1.3_MAG NODE.2583_length_13324_cov_18_100460, whole genome shotgun sequence
NZ_CANDVQ010000110.1	MAG: Bacteroides acidifaciens isolate SRR15214595_bin.12_metawrap_v1.3_MAG NODE.2629_length_13056_cov_18_142758, whole genome shotgun sequence
NZ_CANDVQ010000111.1	MAG: Bacteroides acidifaciens isolate SRR15214595_bin.12_metawrap_v1.3_MAG NODE.2646_length_12977_cov_20_292602, whole genome shotgun sequence
NZ_CANDVQ010000112.1	MAG: Bacteroides acidifaciens isolate SRR15214595_bin.12_metawrap_v1.3_MAG NODE.2657_length_12938_cov_20_268260, whole genome shotgun sequence
NZ_CANDVQ010000113.1	MAG: Bacteroides acidifaciens isolate SRR15214595_bin.12_metawrap_v1.3_MAG NODE.2667_length_12883_cov_21_383614, whole genome shotgun sequence
NZ_CANDVQ010000114.1	MAG: Bacteroides acidifaciens isolate SRR15214595_bin.12_metawrap_v1.3_MAG NODE.2679_length_12820_cov_16_571955, whole genome shotgun sequence
NZ_CANDVQ010000115.1	MAG: Bacteroides acidifaciens isolate SRR15214595_bin.12_metawrap_v1.3_MAG NODE.2762_length_12385_cov_18_324818, whole genome shotgun sequence
NZ_CANDVQ010000116.1	MAG: Bacteroides acidifaciens isolate SRR15214595_bin.12_metawrap_v1.3_MAG NODE.2767_length_12359_cov_34_209444, whole genome shotgun sequence
NZ_CANDVQ010000117.1	MAG: Bacteroides acidifaciens isolate SRR15214595_bin.12_metawrap_v1.3_MAG NODE.2779_length_12306_cov_18_957391, whole genome shotgun sequence
NZ_CANDVQ010000118.1	MAG: Bacteroides acidifaciens isolate SRR15214595_bin.12_metawrap_v1.3_MAG NODE.2819_length_12081_cov_19_690920, whole genome shotgun sequence
NZ_CANDVQ010000119.1	MAG: Bacteroides acidifaciens isolate SRR15214595_bin.12_metawrap_v1.3_MAG NODE.2896_length_11645_cov_21_362381, whole genome shotgun sequence
NZ_CANDVQ010000120.1	MAG: Bacteroides acidifaciens isolate SRR15214595_bin.12_metawrap_v1.3_MAG NODE.2931_length_11509_cov_22_266457, whole genome shotgun sequence
NZ_CANDVQ010000121.1	MAG: Bacteroides acidifaciens isolate SRR15214595_bin.12_metawrap_v1.3_MAG NODE.2935_length_11489_cov_20_777768, whole genome shotgun sequence
NZ_CANDVQ010000122.1	MAG: Bacteroides acidifaciens isolate SRR15214595_bin.12_metawrap_v1.3_MAG NODE.2993_length_11213_cov_17_701022, whole genome shotgun sequence
NZ_CANDVQ010000123.1	MAG: Bacteroides acidifaciens isolate SRR15214595_bin.12_metawrap_v1.3_MAG NODE.3036_length_11043_cov_18_099381, whole genome shotgun sequence
NZ_CANDVQ010000124.1	MAG: Bacteroides acidifaciens isolate SRR15214595_bin.12_metawrap_v1.3_MAG NODE.3121_length_10636_cov_20_961818, whole genome shotgun sequence
NZ_CANDVQ010000125.1	MAG: Bacteroides acidifaciens isolate SRR15214595_bin.12_metawrap_v1.3_MAG NODE.3133_length_10593_cov_41_855191, whole genome shotgun sequence
NZ_CANDVQ010000126.1	MAG: Bacteroides acidifaciens isolate SRR15214595_bin.12_metawrap_v1.3_MAG NODE.3202_length_10367_cov_19_207525, whole genome shotgun sequence
NZ_CANDVQ010000127.1	MAG: Bacteroides acidifaciens isolate SRR15214595_bin.12_metawrap_v1.3_MAG NODE.3250_length_10203_cov_17_318092, whole genome shotgun sequence
NZ_CANDVQ010000128.1	MAG: Bacteroides acidifaciens isolate SRR15214595_bin.12_metawrap_v1.3_MAG NODE.3302_length_10007_cov_17_508441, whole genome shotgun sequence
NZ_CANDVQ010000129.1	MAG: Bacteroides acidifaciens isolate SRR15214595_bin.12_metawrap_v1.3_MAG NODE.3342_length_9857_cov_18_449704, whole genome shotgun sequence
NZ_CANDVQ010000130.1	MAG: Bacteroides acidifaciens isolate SRR15214595_bin.12_metawrap_v1.3_MAG NODE.3358_length_9806_cov_20_443749, whole genome shotgun sequence
NZ_CANDVQ010000131.1	MAG: Bacteroides acidifaciens isolate SRR15214595_bin.12_metawrap_v1.3_MAG NODE.3378_length_9747_cov_18_318510, whole genome shotgun sequence
NZ_CANDVQ010000132.1	MAG: Bacteroides acidifaciens isolate SRR15214595_bin.12_metawrap_v1.3_MAG NODE.3418_length_9596_cov_17_463578, whole genome shotgun sequence
NZ_CANDVQ010000133.1	MAG: Bacteroides acidifaciens isolate SRR15214595_bin.12_metawrap_v1.3_MAG NODE.3424_length_9577_cov_19_270321, whole genome shotgun sequence
NZ_CANDVQ010000134.1	MAG: Bacteroides acidifaciens isolate SRR15214595_bin.12_metawrap_v1.3_MAG NODE.3465_length_9469_cov_20_156575, whole genome shotgun sequence
NZ_CANDVQ010000135.1	MAG: Bacteroides acidifaciens isolate SRR15214595_bin.12_metawrap_v1.3_MAG NODE.3530_length_9238_cov_16_937602, whole genome shotgun sequence
NZ_CANDVQ010000136.1	MAG: Bacteroides acidifaciens isolate SRR15214595_bin.12_metawrap_v1.3_MAG NODE.3602_length_9060_cov_18_340478, whole genome shotgun sequence
NZ_CANDVQ010000137.1	MAG: Bacteroides acidifaciens isolate SRR15214595_bin.12_metawrap_v1.3_MAG NODE.3604_length_9053_cov_17_659591, whole genome shotgun sequence
NZ_CANDVQ010000138.1	MAG: Bacteroides acidifaciens isolate SRR15214595_bin.12_metawrap_v1.3_MAG NODE.3619_length_9012_cov_19_518812, whole genome shotgun sequence
NZ_CANDVQ010000139.1	MAG: Bacteroides acidifaciens isolate SRR15214595_bin.12_metawrap_v1.3_MAG NODE.3645_length_8947_cov_17_309717, whole genome shotgun sequence
NZ_CANDVQ010000140.1	MAG: Bacteroides acidifaciens isolate SRR15214595_bin.12_metawrap_v1.3_MAG NODE.3704_length_8773_cov_19_921542, whole genome shotgun sequence
NZ_CANDVQ010000141.1	MAG: Bacteroides acidifaciens isolate SRR15214595_bin.12_metawrap_v1.3_MAG NODE.3733_length_8662_cov_36_725805, whole genome shotgun sequence
NZ_CANDVQ010000142.1	MAG: Bacteroides acidifaciens isolate SRR15214595_bin.12_metawrap_v1.3_MAG NODE.3788_length_8524_cov_16_111229, whole genome shotgun sequence
NZ_CANDVQ010000143.1	MAG: Bacteroides acidifaciens isolate SRR15214595_bin.12_metawrap_v1.3_MAG NODE.3819_length_8454_cov_17_805691, whole genome shotgun sequence
NZ_CANDVQ010000144.1	MAG: Bacteroides acidifaciens isolate SRR15214595_bin.12_metawrap_v1.3_MAG NODE.3821_length_8446_cov_19_266595, whole genome shotgun sequence
NZ_CANDVQ010000145.1	MAG: Bacteroides acidifaciens isolate SRR15214595_bin.12_metawrap_v1.3_MAG NODE.3830_length_8430_cov_30_796299, whole genome shotgun sequence
NZ_CANDVQ010000146.1	MAG: Bacteroides acidifaciens isolate SRR15214595_bin.12_metawrap_v1.3_MAG NODE.3848_length_8381_cov_19_616863, whole genome shotgun sequence
NZ_CANDVQ010000147.1	MAG: Bacteroides acidifaciens isolate SRR15214595_bin.12_metawrap_v1.3_MAG NODE.3930_length_8197_cov_22_230042, whole genome shotgun sequence
NZ_CANDVQ010000148.1	MAG: Bacteroides acidifaciens isolate SRR15214595_bin.12_metawrap_v1.3_MAG NODE.4086_length_7867_cov_21_651946, whole genome shotgun sequence
NZ_CANDVQ010000149.1	MAG: Bacteroides acidifaciens isolate SRR15214595_bin.12_metawrap_v1.3_MAG NODE.4177_length_7664_cov_20_741753, whole genome shotgun sequence
NZ_CANDVQ010000150.1	MAG: Bacteroides acidifaciens isolate SRR15214595_bin.12_metawrap_v1.3_MAG NODE.4289_length_7444_cov_17_812965, whole genome shotgun sequence
NZ_CANDVQ010000151.1	MAG: Bacteroides acidifaciens isolate SRR15214595_bin.12_metawrap_v1.3_MAG NODE.4394_length_7252_cov_19_131583, whole genome shotgun sequence
NZ_CANDVQ010000152.1	MAG: Bacteroides acidifaciens isolate SRR15214595_bin.12_metawrap_v1.3_MAG NODE.4396_length_7249_cov_20_121351, whole genome shotgun sequence
NZ_CANDVQ010000153.1	MAG: Bacteroides acidifaciens isolate SRR15214595_bin.12_metawrap_v1.3_MAG NODE.4497_length_7053_cov_19_179051, whole genome shotgun sequence
NZ_CANDVQ010000154.1	MAG: Bacteroides acidifaciens isolate SRR15214595_bin.12_metawrap_v1.3_MAG NODE.4658_length_6789_cov_20_144342, whole genome shotgun sequence
NZ_CANDVQ010000155.1	MAG: Bacteroides acidifaciens isolate SRR15214595_bin.12_metawrap_v1.3_MAG NODE.4665_length_6778_cov_17_917894, whole genome shotgun sequence
NZ_CANDVQ010000156.1	MAG: Bacteroides acidifaciens isolate SRR15214595_bin.12_metawrap_v1.3_MAG NODE.4692_length_6725_cov_20_624888, whole genome shotgun sequence
NZ_CANDVQ010000157.1	MAG: Bacteroides acidifaciens isolate SRR15214595_bin.12_metawrap_v1.3_MAG NODE.4716_length_6696_cov_20_941726, whole genome shotgun sequence
NZ_CANDVQ010000158.1	MAG: Bacteroides acidifaciens isolate SRR15214595_bin.12_metawrap_v1.3_MAG NODE.4725_length_6686_cov_19_560398, whole genome shotgun sequence
NZ_CANDVQ010000159.1	MAG: Bacteroides acidifaciens isolate SRR15214595_bin.12_metawrap_v1.3_MAG NODE.4729_length_6680_cov_19_703698, whole genome shotgun sequence
NZ_CANDVQ010000160.1	MAG: Bacteroides acidifaciens isolate SRR15214595_bin.12_metawrap_v1.3_MAG NODE.4766_length_6635_cov_20_319909, whole genome shotgun sequence
NZ_CANDVQ010000161.1	MAG: Bacteroides acidifaciens isolate SRR15214595_bin.12_metawrap_v1.3_MAG NODE.4771_length_6624_cov_39_876085, whole genome shotgun sequence
NZ_CANDVQ010000162.1	MAG: Bacteroides acidifaciens isolate SRR15214595_bin.12_metawrap_v1.3_MAG NODE.4868_length_6477_cov_20_009499, whole genome shotgun sequence
NZ_CANDVQ010000163.1	MAG: Bacteroides acidifaciens isolate SRR15214595_bin.12_metawrap_v1.3_MAG NODE.5058_length_6216_cov_20_330790, whole genome shotgun sequence
NZ_CANDVQ010000164.1	MAG: Bacteroides acidifaciens isolate SRR15214595_bin.12_metawrap_v1.3_MAG NODE.5284_length_5888_cov_18_051774, whole genome shotgun sequence
NZ_CANDVQ010000165.1	MAG: Bacteroides acidifaciens isolate SRR15214595_bin.12_metawrap_v1.3_MAG NODE.5391_length_5778_cov_21_170540, whole genome shotgun sequence
NZ_CANDVQ010000166.1	MAG: Bacteroides acidifaciens isolate SRR15214595_bin.12_metawrap_v1.3_MAG NODE.5438_length_5719_cov_57_888595, whole genome shotgun sequence
NZ_CANDVQ010000167.1	MAG: Bacteroides acidifaciens isolate SRR15214595_bin.12_metawrap_v1.3_MAG NODE.5617_length_5506_cov_23_989360, whole genome shotgun sequence
NZ_CANDVQ010000168.1	MAG: Bacteroides acidifaciens isolate SRR15214595_bin.12_metawrap_v1.3_MAG NODE.5661_length_5468_cov_20_789026, whole genome shotgun sequence
NZ_CANDVQ010000169.1	MAG: Bacteroides acidifaciens isolate SRR15214595_bin.12_metawrap_v1.3_MAG NODE.5880_length_5246_cov_18_743402, whole genome shotgun sequence
NZ_CANDVQ010000170.1	MAG: Bacteroides acidifaciens isolate SRR15214595_bin.12_metawrap_v1.3_MAG NODE.5972_length_5167_cov_17_438772, whole genome shotgun sequence
NZ_CANDVQ010000171.1	MAG: Bacteroides acidifaciens isolate SRR15214595_bin.12_metawrap_v1.3_MAG NODE.6145_length_5017_cov_19_403466, whole genome shotgun sequence
NZ_CANDVQ010000172.1	MAG: Bacteroides acidifaciens isolate SRR15214595_bin.12_metawrap_v1.3_MAG NODE.6157_length_5009_cov_18_554098, whole genome shotgun sequence
NZ_CANDVQ010000173.1	MAG: Bacteroides acidifaciens isolate SRR15214595_bin.12_metawrap_v1.3_MAG NODE.6170_length_4997_cov_40_193444, whole genome shotgun sequence
NZ_CANDVQ010000174.1	MAG: Bacteroides acidifaciens isolate SRR15214595_bin.12_metawrap_v1.3_MAG NODE.6342_length_4852_cov_22_195747, whole genome shotgun sequence
NZ_CANDVQ010000175.1	MAG: Bacteroides acidifaciens isolate SRR15214595_bin.12_metawrap_v1.3_MAG NODE.6377_length_4833_cov_20_053160, whole genome shotgun sequence
NZ_CANDVQ010000176.1	MAG: Bacteroides acidifaciens isolate SRR15214595_bin.12_metawrap_v1.3_MAG NODE.6546_length_4714_cov_20_062030, whole genome shotgun sequence
NZ_CANDVQ010000177.1	MAG: Bacteroides acidifaciens isolate SRR15214595_bin.12_metawrap_v1.3_MAG NODE.6882_length_4488_cov_22_254230, whole genome shotgun sequence
NZ_CANDVQ010000178.1	MAG: Bacteroides acidifaciens isolate SRR15214595_bin.12_metawrap_v1.3_MAG NODE.6942_length_4449_cov_18_043241, whole genome shotgun sequence
NZ_CANDVQ010000179.1	MAG: Bacteroides acidifaciens isolate SRR15214595_bin.12_metawrap_v1.3_MAG NODE.7164_length_4309_cov_12_877057, whole genome shotgun sequence
NZ_CANDVQ010000180.1	MAG: Bacteroides acidifaciens isolate SRR15214595_bin.12_metawrap_v1.3_MAG NODE.7302_length_4223_cov_17_903071, whole genome shotgun sequence
NZ_CANDVQ010000181.1	MAG: Bacteroides acidifaciens isolate SRR15214595_bin.12_metawrap_v1.3_MAG NODE.7780_length_3972_cov_18_084759, whole genome shotgun sequence
NZ_CANDVQ010000182.1	MAG: Bacteroides acidifaciens isolate SRR15214595_bin.12_metawrap_v1.3_MAG NODE.7934_length_3888_cov_19_133838, whole genome shotgun sequence
NZ_CANDVQ010000183.1	MAG: Bacteroides acidifaciens isolate SRR15214595_bin.12_metawrap_v1.3_MAG NODE.8351_length_3699_cov_18_316411, whole genome shotgun sequence
NZ_CANDVQ010000184.1	MAG: Bacteroides acidifaciens isolate SRR15214595_bin.12_metawrap_v1.3_MAG NODE.8391_length_3676_cov_14_512842, whole genome shotgun sequence
NZ_CANDVQ010000185.1	MAG: Bacteroides acidifaciens isolate SRR15214595_bin.12_metawrap_v1.3_MAG NODE.8670_length_3568_cov_21_356675, whole genome shotgun sequence
NZ_CANDVQ010000186.1	MAG: Bacteroides acidifaciens isolate SRR15214595_bin.12_metawrap_v1.3_MAG NODE.9029_length_3435_cov_18_947633, whole genome shotgun sequence
NZ_CANDVQ010000187.1	MAG: Bacteroides acidifaciens isolate SRR15214595_bin.12_metawrap_v1.3_MAG NODE.11367_length_2786_cov_18_828268, whole genome shotgun sequence
NZ_CANDVQ010000188.1	MAG: Bacteroides acidifaciens isolate SRR15214595_bin.12_metawrap_v1.3_MAG NODE.12465_length_2580_cov_15_844752, whole genome shotgun sequence
NZ_CANDVQ010000189.1	MAG: Bacteroides acidifaciens isolate SRR15214595_bin.12_metawrap_v1.3_MAG NODE.12694_length_2538_cov_22_610149, whole genome shotgun sequence
NZ_CP072251.1	Bacteroides cellulosilyticus strain CL06T03C01 chromosome, complete genome
NZ_CP072252.1	Bacteroides cellulosilyticus strain CL06T03C01 plasmid pBcelCL06T03-1, complete sequence
NZ_CP072253.1	Bacteroides cellulosilyticus strain CL06T03C01 plasmid pMMCAT_BcelCL06T03, complete sequence
NZ_CP083674.1	Bacteroides salyersiae strain WAL9166 chromosome
NZ_CP082886.1	Bacteroides nordii strain FDAARGOS_1461 chromosome, complete genome
NZ_VKLY01000100.1	Bacteroides pyogenes strain KG-29 NODE_100_length_387_cov_0.942308, whole genome shotgun sequence
NZ_VKLY01000101.1	Bacteroides pyogenes strain KG-29 NODE_101_length_386_cov_0.957529, whole genome shotgun sequence
NZ_VKLY01000102.1	Bacteroides pyogenes strain KG-29 NODE_102_length_385_cov_0.802326, whole genome shotgun sequence
NZ_VKLY01000103.1	Bacteroides pyogenes strain KG-29 NODE_103_length_381_cov_0.976378, whole genome shotgun sequence
NZ_VKLY01000104.1	Bacteroides pyogenes strain KG-29 NODE_104_length_379_cov_33.190476, whole genome shotgun sequence
NZ_VKLY01000105.1	Bacteroides pyogenes strain KG-29 NODE_105_length_379_cov_0.984127, whole genome shotgun sequence
NZ_VKLY01000106.1	Bacteroides pyogenes strain KG-29 NODE_106_length_365_cov_31.966387, whole genome shotgun sequence
NZ_VKLY01000107.1	Bacteroides pyogenes strain KG-29 NODE_107_length_323_cov_27.903061, whole genome shotgun sequence
NZ_VKLY01000108.1	Bacteroides pyogenes strain KG-29 NODE_108_length_310_cov_26.907104, whole genome shotgun sequence
NZ_VKLY01000109.1	Bacteroides pyogenes strain KG-29 NODE_109_length_283_cov_102.801282, whole genome shotgun sequence
NZ_VKLY01000010.1	Bacteroides pyogenes strain KG-29 NODE_10_length_103963_cov_26.981654, whole genome shotgun sequence
NZ_VKLY01000110.1	Bacteroides pyogenes strain KG-29 NODE_110_length_264_cov_34.540146, whole genome shotgun sequence
NZ_VKLY01000111.1	Bacteroides pyogenes strain KG-29 NODE_111_length_256_cov_35.046512, whole genome shotgun sequence
NZ_VKLY01000112.1	Bacteroides pyogenes strain KG-29 NODE_112_length_253_cov_35.134921, whole genome shotgun sequence
NZ_VKLY01000113.1	Bacteroides pyogenes strain KG-29 NODE_113_length_251_cov_33.927419, whole genome shotgun sequence
NZ_VKLY01000114.1	Bacteroides pyogenes strain KG-29 NODE_114_length_242_cov_41.626087, whole genome shotgun sequence
NZ_VKLY01000115.1	Bacteroides pyogenes strain KG-29 NODE_115_length_215_cov_47.556818, whole genome shotgun sequence
NZ_VKLY01000011.1	Bacteroides pyogenes strain KG-29 NODE_11_length_100212_cov_27.302553, whole genome shotgun sequence
NZ_VKLY01000012.1	Bacteroides pyogenes strain KG-29 NODE_12_length_99174_cov_33.849920, whole genome shotgun sequence
NZ_VKLY01000013.1	Bacteroides pyogenes strain KG-29 NODE_13_length_97792_cov_33.728521, whole genome shotgun sequence
NZ_VKLY01000014.1	Bacteroides pyogenes strain KG-29 NODE_14_length_96943_cov_35.863463, whole genome shotgun sequence
NZ_VKLY01000015.1	Bacteroides pyogenes strain KG-29 NODE_15_length_85893_cov_29.307056, whole genome shotgun sequence
NZ_VKLY01000016.1	Bacteroides pyogenes strain KG-29 NODE_16_length_84138_cov_30.779469, whole genome shotgun sequence
NZ_VKLY01000017.1	Bacteroides pyogenes strain KG-29 NODE_17_length_83502_cov_26.769367, whole genome shotgun sequence
NZ_VKLY01000018.1	Bacteroides pyogenes strain KG-29 NODE_18_length_82072_cov_25.274526, whole genome shotgun sequence
NZ_VKLY01000019.1	Bacteroides pyogenes strain KG-29 NODE_19_length_78231_cov_26.097613, whole genome shotgun sequence
NZ_VKLY01000001.1	Bacteroides pyogenes strain KG-29 NODE_1_length_186909_cov_28.885128, whole genome shotgun sequence
NZ_VKLY01000020.1	Bacteroides pyogenes strain KG-29 NODE_20_length_75367_cov_38.670720, whole genome shotgun sequence
NZ_VKLY01000021.1	Bacteroides pyogenes strain KG-29 NODE_21_length_73176_cov_28.083807, whole genome shotgun sequence
NZ_VKLY01000022.1	Bacteroides pyogenes strain KG-29 NODE_22_length_72418_cov_32.481775, whole genome shotgun sequence
NZ_VKLY01000023.1	Bacteroides pyogenes strain KG-29 NODE_23_length_57145_cov_28.816304, whole genome shotgun sequence
NZ_VKLY01000024.1	Bacteroides pyogenes strain KG-29 NODE_24_length_56104_cov_25.184558, whole genome shotgun sequence
NZ_VKLY01000025.1	Bacteroides pyogenes strain KG-29 NODE_25_length_55200_cov_33.831660, whole genome shotgun sequence
NZ_VKLY01000026.1	Bacteroides pyogenes strain KG-29 NODE_26_length_53476_cov_26.940261, whole genome shotgun sequence
NZ_VKLY01000027.1	Bacteroides pyogenes strain KG-29 NODE_27_length_51212_cov_28.265107, whole genome shotgun sequence
NZ_VKLY01000028.1	Bacteroides pyogenes strain KG-29 NODE_28_length_49933_cov_36.444465, whole genome shotgun sequence
NZ_VKLY01000029.1	Bacteroides pyogenes strain KG-29 NODE_29_length_49825_cov_38.379593, whole genome shotgun sequence
NZ_VKLY01000002.1	Bacteroides pyogenes strain KG-29 NODE_2_length_159893_cov_27.857485, whole genome shotgun sequence
NZ_VKLY01000030.1	Bacteroides pyogenes strain KG-29 NODE_30_length_49805_cov_29.764483, whole genome shotgun sequence
NZ_VKLY01000031.1	Bacteroides pyogenes strain KG-29 NODE_31_length_46278_cov_37.440662, whole genome shotgun sequence
NZ_VKLY01000032.1	Bacteroides pyogenes strain KG-29 NODE_32_length_45224_cov_27.456882, whole genome shotgun sequence
NZ_VKLY01000033.1	Bacteroides pyogenes strain KG-29 NODE_33_length_40243_cov_32.421343, whole genome shotgun sequence
NZ_VKLY01000034.1	Bacteroides pyogenes strain KG-29 NODE_34_length_37894_cov_33.911378, whole genome shotgun sequence
NZ_VKLY01000035.1	Bacteroides pyogenes strain KG-29 NODE_35_length_37694_cov_24.194666, whole genome shotgun sequence
NZ_VKLY01000036.1	Bacteroides pyogenes strain KG-29 NODE_36_length_37054_cov_27.464999, whole genome shotgun sequence
NZ_VKLY01000037.1	Bacteroides pyogenes strain KG-29 NODE_37_length_32360_cov_35.222939, whole genome shotgun sequence
NZ_VKLY01000038.1	Bacteroides pyogenes strain KG-29 NODE_38_length_29695_cov_26.862013, whole genome shotgun sequence
NZ_VKLY01000039.1	Bacteroides pyogenes strain KG-29 NODE_39_length_29307_cov_29.750685, whole genome shotgun sequence
NZ_VKLY01000003.1	Bacteroides pyogenes strain KG-29 NODE_3_length_154170_cov_30.135540, whole genome shotgun sequence
NZ_VKLY01000040.1	Bacteroides pyogenes strain KG-29 NODE_40_length_28355_cov_24.972226, whole genome shotgun sequence
NZ_VKLY01000041.1	Bacteroides pyogenes strain KG-29 NODE_41_length_24778_cov_31.965843, whole genome shotgun sequence
NZ_VKLY01000042.1	Bacteroides pyogenes strain KG-29 NODE_42_length_22659_cov_32.028848, whole genome shotgun sequence
NZ_VKLY01000043.1	Bacteroides pyogenes strain KG-29 NODE_43_length_20814_cov_33.767100, whole genome shotgun sequence
NZ_VKLY01000044.1	Bacteroides pyogenes strain KG-29 NODE_44_length_17586_cov_29.235695, whole genome shotgun sequence
NZ_VKLY01000045.1	Bacteroides pyogenes strain KG-29 NODE_45_length_17281_cov_21.907135, whole genome shotgun sequence
NZ_VKLY01000046.1	Bacteroides pyogenes strain KG-29 NODE_46_length_16347_cov_27.002281, whole genome shotgun sequence
NZ_VKLY01000047.1	Bacteroides pyogenes strain KG-29 NODE_47_length_15981_cov_29.451243, whole genome shotgun sequence
NZ_VKLY01000048.1	Bacteroides pyogenes strain KG-29 NODE_48_length_15800_cov_29.545048, whole genome shotgun sequence
NZ_VKLY01000049.1	Bacteroides pyogenes strain KG-29 NODE_49_length_15579_cov_26.913992, whole genome shotgun sequence
NZ_VKLY01000004.1	Bacteroides pyogenes strain KG-29 NODE_4_length_136751_cov_30.974111, whole genome shotgun sequence
NZ_VKLY01000050.1	Bacteroides pyogenes strain KG-29 NODE_50_length_14571_cov_32.596718, whole genome shotgun sequence
NZ_VKLY01000051.1	Bacteroides pyogenes strain KG-29 NODE_51_length_7253_cov_32.719057, whole genome shotgun sequence
NZ_VKLY01000052.1	Bacteroides pyogenes strain KG-29 NODE_52_length_6593_cov_37.063254, whole genome shotgun sequence
NZ_VKLY01000053.1	Bacteroides pyogenes strain KG-29 NODE_53_length_6259_cov_26.417319, whole genome shotgun sequence
NZ_VKLY01000054.1	Bacteroides pyogenes strain KG-29 NODE_54_length_5352_cov_212.659330, whole genome shotgun sequence
NZ_VKLY01000055.1	Bacteroides pyogenes strain KG-29 NODE_55_length_4907_cov_44.163598, whole genome shotgun sequence
NZ_VKLY01000056.1	Bacteroides pyogenes strain KG-29 NODE_56_length_3965_cov_26.788692, whole genome shotgun sequence
NZ_VKLY01000057.1	Bacteroides pyogenes strain KG-29 NODE_57_length_3543_cov_64.669204, whole genome shotgun sequence
NZ_VKLY01000058.1	Bacteroides pyogenes strain KG-29 NODE_58_length_3421_cov_16.331512, whole genome shotgun sequence
NZ_VKLY01000059.1	Bacteroides pyogenes strain KG-29 NODE_59_length_3163_cov_47.294137, whole genome shotgun sequence
NZ_VKLY01000005.1	Bacteroides pyogenes strain KG-29 NODE_5_length_114628_cov_26.955843, whole genome shotgun sequence
NZ_VKLY01000060.1	Bacteroides pyogenes strain KG-29 NODE_60_length_3059_cov_36.629945, whole genome shotgun sequence
NZ_VKLY01000061.1	Bacteroides pyogenes strain KG-29 NODE_61_length_2400_cov_23.207215, whole genome shotgun sequence
NZ_VKLY01000062.1	Bacteroides pyogenes strain KG-29 NODE_62_length_2105_cov_594.753286, whole genome shotgun sequence
NZ_VKLY01000063.1	Bacteroides pyogenes strain KG-29 NODE_63_length_1760_cov_54.608083, whole genome shotgun sequence
NZ_VKLY01000064.1	Bacteroides pyogenes strain KG-29 NODE_64_length_1647_cov_101.375000, whole genome shotgun sequence
NZ_VKLY01000065.1	Bacteroides pyogenes strain KG-29 NODE_65_length_1525_cov_17.700286, whole genome shotgun sequence
NZ_VKLY01000066.1	Bacteroides pyogenes strain KG-29 NODE_66_length_1351_cov_59.860294, whole genome shotgun sequence
NZ_VKLY01000067.1	Bacteroides pyogenes strain KG-29 NODE_67_length_1090_cov_195.350987, whole genome shotgun sequence
NZ_VKLY01000068.1	Bacteroides pyogenes strain KG-29 NODE_68_length_1031_cov_65.339602, whole genome shotgun sequence
NZ_VKLY01000069.1	Bacteroides pyogenes strain KG-29 NODE_69_length_989_cov_331.034803, whole genome shotgun sequence
NZ_VKLY01000006.1	Bacteroides pyogenes strain KG-29 NODE_6_length_111978_cov_32.424082, whole genome shotgun sequence
NZ_VKLY01000070.1	Bacteroides pyogenes strain KG-29 NODE_70_length_957_cov_54.833735, whole genome shotgun sequence
NZ_VKLY01000071.1	Bacteroides pyogenes strain KG-29 NODE_71_length_787_cov_28.690909, whole genome shotgun sequence
NZ_VKLY01000072.1	Bacteroides pyogenes strain KG-29 NODE_72_length_685_cov_703.037634, whole genome shotgun sequence
NZ_VKLY01000073.1	Bacteroides pyogenes strain KG-29 NODE_73_length_661_cov_0.720974, whole genome shotgun sequence
NZ_VKLY01000074.1	Bacteroides pyogenes strain KG-29 NODE_74_length_652_cov_56.386667, whole genome shotgun sequence
NZ_VKLY01000075.1	Bacteroides pyogenes strain KG-29 NODE_75_length_639_cov_636.263672, whole genome shotgun sequence
NZ_VKLY01000076.1	Bacteroides pyogenes strain KG-29 NODE_76_length_600_cov_607.029598, whole genome shotgun sequence
NZ_VKLY01000077.1	Bacteroides pyogenes strain KG-29 NODE_77_length_578_cov_35.303769, whole genome shotgun sequence
NZ_VKLY01000078.1	Bacteroides pyogenes strain KG-29 NODE_78_length_512_cov_38.807792, whole genome shotgun sequence
NZ_VKLY01000079.1	Bacteroides pyogenes strain KG-29 NODE_79_length_487_cov_1.025000, whole genome shotgun sequence
NZ_VKLY01000007.1	Bacteroides pyogenes strain KG-29 NODE_7_length_110260_cov_26.413237, whole genome shotgun sequence
NZ_VKLY01000080.1	Bacteroides pyogenes strain KG-29 NODE_80_length_482_cov_1.326761, whole genome shotgun sequence
NZ_VKLY01000081.1	Bacteroides pyogenes strain KG-29 NODE_81_length_469_cov_0.707602, whole genome shotgun sequence
NZ_VKLY01000082.1	Bacteroides pyogenes strain KG-29 NODE_82_length_466_cov_0.687316, whole genome shotgun sequence
NZ_VKLY01000083.1	Bacteroides pyogenes strain KG-29 NODE_83_length_462_cov_0.740299, whole genome shotgun sequence
NZ_VKLY01000084.1	Bacteroides pyogenes strain KG-29 NODE_84_length_457_cov_0.748485, whole genome shotgun sequence
NZ_VKLY01000085.1	Bacteroides pyogenes strain KG-29 NODE_85_length_452_cov_0.756923, whole genome shotgun sequence
NZ_VKLY01000086.1	Bacteroides pyogenes strain KG-29 NODE_86_length_441_cov_0.786624, whole genome shotgun sequence
NZ_VKLY01000087.1	Bacteroides pyogenes strain KG-29 NODE_87_length_441_cov_0.783439, whole genome shotgun sequence
NZ_VKLY01000088.1	Bacteroides pyogenes strain KG-29 NODE_88_length_440_cov_0.677316, whole genome shotgun sequence
NZ_VKLY01000089.1	Bacteroides pyogenes strain KG-29 NODE_89_length_433_cov_0.715686, whole genome shotgun sequence
NZ_VKLY01000008.1	Bacteroides pyogenes strain KG-29 NODE_8_length_109206_cov_31.421913, whole genome shotgun sequence
NZ_VKLY01000090.1	Bacteroides pyogenes strain KG-29 NODE_90_length_428_cov_0.820598, whole genome shotgun sequence
NZ_VKLY01000091.1	Bacteroides pyogenes strain KG-29 NODE_91_length_421_cov_0.795918, whole genome shotgun sequence
NZ_VKLY01000092.1	Bacteroides pyogenes strain KG-29 NODE_92_length_419_cov_0.842466, whole genome shotgun sequence
NZ_VKLY01000093.1	Bacteroides pyogenes strain KG-29 NODE_93_length_418_cov_0.848797, whole genome shotgun sequence
NZ_VKLY01000094.1	Bacteroides pyogenes strain KG-29 NODE_94_length_406_cov_0.688172, whole genome shotgun sequence
NZ_VKLY01000095.1	Bacteroides pyogenes strain KG-29 NODE_95_length_405_cov_0.787770, whole genome shotgun sequence
NZ_VKLY01000096.1	Bacteroides pyogenes strain KG-29 NODE_96_length_403_cov_0.894928, whole genome shotgun sequence
NZ_VKLY01000097.1	Bacteroides pyogenes strain KG-29 NODE_97_length_391_cov_0.939394, whole genome shotgun sequence
NZ_VKLY01000098.1	Bacteroides pyogenes strain KG-29 NODE_98_length_390_cov_0.942966, whole genome shotgun sequence
NZ_VKLY01000099.1	Bacteroides pyogenes strain KG-29 NODE_99_length_390_cov_0.676806, whole genome shotgun sequence
NZ_VKLY01000009.1	Bacteroides pyogenes strain KG-29 NODE_9_length_105450_cov_26.749229, whole genome shotgun sequence
NZ_CP064940.1	Bacteroides intestinalis strain APC919/174 substr. 8W chromosome
NZ_VWAM01000100.1	Bacteroides finegoldii strain BIOML-A8 scaffold100_size2014, whole genome shotgun sequence
NZ_VWAM01000101.1	Bacteroides finegoldii strain BIOML-A8 scaffold101_size2146, whole genome shotgun sequence
NZ_VWAM01000102.1	Bacteroides finegoldii strain BIOML-A8 scaffold102_size1934, whole genome shotgun sequence
NZ_VWAM01000103.1	Bacteroides finegoldii strain BIOML-A8 scaffold103_size4535, whole genome shotgun sequence
NZ_VWAM01000104.1	Bacteroides finegoldii strain BIOML-A8 scaffold104_size1713, whole genome shotgun sequence
NZ_VWAM01000105.1	Bacteroides finegoldii strain BIOML-A8 scaffold105_size1707, whole genome shotgun sequence
NZ_VWAM01000106.1	Bacteroides finegoldii strain BIOML-A8 scaffold106_size1576, whole genome shotgun sequence
NZ_VWAM01000107.1	Bacteroides finegoldii strain BIOML-A8 scaffold107_size3070, whole genome shotgun sequence
NZ_VWAM01000108.1	Bacteroides finegoldii strain BIOML-A8 scaffold108_size1436, whole genome shotgun sequence
NZ_VWAM01000109.1	Bacteroides finegoldii strain BIOML-A8 scaffold109_size1182, whole genome shotgun sequence
NZ_VWAM01000010.1	Bacteroides finegoldii strain BIOML-A8 scaffold10_size221362, whole genome shotgun sequence
NZ_VWAM01000110.1	Bacteroides finegoldii strain BIOML-A8 scaffold110_size1176, whole genome shotgun sequence
NZ_VWAM01000111.1	Bacteroides finegoldii strain BIOML-A8 scaffold111_size1150, whole genome shotgun sequence
NZ_VWAM01000112.1	Bacteroides finegoldii strain BIOML-A8 scaffold112_size1117, whole genome shotgun sequence
NZ_VWAM01000113.1	Bacteroides finegoldii strain BIOML-A8 scaffold113_size1080, whole genome shotgun sequence
NZ_VWAM01000114.1	Bacteroides finegoldii strain BIOML-A8 scaffold115_size1200, whole genome shotgun sequence
NZ_VWAM01000115.1	Bacteroides finegoldii strain BIOML-A8 scaffold119_size1138, whole genome shotgun sequence
NZ_VWAM01000011.1	Bacteroides finegoldii strain BIOML-A8 scaffold11_size116248, whole genome shotgun sequence
NZ_VWAM01000116.1	Bacteroides finegoldii strain BIOML-A8 scaffold122_size1128, whole genome shotgun sequence
NZ_VWAM01000012.1	Bacteroides finegoldii strain BIOML-A8 scaffold12_size104624, whole genome shotgun sequence
NZ_VWAM01000117.1	Bacteroides finegoldii strain BIOML-A8 scaffold130_size828, whole genome shotgun sequence
NZ_VWAM01000013.1	Bacteroides finegoldii strain BIOML-A8 scaffold13_size104594, whole genome shotgun sequence
NZ_VWAM01000118.1	Bacteroides finegoldii strain BIOML-A8 scaffold140_size882, whole genome shotgun sequence
NZ_VWAM01000014.1	Bacteroides finegoldii strain BIOML-A8 scaffold14_size105799, whole genome shotgun sequence
NZ_VWAM01000015.1	Bacteroides finegoldii strain BIOML-A8 scaffold15_size103790, whole genome shotgun sequence
NZ_VWAM01000016.1	Bacteroides finegoldii strain BIOML-A8 scaffold16_size98751, whole genome shotgun sequence
NZ_VWAM01000017.1	Bacteroides finegoldii strain BIOML-A8 scaffold17_size83397, whole genome shotgun sequence
NZ_VWAM01000018.1	Bacteroides finegoldii strain BIOML-A8 scaffold18_size68711, whole genome shotgun sequence
NZ_VWAM01000019.1	Bacteroides finegoldii strain BIOML-A8 scaffold19_size66670, whole genome shotgun sequence
NZ_VWAM01000001.1	Bacteroides finegoldii strain BIOML-A8 scaffold1_size323265, whole genome shotgun sequence
NZ_VWAM01000020.1	Bacteroides finegoldii strain BIOML-A8 scaffold20_size65777, whole genome shotgun sequence
NZ_VWAM01000021.1	Bacteroides finegoldii strain BIOML-A8 scaffold21_size64810, whole genome shotgun sequence
NZ_VWAM01000022.1	Bacteroides finegoldii strain BIOML-A8 scaffold22_size59012, whole genome shotgun sequence
NZ_VWAM01000023.1	Bacteroides finegoldii strain BIOML-A8 scaffold23_size56073, whole genome shotgun sequence
NZ_VWAM01000024.1	Bacteroides finegoldii strain BIOML-A8 scaffold24_size53951, whole genome shotgun sequence
NZ_VWAM01000025.1	Bacteroides finegoldii strain BIOML-A8 scaffold25_size52096, whole genome shotgun sequence
NZ_VWAM01000026.1	Bacteroides finegoldii strain BIOML-A8 scaffold26_size51286, whole genome shotgun sequence
NZ_VWAM01000027.1	Bacteroides finegoldii strain BIOML-A8 scaffold27_size50409, whole genome shotgun sequence
NZ_VWAM01000028.1	Bacteroides finegoldii strain BIOML-A8 scaffold28_size49224, whole genome shotgun sequence
NZ_VWAM01000029.1	Bacteroides finegoldii strain BIOML-A8 scaffold29_size47066, whole genome shotgun sequence
NZ_VWAM01000002.1	Bacteroides finegoldii strain BIOML-A8 scaffold2_size279646, whole genome shotgun sequence
NZ_VWAM01000030.1	Bacteroides finegoldii strain BIOML-A8 scaffold30_size92800, whole genome shotgun sequence
NZ_VWAM01000031.1	Bacteroides finegoldii strain BIOML-A8 scaffold31_size45989, whole genome shotgun sequence
NZ_VWAM01000032.1	Bacteroides finegoldii strain BIOML-A8 scaffold32_size44897, whole genome shotgun sequence
NZ_VWAM01000033.1	Bacteroides finegoldii strain BIOML-A8 scaffold33_size44864, whole genome shotgun sequence
NZ_VWAM01000034.1	Bacteroides finegoldii strain BIOML-A8 scaffold34_size43009, whole genome shotgun sequence
NZ_VWAM01000035.1	Bacteroides finegoldii strain BIOML-A8 scaffold35_size42352, whole genome shotgun sequence
NZ_VWAM01000036.1	Bacteroides finegoldii strain BIOML-A8 scaffold36_size40795, whole genome shotgun sequence
NZ_VWAM01000037.1	Bacteroides finegoldii strain BIOML-A8 scaffold37_size38262, whole genome shotgun sequence
NZ_VWAM01000038.1	Bacteroides finegoldii strain BIOML-A8 scaffold38_size37793, whole genome shotgun sequence
NZ_VWAM01000039.1	Bacteroides finegoldii strain BIOML-A8 scaffold39_size37292, whole genome shotgun sequence
NZ_VWAM01000003.1	Bacteroides finegoldii strain BIOML-A8 scaffold3_size332020, whole genome shotgun sequence
NZ_VWAM01000040.1	Bacteroides finegoldii strain BIOML-A8 scaffold40_size37890, whole genome shotgun sequence
NZ_VWAM01000041.1	Bacteroides finegoldii strain BIOML-A8 scaffold41_size39622, whole genome shotgun sequence
NZ_VWAM01000042.1	Bacteroides finegoldii strain BIOML-A8 scaffold42_size34833, whole genome shotgun sequence
NZ_VWAM01000043.1	Bacteroides finegoldii strain BIOML-A8 scaffold43_size33924, whole genome shotgun sequence
NZ_VWAM01000044.1	Bacteroides finegoldii strain BIOML-A8 scaffold44_size30875, whole genome shotgun sequence
NZ_VWAM01000045.1	Bacteroides finegoldii strain BIOML-A8 scaffold45_size27553, whole genome shotgun sequence
NZ_VWAM01000046.1	Bacteroides finegoldii strain BIOML-A8 scaffold46_size26241, whole genome shotgun sequence
NZ_VWAM01000047.1	Bacteroides finegoldii strain BIOML-A8 scaffold47_size25339, whole genome shotgun sequence
NZ_VWAM01000048.1	Bacteroides finegoldii strain BIOML-A8 scaffold48_size24595, whole genome shotgun sequence
NZ_VWAM01000049.1	Bacteroides finegoldii strain BIOML-A8 scaffold49_size23986, whole genome shotgun sequence
NZ_VWAM01000004.1	Bacteroides finegoldii strain BIOML-A8 scaffold4_size247152, whole genome shotgun sequence
NZ_VWAM01000050.1	Bacteroides finegoldii strain BIOML-A8 scaffold50_size23099, whole genome shotgun sequence
NZ_VWAM01000051.1	Bacteroides finegoldii strain BIOML-A8 scaffold51_size22937, whole genome shotgun sequence
NZ_VWAM01000052.1	Bacteroides finegoldii strain BIOML-A8 scaffold52_size21199, whole genome shotgun sequence
NZ_VWAM01000053.1	Bacteroides finegoldii strain BIOML-A8 scaffold53_size18844, whole genome shotgun sequence
NZ_VWAM01000054.1	Bacteroides finegoldii strain BIOML-A8 scaffold54_size17896, whole genome shotgun sequence
NZ_VWAM01000055.1	Bacteroides finegoldii strain BIOML-A8 scaffold55_size16680, whole genome shotgun sequence
NZ_VWAM01000056.1	Bacteroides finegoldii strain BIOML-A8 scaffold56_size16443, whole genome shotgun sequence
NZ_VWAM01000057.1	Bacteroides finegoldii strain BIOML-A8 scaffold57_size20351, whole genome shotgun sequence
NZ_VWAM01000058.1	Bacteroides finegoldii strain BIOML-A8 scaffold58_size15454, whole genome shotgun sequence
NZ_VWAM01000059.1	Bacteroides finegoldii strain BIOML-A8 scaffold59_size14297, whole genome shotgun sequence
NZ_VWAM01000005.1	Bacteroides finegoldii strain BIOML-A8 scaffold5_size219075, whole genome shotgun sequence
NZ_VWAM01000060.1	Bacteroides finegoldii strain BIOML-A8 scaffold60_size12107, whole genome shotgun sequence
NZ_VWAM01000061.1	Bacteroides finegoldii strain BIOML-A8 scaffold61_size12021, whole genome shotgun sequence
NZ_VWAM01000062.1	Bacteroides finegoldii strain BIOML-A8 scaffold62_size8525, whole genome shotgun sequence
NZ_VWAM01000063.1	Bacteroides finegoldii strain BIOML-A8 scaffold63_size8458, whole genome shotgun sequence
NZ_VWAM01000064.1	Bacteroides finegoldii strain BIOML-A8 scaffold64_size8146, whole genome shotgun sequence
NZ_VWAM01000065.1	Bacteroides finegoldii strain BIOML-A8 scaffold65_size8053, whole genome shotgun sequence
NZ_VWAM01000066.1	Bacteroides finegoldii strain BIOML-A8 scaffold66_size9048, whole genome shotgun sequence
NZ_VWAM01000067.1	Bacteroides finegoldii strain BIOML-A8 scaffold67_size7790, whole genome shotgun sequence
NZ_VWAM01000068.1	Bacteroides finegoldii strain BIOML-A8 scaffold68_size8241, whole genome shotgun sequence
NZ_VWAM01000069.1	Bacteroides finegoldii strain BIOML-A8 scaffold69_size8132, whole genome shotgun sequence
NZ_VWAM01000006.1	Bacteroides finegoldii strain BIOML-A8 scaffold6_size158772, whole genome shotgun sequence
NZ_VWAM01000070.1	Bacteroides finegoldii strain BIOML-A8 scaffold70_size7493, whole genome shotgun sequence
NZ_VWAM01000071.1	Bacteroides finegoldii strain BIOML-A8 scaffold71_size7321, whole genome shotgun sequence
NZ_VWAM01000072.1	Bacteroides finegoldii strain BIOML-A8 scaffold72_size7090, whole genome shotgun sequence
NZ_VWAM01000073.1	Bacteroides finegoldii strain BIOML-A8 scaffold73_size7023, whole genome shotgun sequence
NZ_VWAM01000074.1	Bacteroides finegoldii strain BIOML-A8 scaffold74_size6734, whole genome shotgun sequence
NZ_VWAM01000075.1	Bacteroides finegoldii strain BIOML-A8 scaffold75_size6534, whole genome shotgun sequence
NZ_VWAM01000076.1	Bacteroides finegoldii strain BIOML-A8 scaffold76_size6000, whole genome shotgun sequence
NZ_VWAM01000077.1	Bacteroides finegoldii strain BIOML-A8 scaffold77_size5926, whole genome shotgun sequence
NZ_VWAM01000078.1	Bacteroides finegoldii strain BIOML-A8 scaffold78_size5893, whole genome shotgun sequence
NZ_VWAM01000079.1	Bacteroides finegoldii strain BIOML-A8 scaffold79_size5727, whole genome shotgun sequence
NZ_VWAM01000007.1	Bacteroides finegoldii strain BIOML-A8 scaffold7_size150882, whole genome shotgun sequence
NZ_VWAM01000080.1	Bacteroides finegoldii strain BIOML-A8 scaffold80_size5311, whole genome shotgun sequence
NZ_VWAM01000081.1	Bacteroides finegoldii strain BIOML-A8 scaffold81_size5534, whole genome shotgun sequence
NZ_VWAM01000082.1	Bacteroides finegoldii strain BIOML-A8 scaffold82_size4682, whole genome shotgun sequence
NZ_VWAM01000083.1	Bacteroides finegoldii strain BIOML-A8 scaffold83_size4583, whole genome shotgun sequence
NZ_VWAM01000084.1	Bacteroides finegoldii strain BIOML-A8 scaffold84_size4555, whole genome shotgun sequence
NZ_VWAM01000085.1	Bacteroides finegoldii strain BIOML-A8 scaffold85_size4404, whole genome shotgun sequence
NZ_VWAM01000086.1	Bacteroides finegoldii strain BIOML-A8 scaffold86_size5033, whole genome shotgun sequence
NZ_VWAM01000087.1	Bacteroides finegoldii strain BIOML-A8 scaffold87_size4225, whole genome shotgun sequence
NZ_VWAM01000088.1	Bacteroides finegoldii strain BIOML-A8 scaffold88_size3665, whole genome shotgun sequence
NZ_VWAM01000089.1	Bacteroides finegoldii strain BIOML-A8 scaffold89_size3592, whole genome shotgun sequence
NZ_VWAM01000008.1	Bacteroides finegoldii strain BIOML-A8 scaffold8_size137153, whole genome shotgun sequence
NZ_VWAM01000090.1	Bacteroides finegoldii strain BIOML-A8 scaffold90_size3715, whole genome shotgun sequence
NZ_VWAM01000091.1	Bacteroides finegoldii strain BIOML-A8 scaffold91_size2971, whole genome shotgun sequence
NZ_VWAM01000092.1	Bacteroides finegoldii strain BIOML-A8 scaffold92_size2868, whole genome shotgun sequence
NZ_VWAM01000093.1	Bacteroides finegoldii strain BIOML-A8 scaffold93_size2846, whole genome shotgun sequence
NZ_VWAM01000094.1	Bacteroides finegoldii strain BIOML-A8 scaffold94_size2793, whole genome shotgun sequence
NZ_VWAM01000095.1	Bacteroides finegoldii strain BIOML-A8 scaffold95_size2748, whole genome shotgun sequence
NZ_VWAM01000096.1	Bacteroides finegoldii strain BIOML-A8 scaffold96_size2729, whole genome shotgun sequence
NZ_VWAM01000097.1	Bacteroides finegoldii strain BIOML-A8 scaffold97_size2897, whole genome shotgun sequence
NZ_VWAM01000098.1	Bacteroides finegoldii strain BIOML-A8 scaffold98_size2220, whole genome shotgun sequence
NZ_VWAM01000099.1	Bacteroides finegoldii strain BIOML-A8 scaffold99_size2145, whole genome shotgun sequence
NZ_VWAM01000009.1	Bacteroides finegoldii strain BIOML-A8 scaffold9_size305012, whole genome shotgun sequence
NZ_CP072216.1	Bacteroides xylanisolvens strain CL11T00C03 chromosome, complete genome
NZ_CP072217.1	Bacteroides xylanisolvens strain CL11T00C03 plasmid pBxylCL11T00C03-1, complete sequence
NZ_CP072218.1	Bacteroides xylanisolvens strain CL11T00C03 plasmid pBxylCL11T00C03-2, complete sequence
NZ_CP072219.1	Bacteroides xylanisolvens strain CL11T00C03 plasmid pMMCAT_BxylCL11T00-1, complete sequence
NZ_DS499677.1	Bacteroides stercoris ATCC 43183 Scfld_02_16, whole genome shotgun sequence
NZ_DS499676.1	Bacteroides stercoris ATCC 43183 Scfld_02_15, whole genome shotgun sequence
NZ_DS499675.1	Bacteroides stercoris ATCC 43183 Scfld_02_14, whole genome shotgun sequence
NZ_DS499674.1	Bacteroides stercoris ATCC 43183 Scfld_02_13, whole genome shotgun sequence
NZ_DS499673.1	Bacteroides stercoris ATCC 43183 Scfld_02_12, whole genome shotgun sequence
NZ_DS499672.1	Bacteroides stercoris ATCC 43183 Scfld_02_11, whole genome shotgun sequence
NZ_DS499671.1	Bacteroides stercoris ATCC 43183 Scfld_02_10, whole genome shotgun sequence
NZ_DS499670.1	Bacteroides stercoris ATCC 43183 Scfld_02_9, whole genome shotgun sequence
NZ_DS499669.1	Bacteroides stercoris ATCC 43183 Scfld_02_8, whole genome shotgun sequence
NZ_DS499668.1	Bacteroides stercoris ATCC 43183 Scfld_02_7, whole genome shotgun sequence
NZ_DS499667.1	Bacteroides stercoris ATCC 43183 Scfld_02_6, whole genome shotgun sequence
NZ_DS499666.1	Bacteroides stercoris ATCC 43183 Scfld_02_5, whole genome shotgun sequence
NZ_DS499665.1	Bacteroides stercoris ATCC 43183 Scfld_02_4, whole genome shotgun sequence
NZ_DS499664.1	Bacteroides stercoris ATCC 43183 Scfld_02_3, whole genome shotgun sequence
NZ_DS499663.1	Bacteroides stercoris ATCC 43183 Scfld_02_2, whole genome shotgun sequence
NZ_DS499662.1	Bacteroides stercoris ATCC 43183 Scfld_02_1, whole genome shotgun sequence
NZ_DS499661.1	Bacteroides stercoris ATCC 43183 Scfld_02_0, whole genome shotgun sequence
NZ_JAJUIH010000015.1	MAG: Bacteroides graminisolvens isolate bin85 k141_100621_length_57634_cov_281.1789, whole genome shotgun sequence
NZ_JAJUIH010000011.1	MAG: Bacteroides graminisolvens isolate bin85 k141_17986_length_88015_cov_356.5065, whole genome shotgun sequence
NZ_JAJUIH010000004.1	MAG: Bacteroides graminisolvens isolate bin85 k141_221499_length_318678_cov_326.9540, whole genome shotgun sequence
NZ_JAJUIH010000006.1	MAG: Bacteroides graminisolvens isolate bin85 k141_261127_length_212543_cov_324.3663, whole genome shotgun sequence
NZ_JAJUIH010000001.1	MAG: Bacteroides graminisolvens isolate bin85 k141_285900_length_634759_cov_298.4354, whole genome shotgun sequence
NZ_JAJUIH010000002.1	MAG: Bacteroides graminisolvens isolate bin85 k141_335775_length_388071_cov_356.0081, whole genome shotgun sequence
NZ_JAJUIH010000003.1	MAG: Bacteroides graminisolvens isolate bin85 k141_347505_length_365377_cov_331.6134, whole genome shotgun sequence
NZ_JAJUIH010000016.1	MAG: Bacteroides graminisolvens isolate bin85 k141_37227_length_50952_cov_351.1645, whole genome shotgun sequence
NZ_JAJUIH010000019.1	MAG: Bacteroides graminisolvens isolate bin85 k141_389554_length_41759_cov_371.5821, whole genome shotgun sequence
NZ_JAJUIH010000005.1	MAG: Bacteroides graminisolvens isolate bin85 k141_425422_length_284206_cov_320.6371, whole genome shotgun sequence
NZ_JAJUIH010000014.1	MAG: Bacteroides graminisolvens isolate bin85 k141_451111_length_61193_cov_354.9926, whole genome shotgun sequence
NZ_JAJUIH010000008.1	MAG: Bacteroides graminisolvens isolate bin85 k141_452668_length_193359_cov_342.5829, whole genome shotgun sequence
NZ_JAJUIH010000013.1	MAG: Bacteroides graminisolvens isolate bin85 k141_456539_length_73700_cov_338.0488, whole genome shotgun sequence
NZ_JAJUIH010000017.1	MAG: Bacteroides graminisolvens isolate bin85 k141_474372_length_50118_cov_327.0130, whole genome shotgun sequence
NZ_JAJUIH010000018.1	MAG: Bacteroides graminisolvens isolate bin85 k141_505706_length_43886_cov_340.5808, whole genome shotgun sequence
NZ_JAJUIH010000021.1	MAG: Bacteroides graminisolvens isolate bin85 k141_53380_length_31545_cov_406.2976, whole genome shotgun sequence
NZ_JAJUIH010000022.1	MAG: Bacteroides graminisolvens isolate bin85 k141_548527_length_8824_cov_304.2383, whole genome shotgun sequence
NZ_JAJUIH010000009.1	MAG: Bacteroides graminisolvens isolate bin85 k141_573865_length_136170_cov_307.0412, whole genome shotgun sequence
NZ_JAJUIH010000012.1	MAG: Bacteroides graminisolvens isolate bin85 k141_606032_length_87020_cov_353.9951, whole genome shotgun sequence
NZ_JAJUIH010000023.1	MAG: Bacteroides graminisolvens isolate bin85 k141_696658_length_4035_cov_289.0855, whole genome shotgun sequence
NZ_JAJUIH010000020.1	MAG: Bacteroides graminisolvens isolate bin85 k141_76769_length_39935_cov_251.0000, whole genome shotgun sequence
NZ_JAJUIH010000007.1	MAG: Bacteroides graminisolvens isolate bin85 k141_800595_length_200437_cov_352.0165, whole genome shotgun sequence
NZ_JAJUIH010000010.1	MAG: Bacteroides graminisolvens isolate bin85 k141_848497_length_122365_cov_361.3178, whole genome shotgun sequence
NZ_JADNLF010000010.1	Bacteroides clarus strain 1001095IJ_161003_B3 NODE_10_length_163743_cov_29.4947, whole genome shotgun sequence
NZ_JADNLF010000011.1	Bacteroides clarus strain 1001095IJ_161003_B3 NODE_11_length_162665_cov_28.6728, whole genome shotgun sequence
NZ_JADNLF010000012.1	Bacteroides clarus strain 1001095IJ_161003_B3 NODE_12_length_134491_cov_28.7095, whole genome shotgun sequence
NZ_JADNLF010000013.1	Bacteroides clarus strain 1001095IJ_161003_B3 NODE_13_length_123499_cov_23.649, whole genome shotgun sequence
NZ_JADNLF010000014.1	Bacteroides clarus strain 1001095IJ_161003_B3 NODE_14_length_120522_cov_29.8695, whole genome shotgun sequence
NZ_JADNLF010000015.1	Bacteroides clarus strain 1001095IJ_161003_B3 NODE_15_length_92792_cov_29.7373, whole genome shotgun sequence
NZ_JADNLF010000016.1	Bacteroides clarus strain 1001095IJ_161003_B3 NODE_16_length_89851_cov_34.9089, whole genome shotgun sequence
NZ_JADNLF010000017.1	Bacteroides clarus strain 1001095IJ_161003_B3 NODE_17_length_81619_cov_35.0842, whole genome shotgun sequence
NZ_JADNLF010000018.1	Bacteroides clarus strain 1001095IJ_161003_B3 NODE_18_length_43260_cov_33.7608, whole genome shotgun sequence
NZ_JADNLF010000019.1	Bacteroides clarus strain 1001095IJ_161003_B3 NODE_19_length_32953_cov_29.8519, whole genome shotgun sequence
NZ_JADNLF010000001.1	Bacteroides clarus strain 1001095IJ_161003_B3 NODE_1_length_616005_cov_30.8293, whole genome shotgun sequence
NZ_JADNLF010000020.1	Bacteroides clarus strain 1001095IJ_161003_B3 NODE_20_length_14621_cov_20.8685, whole genome shotgun sequence
NZ_JADNLF010000021.1	Bacteroides clarus strain 1001095IJ_161003_B3 NODE_21_length_10209_cov_33.2377, whole genome shotgun sequence
NZ_JADNLF010000022.1	Bacteroides clarus strain 1001095IJ_161003_B3 NODE_22_length_9180_cov_36.2132, whole genome shotgun sequence
NZ_JADNLF010000023.1	Bacteroides clarus strain 1001095IJ_161003_B3 NODE_23_length_6230_cov_20.3029, whole genome shotgun sequence
NZ_JADNLF010000024.1	Bacteroides clarus strain 1001095IJ_161003_B3 NODE_24_length_5261_cov_129.794, whole genome shotgun sequence
NZ_JADNLF010000025.1	Bacteroides clarus strain 1001095IJ_161003_B3 NODE_25_length_4225_cov_134.574, whole genome shotgun sequence
NZ_JADNLF010000026.1	Bacteroides clarus strain 1001095IJ_161003_B3 NODE_26_length_2475_cov_16.3554, whole genome shotgun sequence
NZ_JADNLF010000027.1	Bacteroides clarus strain 1001095IJ_161003_B3 NODE_27_length_1318_cov_127.442, whole genome shotgun sequence
NZ_JADNLF010000002.1	Bacteroides clarus strain 1001095IJ_161003_B3 NODE_2_length_370426_cov_29.5993, whole genome shotgun sequence
NZ_JADNLF010000003.1	Bacteroides clarus strain 1001095IJ_161003_B3 NODE_3_length_369192_cov_26.535, whole genome shotgun sequence
NZ_JADNLF010000004.1	Bacteroides clarus strain 1001095IJ_161003_B3 NODE_4_length_295142_cov_25.5295, whole genome shotgun sequence
NZ_JADNLF010000005.1	Bacteroides clarus strain 1001095IJ_161003_B3 NODE_5_length_273618_cov_32.8685, whole genome shotgun sequence
NZ_JADNLF010000006.1	Bacteroides clarus strain 1001095IJ_161003_B3 NODE_6_length_245009_cov_26.2224, whole genome shotgun sequence
NZ_JADNLF010000007.1	Bacteroides clarus strain 1001095IJ_161003_B3 NODE_7_length_233995_cov_32.1345, whole genome shotgun sequence
NZ_JADNLF010000008.1	Bacteroides clarus strain 1001095IJ_161003_B3 NODE_8_length_205489_cov_30.9162, whole genome shotgun sequence
NZ_JADNLF010000009.1	Bacteroides clarus strain 1001095IJ_161003_B3 NODE_9_length_189667_cov_30.6295, whole genome shotgun sequence
NZ_CABKRN010000001.1	Bacteroides oleiciplenus isolate MGYG-HGUT-01422, whole genome shotgun sequence
NZ_CABKRN010000002.1	Bacteroides oleiciplenus isolate MGYG-HGUT-01422, whole genome shotgun sequence
NZ_CABKRN010000003.1	Bacteroides oleiciplenus isolate MGYG-HGUT-01422, whole genome shotgun sequence
NZ_CABKRN010000004.1	Bacteroides oleiciplenus isolate MGYG-HGUT-01422, whole genome shotgun sequence
NZ_CABKRN010000005.1	Bacteroides oleiciplenus isolate MGYG-HGUT-01422, whole genome shotgun sequence
NZ_CABKRN010000006.1	Bacteroides oleiciplenus isolate MGYG-HGUT-01422, whole genome shotgun sequence
NZ_CABKRN010000007.1	Bacteroides oleiciplenus isolate MGYG-HGUT-01422, whole genome shotgun sequence
NZ_CABKRN010000008.1	Bacteroides oleiciplenus isolate MGYG-HGUT-01422, whole genome shotgun sequence
NZ_CABKRN010000009.1	Bacteroides oleiciplenus isolate MGYG-HGUT-01422, whole genome shotgun sequence
NZ_CABKRN010000010.1	Bacteroides oleiciplenus isolate MGYG-HGUT-01422, whole genome shotgun sequence
NZ_CABKRN010000011.1	Bacteroides oleiciplenus isolate MGYG-HGUT-01422, whole genome shotgun sequence
NZ_CABKRN010000012.1	Bacteroides oleiciplenus isolate MGYG-HGUT-01422, whole genome shotgun sequence
NZ_CABKRN010000013.1	Bacteroides oleiciplenus isolate MGYG-HGUT-01422, whole genome shotgun sequence
NZ_CABKRN010000014.1	Bacteroides oleiciplenus isolate MGYG-HGUT-01422, whole genome shotgun sequence
NZ_CABKRN010000015.1	Bacteroides oleiciplenus isolate MGYG-HGUT-01422, whole genome shotgun sequence
NZ_CP081916.1	Bacteroides faecis strain BFG-108 chromosome, complete genome
NZ_CP081914.1	Bacteroides faecis strain BFG-108 plasmid unnamed1, complete sequence
NZ_CP081915.1	Bacteroides faecis strain BFG-108 plasmid unnamed2, complete sequence
NC_014933.1	Bacteroides helcogenes P 36-108, complete sequence
NZ_GL882602.1	Bacteroides fluxus YIT 12057 Scfld0, whole genome shotgun sequence
NZ_GL882603.1	Bacteroides fluxus YIT 12057 Scfld2, whole genome shotgun sequence
NZ_GL882604.1	Bacteroides fluxus YIT 12057 Scfld3, whole genome shotgun sequence
NZ_GL882605.1	Bacteroides fluxus YIT 12057 Scfld4, whole genome shotgun sequence
NZ_GL882606.1	Bacteroides fluxus YIT 12057 Scfld5, whole genome shotgun sequence
NZ_GL882607.1	Bacteroides fluxus YIT 12057 Scfld6, whole genome shotgun sequence
NZ_GL882608.1	Bacteroides fluxus YIT 12057 Scfld7, whole genome shotgun sequence
NZ_GL882609.1	Bacteroides fluxus YIT 12057 Scfld8, whole genome shotgun sequence
NZ_GL882610.1	Bacteroides fluxus YIT 12057 Scfld9, whole genome shotgun sequence
NZ_GL882611.1	Bacteroides fluxus YIT 12057 Scfld10, whole genome shotgun sequence
NZ_GL882612.1	Bacteroides fluxus YIT 12057 Scfld11, whole genome shotgun sequence
NZ_GL882613.1	Bacteroides fluxus YIT 12057 Scfld12, whole genome shotgun sequence
NZ_GL882614.1	Bacteroides fluxus YIT 12057 Scfld13, whole genome shotgun sequence
NZ_GL882615.1	Bacteroides fluxus YIT 12057 Scfld14, whole genome shotgun sequence
NZ_GL882616.1	Bacteroides fluxus YIT 12057 Scfld17, whole genome shotgun sequence
NZ_GL882617.1	Bacteroides fluxus YIT 12057 Scfld18, whole genome shotgun sequence
NZ_GL882618.1	Bacteroides fluxus YIT 12057 Scfld19, whole genome shotgun sequence
NZ_GL882619.1	Bacteroides fluxus YIT 12057 Scfld20, whole genome shotgun sequence
NZ_GL882620.1	Bacteroides fluxus YIT 12057 Scfld21, whole genome shotgun sequence
NZ_GL882621.1	Bacteroides fluxus YIT 12057 Scfld22, whole genome shotgun sequence
NZ_GL882622.1	Bacteroides fluxus YIT 12057 Scfld24, whole genome shotgun sequence
NZ_GL882623.1	Bacteroides fluxus YIT 12057 Scfld25, whole genome shotgun sequence
NZ_GL882624.1	Bacteroides fluxus YIT 12057 Scfld26, whole genome shotgun sequence
NZ_GL882625.1	Bacteroides fluxus YIT 12057 Scfld32, whole genome shotgun sequence
NZ_GL882626.1	Bacteroides fluxus YIT 12057 Scfld34, whole genome shotgun sequence
NZ_GL882627.1	Bacteroides fluxus YIT 12057 Scfld37, whole genome shotgun sequence
NZ_GL882628.1	Bacteroides fluxus YIT 12057 Scfld39, whole genome shotgun sequence
NZ_GL882629.1	Bacteroides fluxus YIT 12057 Scfld41, whole genome shotgun sequence
NZ_GL882630.1	Bacteroides fluxus YIT 12057 Scfld45, whole genome shotgun sequence
NZ_GL882631.1	Bacteroides fluxus YIT 12057 Scfld46, whole genome shotgun sequence
NZ_GL882632.1	Bacteroides fluxus YIT 12057 Scfld47, whole genome shotgun sequence
NZ_GL882633.1	Bacteroides fluxus YIT 12057 Scfld48, whole genome shotgun sequence
NZ_GL882634.1	Bacteroides fluxus YIT 12057 Scfld49, whole genome shotgun sequence
NZ_GL882635.1	Bacteroides fluxus YIT 12057 Scfld51, whole genome shotgun sequence
NZ_GL882636.1	Bacteroides fluxus YIT 12057 Scfld52, whole genome shotgun sequence
NZ_GL882637.1	Bacteroides fluxus YIT 12057 Scfld57, whole genome shotgun sequence
NZ_GL882638.1	Bacteroides fluxus YIT 12057 Scfld66, whole genome shotgun sequence
NZ_GL882639.1	Bacteroides fluxus YIT 12057 Scfld72, whole genome shotgun sequence
NZ_GL882640.1	Bacteroides fluxus YIT 12057 Scfld79, whole genome shotgun sequence
NZ_GL882641.1	Bacteroides fluxus YIT 12057 Scfld83, whole genome shotgun sequence
NZ_GL882642.1	Bacteroides fluxus YIT 12057 Scfld87, whole genome shotgun sequence
NZ_GL882643.1	Bacteroides fluxus YIT 12057 Scfld92, whole genome shotgun sequence
NZ_GL882644.1	Bacteroides fluxus YIT 12057 Scfld93, whole genome shotgun sequence
NZ_GL882645.1	Bacteroides fluxus YIT 12057 Scfld94, whole genome shotgun sequence
NZ_GL882646.1	Bacteroides fluxus YIT 12057 Scfld97, whole genome shotgun sequence
NZ_GL882647.1	Bacteroides fluxus YIT 12057 Scfld101, whole genome shotgun sequence
NZ_GL882648.1	Bacteroides fluxus YIT 12057 Scfld102, whole genome shotgun sequence
NZ_GL882649.1	Bacteroides fluxus YIT 12057 Scfld103, whole genome shotgun sequence
NZ_GL882650.1	Bacteroides fluxus YIT 12057 Scfld104, whole genome shotgun sequence
NZ_GL882651.1	Bacteroides fluxus YIT 12057 Scfld108, whole genome shotgun sequence
NZ_GL882652.1	Bacteroides fluxus YIT 12057 Scfld112, whole genome shotgun sequence
NZ_GL882653.1	Bacteroides fluxus YIT 12057 Scfld114, whole genome shotgun sequence
NZ_GL882654.1	Bacteroides fluxus YIT 12057 Scfld115, whole genome shotgun sequence
NZ_GL882655.1	Bacteroides fluxus YIT 12057 Scfld116, whole genome shotgun sequence
NZ_GL882656.1	Bacteroides fluxus YIT 12057 Scfld119, whole genome shotgun sequence
NZ_GL882657.1	Bacteroides fluxus YIT 12057 Scfld127, whole genome shotgun sequence
NZ_GL882658.1	Bacteroides fluxus YIT 12057 Scfld128, whole genome shotgun sequence
NZ_GL882659.1	Bacteroides fluxus YIT 12057 Scfld135, whole genome shotgun sequence
NZ_GL882660.1	Bacteroides fluxus YIT 12057 Scfld138, whole genome shotgun sequence
NZ_GL882661.1	Bacteroides fluxus YIT 12057 Scfld143, whole genome shotgun sequence
NZ_GL882662.1	Bacteroides fluxus YIT 12057 Scfld144, whole genome shotgun sequence
NZ_GL882663.1	Bacteroides fluxus YIT 12057 Scfld163, whole genome shotgun sequence
NZ_GL882664.1	Bacteroides fluxus YIT 12057 Scfld175, whole genome shotgun sequence
NZ_GL882665.1	Bacteroides fluxus YIT 12057 Scfld177, whole genome shotgun sequence
NZ_GL882666.1	Bacteroides fluxus YIT 12057 Scfld178, whole genome shotgun sequence
NZ_GL882667.1	Bacteroides fluxus YIT 12057 Scfld183, whole genome shotgun sequence
NZ_GL882668.1	Bacteroides fluxus YIT 12057 Scfld187, whole genome shotgun sequence
NZ_GL882669.1	Bacteroides fluxus YIT 12057 Scfld188, whole genome shotgun sequence
NZ_GL882670.1	Bacteroides fluxus YIT 12057 Scfld190, whole genome shotgun sequence
NZ_GL882671.1	Bacteroides fluxus YIT 12057 Scfld191, whole genome shotgun sequence
NZ_GL882672.1	Bacteroides fluxus YIT 12057 Scfld192, whole genome shotgun sequence
NZ_GL882673.1	Bacteroides fluxus YIT 12057 Scfld193, whole genome shotgun sequence
NZ_GL882674.1	Bacteroides fluxus YIT 12057 Scfld201, whole genome shotgun sequence
NZ_GL882675.1	Bacteroides fluxus YIT 12057 Scfld210, whole genome shotgun sequence
NZ_GL882676.1	Bacteroides fluxus YIT 12057 Scfld211, whole genome shotgun sequence
NZ_GL882677.1	Bacteroides fluxus YIT 12057 Scfld215, whole genome shotgun sequence
NZ_GL882678.1	Bacteroides fluxus YIT 12057 Scfld225, whole genome shotgun sequence
NZ_GL882679.1	Bacteroides fluxus YIT 12057 Scfld226, whole genome shotgun sequence
NZ_GL882680.1	Bacteroides fluxus YIT 12057 Scfld227, whole genome shotgun sequence
NZ_GL882681.1	Bacteroides fluxus YIT 12057 Scfld231, whole genome shotgun sequence
NZ_GL882682.1	Bacteroides fluxus YIT 12057 Scfld233, whole genome shotgun sequence
NZ_GL882683.1	Bacteroides fluxus YIT 12057 Scfld239, whole genome shotgun sequence
NZ_GL882684.1	Bacteroides fluxus YIT 12057 Scfld255, whole genome shotgun sequence
NZ_GL882685.1	Bacteroides fluxus YIT 12057 Scfld263, whole genome shotgun sequence
NZ_GL882686.1	Bacteroides fluxus YIT 12057 Scfld267, whole genome shotgun sequence
NZ_GL882687.1	Bacteroides fluxus YIT 12057 Scfld270, whole genome shotgun sequence
NZ_GL882688.1	Bacteroides fluxus YIT 12057 Scfld277, whole genome shotgun sequence
NZ_GL882689.1	Bacteroides fluxus YIT 12057 Scfld297, whole genome shotgun sequence
NZ_GL882690.1	Bacteroides fluxus YIT 12057 Scfld324, whole genome shotgun sequence
NZ_GL882691.1	Bacteroides fluxus YIT 12057 Scfld359, whole genome shotgun sequence
NZ_GL882692.1	Bacteroides fluxus YIT 12057 Scfld374, whole genome shotgun sequence
NZ_GL882693.1	Bacteroides fluxus YIT 12057 Scfld385, whole genome shotgun sequence
NZ_GL882694.1	Bacteroides fluxus YIT 12057 Scfld388, whole genome shotgun sequence
NZ_GL882695.1	Bacteroides fluxus YIT 12057 Scfld400, whole genome shotgun sequence
NZ_GL882696.1	Bacteroides fluxus YIT 12057 Scfld428, whole genome shotgun sequence
NZ_GL882697.1	Bacteroides fluxus YIT 12057 Scfld446, whole genome shotgun sequence
NZ_GL882698.1	Bacteroides fluxus YIT 12057 Scfld457, whole genome shotgun sequence
NZ_FQZN01000089.1	Bacteroides stercorirosoris strain DSM 26884, whole genome shotgun sequence
NZ_FQZN01000085.1	Bacteroides stercorirosoris strain DSM 26884, whole genome shotgun sequence
NZ_FQZN01000084.1	Bacteroides stercorirosoris strain DSM 26884, whole genome shotgun sequence
NZ_FQZN01000080.1	Bacteroides stercorirosoris strain DSM 26884, whole genome shotgun sequence
NZ_FQZN01000078.1	Bacteroides stercorirosoris strain DSM 26884, whole genome shotgun sequence
NZ_FQZN01000075.1	Bacteroides stercorirosoris strain DSM 26884, whole genome shotgun sequence
NZ_FQZN01000074.1	Bacteroides stercorirosoris strain DSM 26884, whole genome shotgun sequence
NZ_FQZN01000073.1	Bacteroides stercorirosoris strain DSM 26884, whole genome shotgun sequence
NZ_FQZN01000070.1	Bacteroides stercorirosoris strain DSM 26884, whole genome shotgun sequence
NZ_FQZN01000065.1	Bacteroides stercorirosoris strain DSM 26884, whole genome shotgun sequence
NZ_FQZN01000064.1	Bacteroides stercorirosoris strain DSM 26884, whole genome shotgun sequence
NZ_FQZN01000062.1	Bacteroides stercorirosoris strain DSM 26884, whole genome shotgun sequence
NZ_FQZN01000061.1	Bacteroides stercorirosoris strain DSM 26884, whole genome shotgun sequence
NZ_FQZN01000057.1	Bacteroides stercorirosoris strain DSM 26884, whole genome shotgun sequence
NZ_FQZN01000056.1	Bacteroides stercorirosoris strain DSM 26884, whole genome shotgun sequence
NZ_FQZN01000079.1	Bacteroides stercorirosoris strain DSM 26884, whole genome shotgun sequence
NZ_FQZN01000054.1	Bacteroides stercorirosoris strain DSM 26884, whole genome shotgun sequence
NZ_FQZN01000049.1	Bacteroides stercorirosoris strain DSM 26884, whole genome shotgun sequence
NZ_FQZN01000048.1	Bacteroides stercorirosoris strain DSM 26884, whole genome shotgun sequence
NZ_FQZN01000055.1	Bacteroides stercorirosoris strain DSM 26884, whole genome shotgun sequence
NZ_FQZN01000034.1	Bacteroides stercorirosoris strain DSM 26884, whole genome shotgun sequence
NZ_FQZN01000068.1	Bacteroides stercorirosoris strain DSM 26884, whole genome shotgun sequence
NZ_FQZN01000021.1	Bacteroides stercorirosoris strain DSM 26884, whole genome shotgun sequence
NZ_FQZN01000019.1	Bacteroides stercorirosoris strain DSM 26884, whole genome shotgun sequence
NZ_FQZN01000020.1	Bacteroides stercorirosoris strain DSM 26884, whole genome shotgun sequence
NZ_FQZN01000018.1	Bacteroides stercorirosoris strain DSM 26884, whole genome shotgun sequence
NZ_FQZN01000032.1	Bacteroides stercorirosoris strain DSM 26884, whole genome shotgun sequence
NZ_FQZN01000076.1	Bacteroides stercorirosoris strain DSM 26884, whole genome shotgun sequence
NZ_FQZN01000052.1	Bacteroides stercorirosoris strain DSM 26884, whole genome shotgun sequence
NZ_FQZN01000017.1	Bacteroides stercorirosoris strain DSM 26884, whole genome shotgun sequence
NZ_FQZN01000004.1	Bacteroides stercorirosoris strain DSM 26884, whole genome shotgun sequence
NZ_FQZN01000090.1	Bacteroides stercorirosoris strain DSM 26884, whole genome shotgun sequence
NZ_FQZN01000009.1	Bacteroides stercorirosoris strain DSM 26884, whole genome shotgun sequence
NZ_FQZN01000083.1	Bacteroides stercorirosoris strain DSM 26884, whole genome shotgun sequence
NZ_FQZN01000022.1	Bacteroides stercorirosoris strain DSM 26884, whole genome shotgun sequence
NZ_FQZN01000042.1	Bacteroides stercorirosoris strain DSM 26884, whole genome shotgun sequence
NZ_FQZN01000087.1	Bacteroides stercorirosoris strain DSM 26884, whole genome shotgun sequence
NZ_FQZN01000086.1	Bacteroides stercorirosoris strain DSM 26884, whole genome shotgun sequence
NZ_FQZN01000077.1	Bacteroides stercorirosoris strain DSM 26884, whole genome shotgun sequence
NZ_FQZN01000071.1	Bacteroides stercorirosoris strain DSM 26884, whole genome shotgun sequence
NZ_FQZN01000050.1	Bacteroides stercorirosoris strain DSM 26884, whole genome shotgun sequence
NZ_FQZN01000046.1	Bacteroides stercorirosoris strain DSM 26884, whole genome shotgun sequence
NZ_FQZN01000012.1	Bacteroides stercorirosoris strain DSM 26884, whole genome shotgun sequence
NZ_FQZN01000029.1	Bacteroides stercorirosoris strain DSM 26884, whole genome shotgun sequence
NZ_FQZN01000091.1	Bacteroides stercorirosoris strain DSM 26884, whole genome shotgun sequence
NZ_FQZN01000013.1	Bacteroides stercorirosoris strain DSM 26884, whole genome shotgun sequence
NZ_FQZN01000011.1	Bacteroides stercorirosoris strain DSM 26884, whole genome shotgun sequence
NZ_FQZN01000058.1	Bacteroides stercorirosoris strain DSM 26884, whole genome shotgun sequence
NZ_FQZN01000014.1	Bacteroides stercorirosoris strain DSM 26884, whole genome shotgun sequence
NZ_FQZN01000025.1	Bacteroides stercorirosoris strain DSM 26884, whole genome shotgun sequence
NZ_FQZN01000001.1	Bacteroides stercorirosoris strain DSM 26884, whole genome shotgun sequence
NZ_FQZN01000031.1	Bacteroides stercorirosoris strain DSM 26884, whole genome shotgun sequence
NZ_FQZN01000082.1	Bacteroides stercorirosoris strain DSM 26884, whole genome shotgun sequence
NZ_FQZN01000081.1	Bacteroides stercorirosoris strain DSM 26884, whole genome shotgun sequence
NZ_FQZN01000015.1	Bacteroides stercorirosoris strain DSM 26884, whole genome shotgun sequence
NZ_FQZN01000008.1	Bacteroides stercorirosoris strain DSM 26884, whole genome shotgun sequence
NZ_FQZN01000069.1	Bacteroides stercorirosoris strain DSM 26884, whole genome shotgun sequence
NZ_FQZN01000005.1	Bacteroides stercorirosoris strain DSM 26884, whole genome shotgun sequence
NZ_FQZN01000024.1	Bacteroides stercorirosoris strain DSM 26884, whole genome shotgun sequence
NZ_FQZN01000043.1	Bacteroides stercorirosoris strain DSM 26884, whole genome shotgun sequence
NZ_FQZN01000088.1	Bacteroides stercorirosoris strain DSM 26884, whole genome shotgun sequence
NZ_FQZN01000059.1	Bacteroides stercorirosoris strain DSM 26884, whole genome shotgun sequence
NZ_FQZN01000002.1	Bacteroides stercorirosoris strain DSM 26884, whole genome shotgun sequence
NZ_FQZN01000060.1	Bacteroides stercorirosoris strain DSM 26884, whole genome shotgun sequence
NZ_FQZN01000003.1	Bacteroides stercorirosoris strain DSM 26884, whole genome shotgun sequence
NZ_FQZN01000051.1	Bacteroides stercorirosoris strain DSM 26884, whole genome shotgun sequence
NZ_FQZN01000010.1	Bacteroides stercorirosoris strain DSM 26884, whole genome shotgun sequence
NZ_FQZN01000023.1	Bacteroides stercorirosoris strain DSM 26884, whole genome shotgun sequence
NZ_FQZN01000026.1	Bacteroides stercorirosoris strain DSM 26884, whole genome shotgun sequence
NZ_FQZN01000016.1	Bacteroides stercorirosoris strain DSM 26884, whole genome shotgun sequence
NZ_FQZN01000039.1	Bacteroides stercorirosoris strain DSM 26884, whole genome shotgun sequence
NZ_FQZN01000066.1	Bacteroides stercorirosoris strain DSM 26884, whole genome shotgun sequence
NZ_FQZN01000027.1	Bacteroides stercorirosoris strain DSM 26884, whole genome shotgun sequence
NZ_FQZN01000036.1	Bacteroides stercorirosoris strain DSM 26884, whole genome shotgun sequence
NZ_FQZN01000028.1	Bacteroides stercorirosoris strain DSM 26884, whole genome shotgun sequence
NZ_FQZN01000030.1	Bacteroides stercorirosoris strain DSM 26884, whole genome shotgun sequence
NZ_FQZN01000047.1	Bacteroides stercorirosoris strain DSM 26884, whole genome shotgun sequence
NZ_FQZN01000033.1	Bacteroides stercorirosoris strain DSM 26884, whole genome shotgun sequence
NZ_FQZN01000035.1	Bacteroides stercorirosoris strain DSM 26884, whole genome shotgun sequence
NZ_FQZN01000053.1	Bacteroides stercorirosoris strain DSM 26884, whole genome shotgun sequence
NZ_FQZN01000040.1	Bacteroides stercorirosoris strain DSM 26884, whole genome shotgun sequence
NZ_FQZN01000037.1	Bacteroides stercorirosoris strain DSM 26884, whole genome shotgun sequence
NZ_FQZN01000067.1	Bacteroides stercorirosoris strain DSM 26884, whole genome shotgun sequence
NZ_FQZN01000007.1	Bacteroides stercorirosoris strain DSM 26884, whole genome shotgun sequence
NZ_FQZN01000038.1	Bacteroides stercorirosoris strain DSM 26884, whole genome shotgun sequence
NZ_FQZN01000072.1	Bacteroides stercorirosoris strain DSM 26884, whole genome shotgun sequence
NZ_FQZN01000041.1	Bacteroides stercorirosoris strain DSM 26884, whole genome shotgun sequence
NZ_FQZN01000044.1	Bacteroides stercorirosoris strain DSM 26884, whole genome shotgun sequence
NZ_FQZN01000063.1	Bacteroides stercorirosoris strain DSM 26884, whole genome shotgun sequence
NZ_FQZN01000006.1	Bacteroides stercorirosoris strain DSM 26884, whole genome shotgun sequence
NZ_FQZN01000045.1	Bacteroides stercorirosoris strain DSM 26884, whole genome shotgun sequence
NZ_FQVD01000085.1	Bacteroides faecichinchillae strain DSM 26883, whole genome shotgun sequence
NZ_FQVD01000083.1	Bacteroides faecichinchillae strain DSM 26883, whole genome shotgun sequence
NZ_FQVD01000082.1	Bacteroides faecichinchillae strain DSM 26883, whole genome shotgun sequence
NZ_FQVD01000081.1	Bacteroides faecichinchillae strain DSM 26883, whole genome shotgun sequence
NZ_FQVD01000080.1	Bacteroides faecichinchillae strain DSM 26883, whole genome shotgun sequence
NZ_FQVD01000078.1	Bacteroides faecichinchillae strain DSM 26883, whole genome shotgun sequence
NZ_FQVD01000076.1	Bacteroides faecichinchillae strain DSM 26883, whole genome shotgun sequence
NZ_FQVD01000074.1	Bacteroides faecichinchillae strain DSM 26883, whole genome shotgun sequence
NZ_FQVD01000087.1	Bacteroides faecichinchillae strain DSM 26883, whole genome shotgun sequence
NZ_FQVD01000072.1	Bacteroides faecichinchillae strain DSM 26883, whole genome shotgun sequence
NZ_FQVD01000068.1	Bacteroides faecichinchillae strain DSM 26883, whole genome shotgun sequence
NZ_FQVD01000067.1	Bacteroides faecichinchillae strain DSM 26883, whole genome shotgun sequence
NZ_FQVD01000066.1	Bacteroides faecichinchillae strain DSM 26883, whole genome shotgun sequence
NZ_FQVD01000063.1	Bacteroides faecichinchillae strain DSM 26883, whole genome shotgun sequence
NZ_FQVD01000061.1	Bacteroides faecichinchillae strain DSM 26883, whole genome shotgun sequence
NZ_FQVD01000073.1	Bacteroides faecichinchillae strain DSM 26883, whole genome shotgun sequence
NZ_FQVD01000059.1	Bacteroides faecichinchillae strain DSM 26883, whole genome shotgun sequence
NZ_FQVD01000058.1	Bacteroides faecichinchillae strain DSM 26883, whole genome shotgun sequence
NZ_FQVD01000064.1	Bacteroides faecichinchillae strain DSM 26883, whole genome shotgun sequence
NZ_FQVD01000057.1	Bacteroides faecichinchillae strain DSM 26883, whole genome shotgun sequence
NZ_FQVD01000070.1	Bacteroides faecichinchillae strain DSM 26883, whole genome shotgun sequence
NZ_FQVD01000054.1	Bacteroides faecichinchillae strain DSM 26883, whole genome shotgun sequence
NZ_FQVD01000053.1	Bacteroides faecichinchillae strain DSM 26883, whole genome shotgun sequence
NZ_FQVD01000051.1	Bacteroides faecichinchillae strain DSM 26883, whole genome shotgun sequence
NZ_FQVD01000050.1	Bacteroides faecichinchillae strain DSM 26883, whole genome shotgun sequence
NZ_FQVD01000049.1	Bacteroides faecichinchillae strain DSM 26883, whole genome shotgun sequence
NZ_FQVD01000075.1	Bacteroides faecichinchillae strain DSM 26883, whole genome shotgun sequence
NZ_FQVD01000048.1	Bacteroides faecichinchillae strain DSM 26883, whole genome shotgun sequence
NZ_FQVD01000022.1	Bacteroides faecichinchillae strain DSM 26883, whole genome shotgun sequence
NZ_FQVD01000056.1	Bacteroides faecichinchillae strain DSM 26883, whole genome shotgun sequence
NZ_FQVD01000019.1	Bacteroides faecichinchillae strain DSM 26883, whole genome shotgun sequence
NZ_FQVD01000079.1	Bacteroides faecichinchillae strain DSM 26883, whole genome shotgun sequence
NZ_FQVD01000077.1	Bacteroides faecichinchillae strain DSM 26883, whole genome shotgun sequence
NZ_FQVD01000011.1	Bacteroides faecichinchillae strain DSM 26883, whole genome shotgun sequence
NZ_FQVD01000041.1	Bacteroides faecichinchillae strain DSM 26883, whole genome shotgun sequence
NZ_FQVD01000065.1	Bacteroides faecichinchillae strain DSM 26883, whole genome shotgun sequence
NZ_FQVD01000027.1	Bacteroides faecichinchillae strain DSM 26883, whole genome shotgun sequence
NZ_FQVD01000018.1	Bacteroides faecichinchillae strain DSM 26883, whole genome shotgun sequence
NZ_FQVD01000013.1	Bacteroides faecichinchillae strain DSM 26883, whole genome shotgun sequence
NZ_FQVD01000021.1	Bacteroides faecichinchillae strain DSM 26883, whole genome shotgun sequence
NZ_FQVD01000038.1	Bacteroides faecichinchillae strain DSM 26883, whole genome shotgun sequence
NZ_FQVD01000002.1	Bacteroides faecichinchillae strain DSM 26883, whole genome shotgun sequence
NZ_FQVD01000060.1	Bacteroides faecichinchillae strain DSM 26883, whole genome shotgun sequence
NZ_FQVD01000024.1	Bacteroides faecichinchillae strain DSM 26883, whole genome shotgun sequence
NZ_FQVD01000055.1	Bacteroides faecichinchillae strain DSM 26883, whole genome shotgun sequence
NZ_FQVD01000014.1	Bacteroides faecichinchillae strain DSM 26883, whole genome shotgun sequence
NZ_FQVD01000029.1	Bacteroides faecichinchillae strain DSM 26883, whole genome shotgun sequence
NZ_FQVD01000016.1	Bacteroides faecichinchillae strain DSM 26883, whole genome shotgun sequence
NZ_FQVD01000040.1	Bacteroides faecichinchillae strain DSM 26883, whole genome shotgun sequence
NZ_FQVD01000004.1	Bacteroides faecichinchillae strain DSM 26883, whole genome shotgun sequence
NZ_FQVD01000017.1	Bacteroides faecichinchillae strain DSM 26883, whole genome shotgun sequence
NZ_FQVD01000015.1	Bacteroides faecichinchillae strain DSM 26883, whole genome shotgun sequence
NZ_FQVD01000069.1	Bacteroides faecichinchillae strain DSM 26883, whole genome shotgun sequence
NZ_FQVD01000037.1	Bacteroides faecichinchillae strain DSM 26883, whole genome shotgun sequence
NZ_FQVD01000007.1	Bacteroides faecichinchillae strain DSM 26883, whole genome shotgun sequence
NZ_FQVD01000008.1	Bacteroides faecichinchillae strain DSM 26883, whole genome shotgun sequence
NZ_FQVD01000032.1	Bacteroides faecichinchillae strain DSM 26883, whole genome shotgun sequence
NZ_FQVD01000010.1	Bacteroides faecichinchillae strain DSM 26883, whole genome shotgun sequence
NZ_FQVD01000047.1	Bacteroides faecichinchillae strain DSM 26883, whole genome shotgun sequence
NZ_FQVD01000020.1	Bacteroides faecichinchillae strain DSM 26883, whole genome shotgun sequence
NZ_FQVD01000003.1	Bacteroides faecichinchillae strain DSM 26883, whole genome shotgun sequence
NZ_FQVD01000012.1	Bacteroides faecichinchillae strain DSM 26883, whole genome shotgun sequence
NZ_FQVD01000001.1	Bacteroides faecichinchillae strain DSM 26883, whole genome shotgun sequence
NZ_FQVD01000009.1	Bacteroides faecichinchillae strain DSM 26883, whole genome shotgun sequence
NZ_FQVD01000031.1	Bacteroides faecichinchillae strain DSM 26883, whole genome shotgun sequence
NZ_FQVD01000052.1	Bacteroides faecichinchillae strain DSM 26883, whole genome shotgun sequence
NZ_FQVD01000046.1	Bacteroides faecichinchillae strain DSM 26883, whole genome shotgun sequence
NZ_FQVD01000023.1	Bacteroides faecichinchillae strain DSM 26883, whole genome shotgun sequence
NZ_FQVD01000028.1	Bacteroides faecichinchillae strain DSM 26883, whole genome shotgun sequence
NZ_FQVD01000036.1	Bacteroides faecichinchillae strain DSM 26883, whole genome shotgun sequence
NZ_FQVD01000086.1	Bacteroides faecichinchillae strain DSM 26883, whole genome shotgun sequence
NZ_FQVD01000006.1	Bacteroides faecichinchillae strain DSM 26883, whole genome shotgun sequence
NZ_FQVD01000025.1	Bacteroides faecichinchillae strain DSM 26883, whole genome shotgun sequence
NZ_FQVD01000026.1	Bacteroides faecichinchillae strain DSM 26883, whole genome shotgun sequence
NZ_FQVD01000084.1	Bacteroides faecichinchillae strain DSM 26883, whole genome shotgun sequence
NZ_FQVD01000043.1	Bacteroides faecichinchillae strain DSM 26883, whole genome shotgun sequence
NZ_FQVD01000030.1	Bacteroides faecichinchillae strain DSM 26883, whole genome shotgun sequence
NZ_FQVD01000033.1	Bacteroides faecichinchillae strain DSM 26883, whole genome shotgun sequence
NZ_FQVD01000034.1	Bacteroides faecichinchillae strain DSM 26883, whole genome shotgun sequence
NZ_FQVD01000071.1	Bacteroides faecichinchillae strain DSM 26883, whole genome shotgun sequence
NZ_FQVD01000005.1	Bacteroides faecichinchillae strain DSM 26883, whole genome shotgun sequence
NZ_FQVD01000039.1	Bacteroides faecichinchillae strain DSM 26883, whole genome shotgun sequence
NZ_FQVD01000062.1	Bacteroides faecichinchillae strain DSM 26883, whole genome shotgun sequence
NZ_FQVD01000035.1	Bacteroides faecichinchillae strain DSM 26883, whole genome shotgun sequence
NZ_FQVD01000042.1	Bacteroides faecichinchillae strain DSM 26883, whole genome shotgun sequence
NZ_FQVD01000088.1	Bacteroides faecichinchillae strain DSM 26883, whole genome shotgun sequence
NZ_FQVD01000044.1	Bacteroides faecichinchillae strain DSM 26883, whole genome shotgun sequence
NZ_FQVD01000045.1	Bacteroides faecichinchillae strain DSM 26883, whole genome shotgun sequence
NZ_CP072258.1	Bacteroides caccae CL03T12C61 chromosome, complete genome
NZ_CP072259.1	Bacteroides caccae CL03T12C61 plasmid pBcacCL03T12-1, complete sequence
NZ_CP072260.1	Bacteroides caccae CL03T12C61 plasmid pBcacCL03T12-2, complete sequence
NZ_CP072261.1	Bacteroides caccae CL03T12C61 plasmid pBcacCL03T12-3, complete sequence
NZ_CP072255.1	Bacteroides uniformis CL03T12C37 chromosome, complete genome
NZ_CP072256.1	Bacteroides uniformis CL03T12C37 plasmid pBuniCL03T12-1, complete sequence
NZ_KB894115.1	Bacteroides gallinarum DSM 18171 = JCM 13658 strain DSM 18171 C233DRAFT_scaffold00001.1, whole genome shotgun sequence
NZ_KB894116.1	Bacteroides gallinarum DSM 18171 = JCM 13658 strain DSM 18171 C233DRAFT_scaffold00002.2, whole genome shotgun sequence
NZ_KB894117.1	Bacteroides gallinarum DSM 18171 = JCM 13658 strain DSM 18171 C233DRAFT_scaffold00003.3, whole genome shotgun sequence
NZ_KB894118.1	Bacteroides gallinarum DSM 18171 = JCM 13658 strain DSM 18171 C233DRAFT_scaffold00004.4, whole genome shotgun sequence
NZ_KB894119.1	Bacteroides gallinarum DSM 18171 = JCM 13658 strain DSM 18171 C233DRAFT_scaffold00005.5, whole genome shotgun sequence
NZ_KB894120.1	Bacteroides gallinarum DSM 18171 = JCM 13658 strain DSM 18171 C233DRAFT_scaffold00006.6, whole genome shotgun sequence
NZ_KB894121.1	Bacteroides gallinarum DSM 18171 = JCM 13658 strain DSM 18171 C233DRAFT_scaffold00007.7, whole genome shotgun sequence
NZ_KB894122.1	Bacteroides gallinarum DSM 18171 = JCM 13658 strain DSM 18171 C233DRAFT_scaffold00008.8, whole genome shotgun sequence
NZ_KB894123.1	Bacteroides gallinarum DSM 18171 = JCM 13658 strain DSM 18171 C233DRAFT_scaffold00009.9, whole genome shotgun sequence
NZ_KB894124.1	Bacteroides gallinarum DSM 18171 = JCM 13658 strain DSM 18171 C233DRAFT_scaffold00010.10, whole genome shotgun sequence
NZ_KB894125.1	Bacteroides gallinarum DSM 18171 = JCM 13658 strain DSM 18171 C233DRAFT_scaffold00011.11, whole genome shotgun sequence
NZ_KB894126.1	Bacteroides gallinarum DSM 18171 = JCM 13658 strain DSM 18171 C233DRAFT_scaffold00012.12, whole genome shotgun sequence
NZ_KB894127.1	Bacteroides gallinarum DSM 18171 = JCM 13658 strain DSM 18171 C233DRAFT_scaffold00013.13, whole genome shotgun sequence
NZ_KB894128.1	Bacteroides gallinarum DSM 18171 = JCM 13658 strain DSM 18171 C233DRAFT_scaffold00014.14, whole genome shotgun sequence
NZ_KB894129.1	Bacteroides gallinarum DSM 18171 = JCM 13658 strain DSM 18171 C233DRAFT_scaffold00015.15, whole genome shotgun sequence
NZ_KB894130.1	Bacteroides gallinarum DSM 18171 = JCM 13658 strain DSM 18171 C233DRAFT_scaffold00016.16, whole genome shotgun sequence
NZ_KB894131.1	Bacteroides gallinarum DSM 18171 = JCM 13658 strain DSM 18171 C233DRAFT_scaffold00017.17, whole genome shotgun sequence
NZ_KB894132.1	Bacteroides gallinarum DSM 18171 = JCM 13658 strain DSM 18171 C233DRAFT_scaffold00018.18, whole genome shotgun sequence
NZ_KB894133.1	Bacteroides gallinarum DSM 18171 = JCM 13658 strain DSM 18171 C233DRAFT_scaffold00019.19, whole genome shotgun sequence
NZ_KB894134.1	Bacteroides gallinarum DSM 18171 = JCM 13658 strain DSM 18171 C233DRAFT_scaffold00020.20, whole genome shotgun sequence
NZ_KB894135.1	Bacteroides gallinarum DSM 18171 = JCM 13658 strain DSM 18171 C233DRAFT_scaffold00021.21, whole genome shotgun sequence
NZ_KB894136.1	Bacteroides gallinarum DSM 18171 = JCM 13658 strain DSM 18171 C233DRAFT_scaffold00022.22, whole genome shotgun sequence
NZ_KB894137.1	Bacteroides gallinarum DSM 18171 = JCM 13658 strain DSM 18171 C233DRAFT_scaffold00023.23, whole genome shotgun sequence
NZ_KB894138.1	Bacteroides gallinarum DSM 18171 = JCM 13658 strain DSM 18171 C233DRAFT_scaffold00024.24, whole genome shotgun sequence
NZ_KB894139.1	Bacteroides gallinarum DSM 18171 = JCM 13658 strain DSM 18171 C233DRAFT_scaffold00025.25, whole genome shotgun sequence
NZ_KB894140.1	Bacteroides gallinarum DSM 18171 = JCM 13658 strain DSM 18171 C233DRAFT_scaffold00026.26, whole genome shotgun sequence
NZ_KB894141.1	Bacteroides gallinarum DSM 18171 = JCM 13658 strain DSM 18171 C233DRAFT_scaffold00027.27, whole genome shotgun sequence
NZ_KB894142.1	Bacteroides gallinarum DSM 18171 = JCM 13658 strain DSM 18171 C233DRAFT_scaffold00028.28, whole genome shotgun sequence
NZ_KB894143.1	Bacteroides gallinarum DSM 18171 = JCM 13658 strain DSM 18171 C233DRAFT_scaffold00029.29, whole genome shotgun sequence
NZ_KB894144.1	Bacteroides gallinarum DSM 18171 = JCM 13658 strain DSM 18171 C233DRAFT_scaffold00030.30, whole genome shotgun sequence
NZ_KB894145.1	Bacteroides gallinarum DSM 18171 = JCM 13658 strain DSM 18171 C233DRAFT_scaffold00031.31, whole genome shotgun sequence
NZ_KB894146.1	Bacteroides gallinarum DSM 18171 = JCM 13658 strain DSM 18171 C233DRAFT_scaffold00032.32, whole genome shotgun sequence
NZ_KB894147.1	Bacteroides gallinarum DSM 18171 = JCM 13658 strain DSM 18171 C233DRAFT_scaffold00033.33, whole genome shotgun sequence
NZ_KB894148.1	Bacteroides gallinarum DSM 18171 = JCM 13658 strain DSM 18171 C233DRAFT_scaffold00034.34, whole genome shotgun sequence
NZ_KB894149.1	Bacteroides gallinarum DSM 18171 = JCM 13658 strain DSM 18171 C233DRAFT_scaffold00035.35, whole genome shotgun sequence
NZ_KB894150.1	Bacteroides gallinarum DSM 18171 = JCM 13658 strain DSM 18171 C233DRAFT_scaffold00036.36, whole genome shotgun sequence
NZ_KB894151.1	Bacteroides gallinarum DSM 18171 = JCM 13658 strain DSM 18171 C233DRAFT_scaffold00037.37, whole genome shotgun sequence
NZ_KB894152.1	Bacteroides gallinarum DSM 18171 = JCM 13658 strain DSM 18171 C233DRAFT_scaffold00038.38, whole genome shotgun sequence
NZ_KB894153.1	Bacteroides gallinarum DSM 18171 = JCM 13658 strain DSM 18171 C233DRAFT_scaffold00039.39, whole genome shotgun sequence
NZ_KB894154.1	Bacteroides gallinarum DSM 18171 = JCM 13658 strain DSM 18171 C233DRAFT_scaffold00040.40, whole genome shotgun sequence
NZ_KB894155.1	Bacteroides gallinarum DSM 18171 = JCM 13658 strain DSM 18171 C233DRAFT_scaffold00041.41, whole genome shotgun sequence
NZ_KB894156.1	Bacteroides gallinarum DSM 18171 = JCM 13658 strain DSM 18171 C233DRAFT_scaffold00042.42, whole genome shotgun sequence
NZ_KB894157.1	Bacteroides gallinarum DSM 18171 = JCM 13658 strain DSM 18171 C233DRAFT_scaffold00043.43, whole genome shotgun sequence
NZ_KB894158.1	Bacteroides gallinarum DSM 18171 = JCM 13658 strain DSM 18171 C233DRAFT_scaffold00044.44, whole genome shotgun sequence
NZ_KB894159.1	Bacteroides gallinarum DSM 18171 = JCM 13658 strain DSM 18171 C233DRAFT_scaffold00045.45, whole genome shotgun sequence
NZ_KB894160.1	Bacteroides gallinarum DSM 18171 = JCM 13658 strain DSM 18171 C233DRAFT_scaffold00046.46, whole genome shotgun sequence
NZ_KB894161.1	Bacteroides gallinarum DSM 18171 = JCM 13658 strain DSM 18171 C233DRAFT_scaffold00047.47, whole genome shotgun sequence
NZ_KB894162.1	Bacteroides gallinarum DSM 18171 = JCM 13658 strain DSM 18171 C233DRAFT_scaffold00048.48, whole genome shotgun sequence
NZ_KB894163.1	Bacteroides gallinarum DSM 18171 = JCM 13658 strain DSM 18171 C233DRAFT_scaffold00049.49, whole genome shotgun sequence
NZ_KB894164.1	Bacteroides gallinarum DSM 18171 = JCM 13658 strain DSM 18171 C233DRAFT_scaffold00050.50, whole genome shotgun sequence
NZ_KB894165.1	Bacteroides gallinarum DSM 18171 = JCM 13658 strain DSM 18171 C233DRAFT_scaffold00051.51, whole genome shotgun sequence
NZ_KB894166.1	Bacteroides gallinarum DSM 18171 = JCM 13658 strain DSM 18171 C233DRAFT_scaffold00052.52, whole genome shotgun sequence
NZ_KB894167.1	Bacteroides gallinarum DSM 18171 = JCM 13658 strain DSM 18171 C233DRAFT_scaffold00053.53, whole genome shotgun sequence
NZ_KB894168.1	Bacteroides gallinarum DSM 18171 = JCM 13658 strain DSM 18171 C233DRAFT_scaffold00054.54, whole genome shotgun sequence
NZ_KB894169.1	Bacteroides gallinarum DSM 18171 = JCM 13658 strain DSM 18171 C233DRAFT_scaffold00055.55, whole genome shotgun sequence
NZ_KB894170.1	Bacteroides gallinarum DSM 18171 = JCM 13658 strain DSM 18171 C233DRAFT_scaffold00056.56, whole genome shotgun sequence
NZ_KB894171.1	Bacteroides gallinarum DSM 18171 = JCM 13658 strain DSM 18171 C233DRAFT_scaffold00057.57, whole genome shotgun sequence
NZ_KB894172.1	Bacteroides gallinarum DSM 18171 = JCM 13658 strain DSM 18171 C233DRAFT_scaffold00058.58, whole genome shotgun sequence
NZ_KB894173.1	Bacteroides gallinarum DSM 18171 = JCM 13658 strain DSM 18171 C233DRAFT_scaffold00059.59, whole genome shotgun sequence
NZ_KB894174.1	Bacteroides gallinarum DSM 18171 = JCM 13658 strain DSM 18171 C233DRAFT_scaffold00060.60, whole genome shotgun sequence
NZ_KB894175.1	Bacteroides gallinarum DSM 18171 = JCM 13658 strain DSM 18171 C233DRAFT_scaffold00061.61, whole genome shotgun sequence
NZ_KB894176.1	Bacteroides gallinarum DSM 18171 = JCM 13658 strain DSM 18171 C233DRAFT_scaffold00062.62, whole genome shotgun sequence
NZ_KB894177.1	Bacteroides gallinarum DSM 18171 = JCM 13658 strain DSM 18171 C233DRAFT_scaffold00063.63, whole genome shotgun sequence
NZ_KB894178.1	Bacteroides gallinarum DSM 18171 = JCM 13658 strain DSM 18171 C233DRAFT_scaffold00064.64, whole genome shotgun sequence
NZ_KB894179.1	Bacteroides gallinarum DSM 18171 = JCM 13658 strain DSM 18171 C233DRAFT_scaffold00065.65, whole genome shotgun sequence
NZ_KB894180.1	Bacteroides gallinarum DSM 18171 = JCM 13658 strain DSM 18171 C233DRAFT_scaffold00066.66, whole genome shotgun sequence
NZ_KB894181.1	Bacteroides gallinarum DSM 18171 = JCM 13658 strain DSM 18171 C233DRAFT_scaffold00067.67, whole genome shotgun sequence
NZ_KB894182.1	Bacteroides gallinarum DSM 18171 = JCM 13658 strain DSM 18171 C233DRAFT_scaffold00068.68, whole genome shotgun sequence
NZ_KB894183.1	Bacteroides gallinarum DSM 18171 = JCM 13658 strain DSM 18171 C233DRAFT_scaffold00069.69, whole genome shotgun sequence
NZ_KB894184.1	Bacteroides gallinarum DSM 18171 = JCM 13658 strain DSM 18171 C233DRAFT_scaffold00070.70, whole genome shotgun sequence
NZ_KB894185.1	Bacteroides gallinarum DSM 18171 = JCM 13658 strain DSM 18171 C233DRAFT_scaffold00071.71, whole genome shotgun sequence
NZ_KB894186.1	Bacteroides gallinarum DSM 18171 = JCM 13658 strain DSM 18171 C233DRAFT_scaffold00072.72, whole genome shotgun sequence
NZ_KB894187.1	Bacteroides gallinarum DSM 18171 = JCM 13658 strain DSM 18171 C233DRAFT_scaffold00073.73, whole genome shotgun sequence
NZ_KB894188.1	Bacteroides gallinarum DSM 18171 = JCM 13658 strain DSM 18171 C233DRAFT_scaffold00074.74, whole genome shotgun sequence
NZ_KB894189.1	Bacteroides gallinarum DSM 18171 = JCM 13658 strain DSM 18171 C233DRAFT_scaffold00075.75, whole genome shotgun sequence
NZ_KB894190.1	Bacteroides gallinarum DSM 18171 = JCM 13658 strain DSM 18171 C233DRAFT_scaffold00076.76, whole genome shotgun sequence
NZ_KB894191.1	Bacteroides gallinarum DSM 18171 = JCM 13658 strain DSM 18171 C233DRAFT_scaffold00077.77, whole genome shotgun sequence
NZ_KB894192.1	Bacteroides gallinarum DSM 18171 = JCM 13658 strain DSM 18171 C233DRAFT_scaffold00078.78, whole genome shotgun sequence
NZ_KB894193.1	Bacteroides gallinarum DSM 18171 = JCM 13658 strain DSM 18171 C233DRAFT_scaffold00079.79, whole genome shotgun sequence
NZ_KB894194.1	Bacteroides gallinarum DSM 18171 = JCM 13658 strain DSM 18171 C233DRAFT_scaffold00080.80, whole genome shotgun sequence
NZ_KB894195.1	Bacteroides gallinarum DSM 18171 = JCM 13658 strain DSM 18171 C233DRAFT_scaffold00081.81, whole genome shotgun sequence
NZ_KB894196.1	Bacteroides gallinarum DSM 18171 = JCM 13658 strain DSM 18171 C233DRAFT_scaffold00082.82, whole genome shotgun sequence
NZ_KB894197.1	Bacteroides gallinarum DSM 18171 = JCM 13658 strain DSM 18171 C233DRAFT_scaffold00083.83, whole genome shotgun sequence
NZ_KB894198.1	Bacteroides gallinarum DSM 18171 = JCM 13658 strain DSM 18171 C233DRAFT_scaffold00084.84, whole genome shotgun sequence
NZ_KB894199.1	Bacteroides gallinarum DSM 18171 = JCM 13658 strain DSM 18171 C233DRAFT_scaffold00085.85, whole genome shotgun sequence
NZ_KB894200.1	Bacteroides gallinarum DSM 18171 = JCM 13658 strain DSM 18171 C233DRAFT_scaffold00086.86, whole genome shotgun sequence
NZ_KB894201.1	Bacteroides gallinarum DSM 18171 = JCM 13658 strain DSM 18171 C233DRAFT_scaffold00087.87, whole genome shotgun sequence
NZ_KB894202.1	Bacteroides gallinarum DSM 18171 = JCM 13658 strain DSM 18171 C233DRAFT_scaffold00088.88, whole genome shotgun sequence
NZ_KB894203.1	Bacteroides gallinarum DSM 18171 = JCM 13658 strain DSM 18171 C233DRAFT_scaffold00089.89, whole genome shotgun sequence
NZ_KB894204.1	Bacteroides gallinarum DSM 18171 = JCM 13658 strain DSM 18171 C233DRAFT_scaffold00090.90, whole genome shotgun sequence
NZ_KB894205.1	Bacteroides gallinarum DSM 18171 = JCM 13658 strain DSM 18171 C233DRAFT_scaffold00091.91, whole genome shotgun sequence
NZ_KB894206.1	Bacteroides gallinarum DSM 18171 = JCM 13658 strain DSM 18171 C233DRAFT_scaffold00092.92, whole genome shotgun sequence
NZ_KB894207.1	Bacteroides gallinarum DSM 18171 = JCM 13658 strain DSM 18171 C233DRAFT_scaffold00093.93, whole genome shotgun sequence
NZ_KB894208.1	Bacteroides gallinarum DSM 18171 = JCM 13658 strain DSM 18171 C233DRAFT_scaffold00094.94, whole genome shotgun sequence
NZ_KB894209.1	Bacteroides gallinarum DSM 18171 = JCM 13658 strain DSM 18171 C233DRAFT_scaffold00095.95, whole genome shotgun sequence
NZ_KB894210.1	Bacteroides gallinarum DSM 18171 = JCM 13658 strain DSM 18171 C233DRAFT_scaffold00096.96, whole genome shotgun sequence
NZ_KB894211.1	Bacteroides gallinarum DSM 18171 = JCM 13658 strain DSM 18171 C233DRAFT_scaffold00097.97, whole genome shotgun sequence
NZ_KB894212.1	Bacteroides gallinarum DSM 18171 = JCM 13658 strain DSM 18171 C233DRAFT_scaffold00098.98, whole genome shotgun sequence
NZ_KB894213.1	Bacteroides gallinarum DSM 18171 = JCM 13658 strain DSM 18171 C233DRAFT_scaffold00099.99, whole genome shotgun sequence
NZ_KB894214.1	Bacteroides gallinarum DSM 18171 = JCM 13658 strain DSM 18171 C233DRAFT_scaffold00100.100, whole genome shotgun sequence
NZ_KB894215.1	Bacteroides gallinarum DSM 18171 = JCM 13658 strain DSM 18171 C233DRAFT_scaffold00101.101, whole genome shotgun sequence
NZ_KB894216.1	Bacteroides gallinarum DSM 18171 = JCM 13658 strain DSM 18171 C233DRAFT_scaffold00102.102, whole genome shotgun sequence
NZ_AQWS01000001.1	Bacteroides propionicifaciens DSM 19291 = JCM 14649 strain DSM 19291 B091DRAFT_scaffold_0.1_C, whole genome shotgun sequence
NZ_AQWS01000002.1	Bacteroides propionicifaciens DSM 19291 = JCM 14649 strain DSM 19291 B091DRAFT_scaffold_1.2_C, whole genome shotgun sequence
NZ_AQWS01000003.1	Bacteroides propionicifaciens DSM 19291 = JCM 14649 strain DSM 19291 B091DRAFT_scaffold_2.3_C, whole genome shotgun sequence
NZ_AQWS01000004.1	Bacteroides propionicifaciens DSM 19291 = JCM 14649 strain DSM 19291 B091DRAFT_scaffold_3.4_C, whole genome shotgun sequence
NZ_AQWS01000005.1	Bacteroides propionicifaciens DSM 19291 = JCM 14649 strain DSM 19291 B091DRAFT_scaffold_4.5_C, whole genome shotgun sequence
NZ_AQWS01000006.1	Bacteroides propionicifaciens DSM 19291 = JCM 14649 strain DSM 19291 B091DRAFT_scaffold_5.6_C, whole genome shotgun sequence
NZ_AQWS01000007.1	Bacteroides propionicifaciens DSM 19291 = JCM 14649 strain DSM 19291 B091DRAFT_scaffold_6.7_C, whole genome shotgun sequence
NZ_AQWS01000008.1	Bacteroides propionicifaciens DSM 19291 = JCM 14649 strain DSM 19291 B091DRAFT_scaffold_7.8_C, whole genome shotgun sequence
NZ_AQWS01000009.1	Bacteroides propionicifaciens DSM 19291 = JCM 14649 strain DSM 19291 B091DRAFT_scaffold_8.9_C, whole genome shotgun sequence
NZ_AQWS01000010.1	Bacteroides propionicifaciens DSM 19291 = JCM 14649 strain DSM 19291 B091DRAFT_scaffold_9.10_C, whole genome shotgun sequence
NZ_AQWS01000011.1	Bacteroides propionicifaciens DSM 19291 = JCM 14649 strain DSM 19291 B091DRAFT_scaffold_10.11_C, whole genome shotgun sequence
NZ_AQWS01000012.1	Bacteroides propionicifaciens DSM 19291 = JCM 14649 strain DSM 19291 B091DRAFT_scaffold_11.12_C, whole genome shotgun sequence
NZ_AQWS01000013.1	Bacteroides propionicifaciens DSM 19291 = JCM 14649 strain DSM 19291 B091DRAFT_scaffold_12.13_C, whole genome shotgun sequence
NZ_AQWS01000014.1	Bacteroides propionicifaciens DSM 19291 = JCM 14649 strain DSM 19291 B091DRAFT_scaffold_13.14_C, whole genome shotgun sequence
NZ_AQWS01000015.1	Bacteroides propionicifaciens DSM 19291 = JCM 14649 strain DSM 19291 B091DRAFT_scaffold_14.15_C, whole genome shotgun sequence
NZ_AQWS01000016.1	Bacteroides propionicifaciens DSM 19291 = JCM 14649 strain DSM 19291 B091DRAFT_scaffold_15.16_C, whole genome shotgun sequence
NZ_AQWS01000017.1	Bacteroides propionicifaciens DSM 19291 = JCM 14649 strain DSM 19291 B091DRAFT_scaffold_16.17_C, whole genome shotgun sequence
NZ_AQWS01000018.1	Bacteroides propionicifaciens DSM 19291 = JCM 14649 strain DSM 19291 B091DRAFT_scaffold_17.18_C, whole genome shotgun sequence
NZ_AQWS01000019.1	Bacteroides propionicifaciens DSM 19291 = JCM 14649 strain DSM 19291 B091DRAFT_scaffold_18.19_C, whole genome shotgun sequence
NZ_AQWS01000020.1	Bacteroides propionicifaciens DSM 19291 = JCM 14649 strain DSM 19291 B091DRAFT_scaffold_19.20_C, whole genome shotgun sequence
NZ_AQWS01000021.1	Bacteroides propionicifaciens DSM 19291 = JCM 14649 strain DSM 19291 B091DRAFT_scaffold_20.21_C, whole genome shotgun sequence
NZ_AQWS01000022.1	Bacteroides propionicifaciens DSM 19291 = JCM 14649 strain DSM 19291 B091DRAFT_scaffold_21.22_C, whole genome shotgun sequence
NZ_AQWS01000023.1	Bacteroides propionicifaciens DSM 19291 = JCM 14649 strain DSM 19291 B091DRAFT_scaffold_22.23_C, whole genome shotgun sequence
NZ_AQWS01000024.1	Bacteroides propionicifaciens DSM 19291 = JCM 14649 strain DSM 19291 B091DRAFT_scaffold_23.24_C, whole genome shotgun sequence
NZ_AQWS01000025.1	Bacteroides propionicifaciens DSM 19291 = JCM 14649 strain DSM 19291 B091DRAFT_scaffold_24.25_C, whole genome shotgun sequence
NZ_AQWS01000026.1	Bacteroides propionicifaciens DSM 19291 = JCM 14649 strain DSM 19291 B091DRAFT_scaffold_25.26_C, whole genome shotgun sequence
NZ_AQWS01000027.1	Bacteroides propionicifaciens DSM 19291 = JCM 14649 strain DSM 19291 B091DRAFT_scaffold_26.27_C, whole genome shotgun sequence
NZ_AQWS01000028.1	Bacteroides propionicifaciens DSM 19291 = JCM 14649 strain DSM 19291 B091DRAFT_scaffold_27.28_C, whole genome shotgun sequence
NZ_AQWS01000029.1	Bacteroides propionicifaciens DSM 19291 = JCM 14649 strain DSM 19291 B091DRAFT_scaffold_28.29_C, whole genome shotgun sequence
NZ_AQWS01000030.1	Bacteroides propionicifaciens DSM 19291 = JCM 14649 strain DSM 19291 B091DRAFT_scaffold_29.30_C, whole genome shotgun sequence
NZ_AQWS01000031.1	Bacteroides propionicifaciens DSM 19291 = JCM 14649 strain DSM 19291 B091DRAFT_scaffold_30.31_C, whole genome shotgun sequence
NZ_AQWS01000032.1	Bacteroides propionicifaciens DSM 19291 = JCM 14649 strain DSM 19291 B091DRAFT_scaffold_31.32_C, whole genome shotgun sequence
NZ_AQWS01000033.1	Bacteroides propionicifaciens DSM 19291 = JCM 14649 strain DSM 19291 B091DRAFT_scaffold_32.33_C, whole genome shotgun sequence
NZ_AQWS01000034.1	Bacteroides propionicifaciens DSM 19291 = JCM 14649 strain DSM 19291 B091DRAFT_scaffold_33.34_C, whole genome shotgun sequence
NZ_AQWS01000035.1	Bacteroides propionicifaciens DSM 19291 = JCM 14649 strain DSM 19291 B091DRAFT_scaffold_34.35_C, whole genome shotgun sequence
NZ_AQWS01000036.1	Bacteroides propionicifaciens DSM 19291 = JCM 14649 strain DSM 19291 B091DRAFT_scaffold_35.36_C, whole genome shotgun sequence
NZ_AQWS01000037.1	Bacteroides propionicifaciens DSM 19291 = JCM 14649 strain DSM 19291 B091DRAFT_scaffold_36.37_C, whole genome shotgun sequence
NZ_AQWS01000038.1	Bacteroides propionicifaciens DSM 19291 = JCM 14649 strain DSM 19291 B091DRAFT_scaffold_37.38_C, whole genome shotgun sequence
NZ_AQWS01000039.1	Bacteroides propionicifaciens DSM 19291 = JCM 14649 strain DSM 19291 B091DRAFT_scaffold_38.39_C, whole genome shotgun sequence
NZ_AQWS01000040.1	Bacteroides propionicifaciens DSM 19291 = JCM 14649 strain DSM 19291 B091DRAFT_scaffold_39.40_C, whole genome shotgun sequence
NZ_AQWS01000041.1	Bacteroides propionicifaciens DSM 19291 = JCM 14649 strain DSM 19291 B091DRAFT_scaffold_40.41_C, whole genome shotgun sequence
NZ_AQWS01000042.1	Bacteroides propionicifaciens DSM 19291 = JCM 14649 strain DSM 19291 B091DRAFT_scaffold_41.42_C, whole genome shotgun sequence
NZ_AQWS01000043.1	Bacteroides propionicifaciens DSM 19291 = JCM 14649 strain DSM 19291 B091DRAFT_scaffold_42.43_C, whole genome shotgun sequence
NZ_AQWS01000044.1	Bacteroides propionicifaciens DSM 19291 = JCM 14649 strain DSM 19291 B091DRAFT_scaffold_43.44_C, whole genome shotgun sequence
NZ_AQWS01000045.1	Bacteroides propionicifaciens DSM 19291 = JCM 14649 strain DSM 19291 B091DRAFT_scaffold_44.45_C, whole genome shotgun sequence
NZ_AQWS01000046.1	Bacteroides propionicifaciens DSM 19291 = JCM 14649 strain DSM 19291 B091DRAFT_scaffold_45.46_C, whole genome shotgun sequence
NZ_AQWS01000047.1	Bacteroides propionicifaciens DSM 19291 = JCM 14649 strain DSM 19291 B091DRAFT_scaffold_46.47_C, whole genome shotgun sequence
NZ_AQWS01000048.1	Bacteroides propionicifaciens DSM 19291 = JCM 14649 strain DSM 19291 B091DRAFT_scaffold_47.48_C, whole genome shotgun sequence
NZ_AQWS01000049.1	Bacteroides propionicifaciens DSM 19291 = JCM 14649 strain DSM 19291 B091DRAFT_scaffold_48.49_C, whole genome shotgun sequence
NZ_AQWS01000050.1	Bacteroides propionicifaciens DSM 19291 = JCM 14649 strain DSM 19291 B091DRAFT_scaffold_49.50_C, whole genome shotgun sequence
NZ_AQWS01000051.1	Bacteroides propionicifaciens DSM 19291 = JCM 14649 strain DSM 19291 B091DRAFT_scaffold_50.51_C, whole genome shotgun sequence
NZ_AQWS01000052.1	Bacteroides propionicifaciens DSM 19291 = JCM 14649 strain DSM 19291 B091DRAFT_scaffold_51.52_C, whole genome shotgun sequence
NZ_AQWS01000053.1	Bacteroides propionicifaciens DSM 19291 = JCM 14649 strain DSM 19291 B091DRAFT_scaffold_52.53_C, whole genome shotgun sequence
NZ_AQWS01000054.1	Bacteroides propionicifaciens DSM 19291 = JCM 14649 strain DSM 19291 B091DRAFT_scaffold_53.54_C, whole genome shotgun sequence
NZ_AQWS01000055.1	Bacteroides propionicifaciens DSM 19291 = JCM 14649 strain DSM 19291 B091DRAFT_scaffold_54.55_C, whole genome shotgun sequence
NZ_AQWS01000056.1	Bacteroides propionicifaciens DSM 19291 = JCM 14649 strain DSM 19291 B091DRAFT_scaffold_55.56_C, whole genome shotgun sequence
NZ_AQWS01000057.1	Bacteroides propionicifaciens DSM 19291 = JCM 14649 strain DSM 19291 B091DRAFT_scaffold_56.57_C, whole genome shotgun sequence
NZ_AQWS01000058.1	Bacteroides propionicifaciens DSM 19291 = JCM 14649 strain DSM 19291 B091DRAFT_scaffold_57.58_C, whole genome shotgun sequence
NZ_AQWS01000059.1	Bacteroides propionicifaciens DSM 19291 = JCM 14649 strain DSM 19291 B091DRAFT_scaffold_58.59_C, whole genome shotgun sequence
NZ_AQWS01000060.1	Bacteroides propionicifaciens DSM 19291 = JCM 14649 strain DSM 19291 B091DRAFT_scaffold_59.60_C, whole genome shotgun sequence
NZ_AQWS01000061.1	Bacteroides propionicifaciens DSM 19291 = JCM 14649 strain DSM 19291 B091DRAFT_scaffold_60.61_C, whole genome shotgun sequence
NZ_AQWS01000062.1	Bacteroides propionicifaciens DSM 19291 = JCM 14649 strain DSM 19291 B091DRAFT_scaffold_61.62_C, whole genome shotgun sequence
NZ_AQWS01000063.1	Bacteroides propionicifaciens DSM 19291 = JCM 14649 strain DSM 19291 B091DRAFT_scaffold_62.63_C, whole genome shotgun sequence
NZ_AQWS01000064.1	Bacteroides propionicifaciens DSM 19291 = JCM 14649 strain DSM 19291 B091DRAFT_scaffold_63.64_C, whole genome shotgun sequence
NZ_AQWS01000065.1	Bacteroides propionicifaciens DSM 19291 = JCM 14649 strain DSM 19291 B091DRAFT_scaffold_64.65_C, whole genome shotgun sequence
NZ_AQWS01000066.1	Bacteroides propionicifaciens DSM 19291 = JCM 14649 strain DSM 19291 B091DRAFT_scaffold_65.66_C, whole genome shotgun sequence
NZ_AQWS01000067.1	Bacteroides propionicifaciens DSM 19291 = JCM 14649 strain DSM 19291 B091DRAFT_scaffold_66.67_C, whole genome shotgun sequence
NZ_AQWS01000068.1	Bacteroides propionicifaciens DSM 19291 = JCM 14649 strain DSM 19291 B091DRAFT_scaffold_67.68_C, whole genome shotgun sequence
NZ_AQWS01000069.1	Bacteroides propionicifaciens DSM 19291 = JCM 14649 strain DSM 19291 B091DRAFT_scaffold_68.69_C, whole genome shotgun sequence
NZ_AQWS01000070.1	Bacteroides propionicifaciens DSM 19291 = JCM 14649 strain DSM 19291 B091DRAFT_scaffold_69.70_C, whole genome shotgun sequence
NZ_AQWS01000071.1	Bacteroides propionicifaciens DSM 19291 = JCM 14649 strain DSM 19291 B091DRAFT_scaffold_70.71_C, whole genome shotgun sequence
NZ_AQWS01000072.1	Bacteroides propionicifaciens DSM 19291 = JCM 14649 strain DSM 19291 B091DRAFT_scaffold_71.72_C, whole genome shotgun sequence
NZ_JACIER010000001.1	Bacteroides reticulotermitis strain DSM 105720 Ga0373282_01, whole genome shotgun sequence
NZ_JACIER010000002.1	Bacteroides reticulotermitis strain DSM 105720 Ga0373282_02, whole genome shotgun sequence
NZ_JACIER010000003.1	Bacteroides reticulotermitis strain DSM 105720 Ga0373282_03, whole genome shotgun sequence
NZ_JACIER010000004.1	Bacteroides reticulotermitis strain DSM 105720 Ga0373282_04, whole genome shotgun sequence
NZ_JACIER010000005.1	Bacteroides reticulotermitis strain DSM 105720 Ga0373282_05, whole genome shotgun sequence
NZ_JACIER010000006.1	Bacteroides reticulotermitis strain DSM 105720 Ga0373282_06, whole genome shotgun sequence
NZ_JACIER010000007.1	Bacteroides reticulotermitis strain DSM 105720 Ga0373282_07, whole genome shotgun sequence
NZ_JACIER010000008.1	Bacteroides reticulotermitis strain DSM 105720 Ga0373282_08, whole genome shotgun sequence
NZ_JACIER010000009.1	Bacteroides reticulotermitis strain DSM 105720 Ga0373282_09, whole genome shotgun sequence
NZ_JACIER010000010.1	Bacteroides reticulotermitis strain DSM 105720 Ga0373282_10, whole genome shotgun sequence
NZ_JACIER010000011.1	Bacteroides reticulotermitis strain DSM 105720 Ga0373282_11, whole genome shotgun sequence
NZ_JACIER010000012.1	Bacteroides reticulotermitis strain DSM 105720 Ga0373282_12, whole genome shotgun sequence
NZ_JACIER010000013.1	Bacteroides reticulotermitis strain DSM 105720 Ga0373282_13, whole genome shotgun sequence
NZ_JACIER010000014.1	Bacteroides reticulotermitis strain DSM 105720 Ga0373282_14, whole genome shotgun sequence
NZ_JACIER010000015.1	Bacteroides reticulotermitis strain DSM 105720 Ga0373282_15, whole genome shotgun sequence
NZ_JACIER010000016.1	Bacteroides reticulotermitis strain DSM 105720 Ga0373282_16, whole genome shotgun sequence
NZ_JACIER010000017.1	Bacteroides reticulotermitis strain DSM 105720 Ga0373282_17, whole genome shotgun sequence
NZ_JACIER010000018.1	Bacteroides reticulotermitis strain DSM 105720 Ga0373282_18, whole genome shotgun sequence
NZ_JACIER010000019.1	Bacteroides reticulotermitis strain DSM 105720 Ga0373282_19, whole genome shotgun sequence
NZ_JACIER010000020.1	Bacteroides reticulotermitis strain DSM 105720 Ga0373282_20, whole genome shotgun sequence
NZ_JACIER010000021.1	Bacteroides reticulotermitis strain DSM 105720 Ga0373282_21, whole genome shotgun sequence
NZ_JACIER010000022.1	Bacteroides reticulotermitis strain DSM 105720 Ga0373282_22, whole genome shotgun sequence
NZ_JACIER010000023.1	Bacteroides reticulotermitis strain DSM 105720 Ga0373282_23, whole genome shotgun sequence
NZ_JACIER010000024.1	Bacteroides reticulotermitis strain DSM 105720 Ga0373282_24, whole genome shotgun sequence
NZ_JACIER010000025.1	Bacteroides reticulotermitis strain DSM 105720 Ga0373282_25, whole genome shotgun sequence
NZ_JACIER010000026.1	Bacteroides reticulotermitis strain DSM 105720 Ga0373282_26, whole genome shotgun sequence
NZ_JACIER010000027.1	Bacteroides reticulotermitis strain DSM 105720 Ga0373282_27, whole genome shotgun sequence
NZ_JACIER010000028.1	Bacteroides reticulotermitis strain DSM 105720 Ga0373282_28, whole genome shotgun sequence
NZ_JACIER010000029.1	Bacteroides reticulotermitis strain DSM 105720 Ga0373282_29, whole genome shotgun sequence
NZ_JACIER010000030.1	Bacteroides reticulotermitis strain DSM 105720 Ga0373282_30, whole genome shotgun sequence
NZ_JACIER010000031.1	Bacteroides reticulotermitis strain DSM 105720 Ga0373282_31, whole genome shotgun sequence
NZ_JACIER010000032.1	Bacteroides reticulotermitis strain DSM 105720 Ga0373282_32, whole genome shotgun sequence
NZ_JACIER010000033.1	Bacteroides reticulotermitis strain DSM 105720 Ga0373282_33, whole genome shotgun sequence
NZ_JACIER010000034.1	Bacteroides reticulotermitis strain DSM 105720 Ga0373282_34, whole genome shotgun sequence
NZ_JACIER010000035.1	Bacteroides reticulotermitis strain DSM 105720 Ga0373282_35, whole genome shotgun sequence
NZ_JACIER010000036.1	Bacteroides reticulotermitis strain DSM 105720 Ga0373282_36, whole genome shotgun sequence
NZ_JACIER010000037.1	Bacteroides reticulotermitis strain DSM 105720 Ga0373282_37, whole genome shotgun sequence
NZ_JACIER010000038.1	Bacteroides reticulotermitis strain DSM 105720 Ga0373282_38, whole genome shotgun sequence
NZ_JACIER010000039.1	Bacteroides reticulotermitis strain DSM 105720 Ga0373282_39, whole genome shotgun sequence
NZ_JACIER010000040.1	Bacteroides reticulotermitis strain DSM 105720 Ga0373282_40, whole genome shotgun sequence
NZ_JACIER010000041.1	Bacteroides reticulotermitis strain DSM 105720 Ga0373282_41, whole genome shotgun sequence
NZ_JACIER010000042.1	Bacteroides reticulotermitis strain DSM 105720 Ga0373282_42, whole genome shotgun sequence
NZ_JACIER010000043.1	Bacteroides reticulotermitis strain DSM 105720 Ga0373282_43, whole genome shotgun sequence
NZ_JACIER010000044.1	Bacteroides reticulotermitis strain DSM 105720 Ga0373282_44, whole genome shotgun sequence
NZ_JACIER010000045.1	Bacteroides reticulotermitis strain DSM 105720 Ga0373282_45, whole genome shotgun sequence
NZ_JACIER010000046.1	Bacteroides reticulotermitis strain DSM 105720 Ga0373282_46, whole genome shotgun sequence
NZ_JACIER010000047.1	Bacteroides reticulotermitis strain DSM 105720 Ga0373282_47, whole genome shotgun sequence
NZ_JACIER010000048.1	Bacteroides reticulotermitis strain DSM 105720 Ga0373282_48, whole genome shotgun sequence
NZ_JACIER010000049.1	Bacteroides reticulotermitis strain DSM 105720 Ga0373282_49, whole genome shotgun sequence
NZ_JACIER010000050.1	Bacteroides reticulotermitis strain DSM 105720 Ga0373282_50, whole genome shotgun sequence
NZ_JACIER010000051.1	Bacteroides reticulotermitis strain DSM 105720 Ga0373282_51, whole genome shotgun sequence
NZ_JACIER010000052.1	Bacteroides reticulotermitis strain DSM 105720 Ga0373282_52, whole genome shotgun sequence
NZ_JACIER010000053.1	Bacteroides reticulotermitis strain DSM 105720 Ga0373282_53, whole genome shotgun sequence
NZ_JACIER010000054.1	Bacteroides reticulotermitis strain DSM 105720 Ga0373282_54, whole genome shotgun sequence
NZ_JACIER010000055.1	Bacteroides reticulotermitis strain DSM 105720 Ga0373282_55, whole genome shotgun sequence
NZ_BAKJ01000148.1	Bacteroides rodentium JCM 16496, whole genome shotgun sequence
NZ_BAKJ01000147.1	Bacteroides rodentium JCM 16496, whole genome shotgun sequence
NZ_BAKJ01000146.1	Bacteroides rodentium JCM 16496, whole genome shotgun sequence
NZ_BAKJ01000145.1	Bacteroides rodentium JCM 16496, whole genome shotgun sequence
NZ_BAKJ01000144.1	Bacteroides rodentium JCM 16496, whole genome shotgun sequence
NZ_BAKJ01000143.1	Bacteroides rodentium JCM 16496, whole genome shotgun sequence
NZ_BAKJ01000142.1	Bacteroides rodentium JCM 16496, whole genome shotgun sequence
NZ_BAKJ01000141.1	Bacteroides rodentium JCM 16496, whole genome shotgun sequence
NZ_BAKJ01000140.1	Bacteroides rodentium JCM 16496, whole genome shotgun sequence
NZ_BAKJ01000139.1	Bacteroides rodentium JCM 16496, whole genome shotgun sequence
NZ_BAKJ01000138.1	Bacteroides rodentium JCM 16496, whole genome shotgun sequence
NZ_BAKJ01000137.1	Bacteroides rodentium JCM 16496, whole genome shotgun sequence
NZ_BAKJ01000136.1	Bacteroides rodentium JCM 16496, whole genome shotgun sequence
NZ_BAKJ01000135.1	Bacteroides rodentium JCM 16496, whole genome shotgun sequence
NZ_BAKJ01000134.1	Bacteroides rodentium JCM 16496, whole genome shotgun sequence
NZ_BAKJ01000133.1	Bacteroides rodentium JCM 16496, whole genome shotgun sequence
NZ_BAKJ01000132.1	Bacteroides rodentium JCM 16496, whole genome shotgun sequence
NZ_BAKJ01000131.1	Bacteroides rodentium JCM 16496, whole genome shotgun sequence
NZ_BAKJ01000130.1	Bacteroides rodentium JCM 16496, whole genome shotgun sequence
NZ_BAKJ01000129.1	Bacteroides rodentium JCM 16496, whole genome shotgun sequence
NZ_BAKJ01000128.1	Bacteroides rodentium JCM 16496, whole genome shotgun sequence
NZ_BAKJ01000127.1	Bacteroides rodentium JCM 16496, whole genome shotgun sequence
NZ_BAKJ01000126.1	Bacteroides rodentium JCM 16496, whole genome shotgun sequence
NZ_BAKJ01000125.1	Bacteroides rodentium JCM 16496, whole genome shotgun sequence
NZ_BAKJ01000124.1	Bacteroides rodentium JCM 16496, whole genome shotgun sequence
NZ_BAKJ01000123.1	Bacteroides rodentium JCM 16496, whole genome shotgun sequence
NZ_BAKJ01000122.1	Bacteroides rodentium JCM 16496, whole genome shotgun sequence
NZ_BAKJ01000121.1	Bacteroides rodentium JCM 16496, whole genome shotgun sequence
NZ_BAKJ01000120.1	Bacteroides rodentium JCM 16496, whole genome shotgun sequence
NZ_BAKJ01000119.1	Bacteroides rodentium JCM 16496, whole genome shotgun sequence
NZ_BAKJ01000118.1	Bacteroides rodentium JCM 16496, whole genome shotgun sequence
NZ_BAKJ01000117.1	Bacteroides rodentium JCM 16496, whole genome shotgun sequence
NZ_BAKJ01000116.1	Bacteroides rodentium JCM 16496, whole genome shotgun sequence
NZ_BAKJ01000115.1	Bacteroides rodentium JCM 16496, whole genome shotgun sequence
NZ_BAKJ01000114.1	Bacteroides rodentium JCM 16496, whole genome shotgun sequence
NZ_BAKJ01000113.1	Bacteroides rodentium JCM 16496, whole genome shotgun sequence
NZ_BAKJ01000112.1	Bacteroides rodentium JCM 16496, whole genome shotgun sequence
NZ_BAKJ01000111.1	Bacteroides rodentium JCM 16496, whole genome shotgun sequence
NZ_BAKJ01000110.1	Bacteroides rodentium JCM 16496, whole genome shotgun sequence
NZ_BAKJ01000109.1	Bacteroides rodentium JCM 16496, whole genome shotgun sequence
NZ_BAKJ01000108.1	Bacteroides rodentium JCM 16496, whole genome shotgun sequence
NZ_BAKJ01000107.1	Bacteroides rodentium JCM 16496, whole genome shotgun sequence
NZ_BAKJ01000106.1	Bacteroides rodentium JCM 16496, whole genome shotgun sequence
NZ_BAKJ01000105.1	Bacteroides rodentium JCM 16496, whole genome shotgun sequence
NZ_BAKJ01000104.1	Bacteroides rodentium JCM 16496, whole genome shotgun sequence
NZ_BAKJ01000103.1	Bacteroides rodentium JCM 16496, whole genome shotgun sequence
NZ_BAKJ01000102.1	Bacteroides rodentium JCM 16496, whole genome shotgun sequence
NZ_BAKJ01000101.1	Bacteroides rodentium JCM 16496, whole genome shotgun sequence
NZ_BAKJ01000100.1	Bacteroides rodentium JCM 16496, whole genome shotgun sequence
NZ_BAKJ01000099.1	Bacteroides rodentium JCM 16496, whole genome shotgun sequence
NZ_BAKJ01000098.1	Bacteroides rodentium JCM 16496, whole genome shotgun sequence
NZ_BAKJ01000097.1	Bacteroides rodentium JCM 16496, whole genome shotgun sequence
NZ_BAKJ01000096.1	Bacteroides rodentium JCM 16496, whole genome shotgun sequence
NZ_BAKJ01000095.1	Bacteroides rodentium JCM 16496, whole genome shotgun sequence
NZ_BAKJ01000094.1	Bacteroides rodentium JCM 16496, whole genome shotgun sequence
NZ_BAKJ01000093.1	Bacteroides rodentium JCM 16496, whole genome shotgun sequence
NZ_BAKJ01000092.1	Bacteroides rodentium JCM 16496, whole genome shotgun sequence
NZ_BAKJ01000091.1	Bacteroides rodentium JCM 16496, whole genome shotgun sequence
NZ_BAKJ01000090.1	Bacteroides rodentium JCM 16496, whole genome shotgun sequence
NZ_BAKJ01000089.1	Bacteroides rodentium JCM 16496, whole genome shotgun sequence
NZ_BAKJ01000088.1	Bacteroides rodentium JCM 16496, whole genome shotgun sequence
NZ_BAKJ01000087.1	Bacteroides rodentium JCM 16496, whole genome shotgun sequence
NZ_BAKJ01000086.1	Bacteroides rodentium JCM 16496, whole genome shotgun sequence
NZ_BAKJ01000085.1	Bacteroides rodentium JCM 16496, whole genome shotgun sequence
NZ_BAKJ01000084.1	Bacteroides rodentium JCM 16496, whole genome shotgun sequence
NZ_BAKJ01000083.1	Bacteroides rodentium JCM 16496, whole genome shotgun sequence
NZ_BAKJ01000082.1	Bacteroides rodentium JCM 16496, whole genome shotgun sequence
NZ_BAKJ01000081.1	Bacteroides rodentium JCM 16496, whole genome shotgun sequence
NZ_BAKJ01000080.1	Bacteroides rodentium JCM 16496, whole genome shotgun sequence
NZ_BAKJ01000079.1	Bacteroides rodentium JCM 16496, whole genome shotgun sequence
NZ_BAKJ01000078.1	Bacteroides rodentium JCM 16496, whole genome shotgun sequence
NZ_BAKJ01000077.1	Bacteroides rodentium JCM 16496, whole genome shotgun sequence
NZ_BAKJ01000076.1	Bacteroides rodentium JCM 16496, whole genome shotgun sequence
NZ_BAKJ01000075.1	Bacteroides rodentium JCM 16496, whole genome shotgun sequence
NZ_BAKJ01000074.1	Bacteroides rodentium JCM 16496, whole genome shotgun sequence
NZ_BAKJ01000073.1	Bacteroides rodentium JCM 16496, whole genome shotgun sequence
NZ_BAKJ01000072.1	Bacteroides rodentium JCM 16496, whole genome shotgun sequence
NZ_BAKJ01000071.1	Bacteroides rodentium JCM 16496, whole genome shotgun sequence
NZ_BAKJ01000070.1	Bacteroides rodentium JCM 16496, whole genome shotgun sequence
NZ_BAKJ01000069.1	Bacteroides rodentium JCM 16496, whole genome shotgun sequence
NZ_BAKJ01000068.1	Bacteroides rodentium JCM 16496, whole genome shotgun sequence
NZ_BAKJ01000067.1	Bacteroides rodentium JCM 16496, whole genome shotgun sequence
NZ_BAKJ01000066.1	Bacteroides rodentium JCM 16496, whole genome shotgun sequence
NZ_BAKJ01000065.1	Bacteroides rodentium JCM 16496, whole genome shotgun sequence
NZ_BAKJ01000064.1	Bacteroides rodentium JCM 16496, whole genome shotgun sequence
NZ_BAKJ01000063.1	Bacteroides rodentium JCM 16496, whole genome shotgun sequence
NZ_BAKJ01000062.1	Bacteroides rodentium JCM 16496, whole genome shotgun sequence
NZ_BAKJ01000061.1	Bacteroides rodentium JCM 16496, whole genome shotgun sequence
NZ_BAKJ01000060.1	Bacteroides rodentium JCM 16496, whole genome shotgun sequence
NZ_BAKJ01000059.1	Bacteroides rodentium JCM 16496, whole genome shotgun sequence
NZ_BAKJ01000058.1	Bacteroides rodentium JCM 16496, whole genome shotgun sequence
NZ_BAKJ01000057.1	Bacteroides rodentium JCM 16496, whole genome shotgun sequence
NZ_BAKJ01000056.1	Bacteroides rodentium JCM 16496, whole genome shotgun sequence
NZ_BAKJ01000055.1	Bacteroides rodentium JCM 16496, whole genome shotgun sequence
NZ_BAKJ01000054.1	Bacteroides rodentium JCM 16496, whole genome shotgun sequence
NZ_BAKJ01000053.1	Bacteroides rodentium JCM 16496, whole genome shotgun sequence
NZ_BAKJ01000052.1	Bacteroides rodentium JCM 16496, whole genome shotgun sequence
NZ_BAKJ01000051.1	Bacteroides rodentium JCM 16496, whole genome shotgun sequence
NZ_BAKJ01000050.1	Bacteroides rodentium JCM 16496, whole genome shotgun sequence
NZ_BAKJ01000049.1	Bacteroides rodentium JCM 16496, whole genome shotgun sequence
NZ_BAKJ01000048.1	Bacteroides rodentium JCM 16496, whole genome shotgun sequence
NZ_BAKJ01000047.1	Bacteroides rodentium JCM 16496, whole genome shotgun sequence
NZ_BAKJ01000046.1	Bacteroides rodentium JCM 16496, whole genome shotgun sequence
NZ_BAKJ01000045.1	Bacteroides rodentium JCM 16496, whole genome shotgun sequence
NZ_BAKJ01000044.1	Bacteroides rodentium JCM 16496, whole genome shotgun sequence
NZ_BAKJ01000043.1	Bacteroides rodentium JCM 16496, whole genome shotgun sequence
NZ_BAKJ01000042.1	Bacteroides rodentium JCM 16496, whole genome shotgun sequence
NZ_BAKJ01000041.1	Bacteroides rodentium JCM 16496, whole genome shotgun sequence
NZ_BAKJ01000040.1	Bacteroides rodentium JCM 16496, whole genome shotgun sequence
NZ_BAKJ01000039.1	Bacteroides rodentium JCM 16496, whole genome shotgun sequence
NZ_BAKJ01000038.1	Bacteroides rodentium JCM 16496, whole genome shotgun sequence
NZ_BAKJ01000037.1	Bacteroides rodentium JCM 16496, whole genome shotgun sequence
NZ_BAKJ01000036.1	Bacteroides rodentium JCM 16496, whole genome shotgun sequence
NZ_BAKJ01000035.1	Bacteroides rodentium JCM 16496, whole genome shotgun sequence
NZ_BAKJ01000034.1	Bacteroides rodentium JCM 16496, whole genome shotgun sequence
NZ_BAKJ01000033.1	Bacteroides rodentium JCM 16496, whole genome shotgun sequence
NZ_BAKJ01000032.1	Bacteroides rodentium JCM 16496, whole genome shotgun sequence
NZ_BAKJ01000031.1	Bacteroides rodentium JCM 16496, whole genome shotgun sequence
NZ_BAKJ01000030.1	Bacteroides rodentium JCM 16496, whole genome shotgun sequence
NZ_BAKJ01000029.1	Bacteroides rodentium JCM 16496, whole genome shotgun sequence
NZ_BAKJ01000028.1	Bacteroides rodentium JCM 16496, whole genome shotgun sequence
NZ_BAKJ01000027.1	Bacteroides rodentium JCM 16496, whole genome shotgun sequence
NZ_BAKJ01000026.1	Bacteroides rodentium JCM 16496, whole genome shotgun sequence
NZ_BAKJ01000025.1	Bacteroides rodentium JCM 16496, whole genome shotgun sequence
NZ_BAKJ01000024.1	Bacteroides rodentium JCM 16496, whole genome shotgun sequence
NZ_BAKJ01000023.1	Bacteroides rodentium JCM 16496, whole genome shotgun sequence
NZ_BAKJ01000022.1	Bacteroides rodentium JCM 16496, whole genome shotgun sequence
NZ_BAKJ01000021.1	Bacteroides rodentium JCM 16496, whole genome shotgun sequence
NZ_BAKJ01000020.1	Bacteroides rodentium JCM 16496, whole genome shotgun sequence
NZ_BAKJ01000019.1	Bacteroides rodentium JCM 16496, whole genome shotgun sequence
NZ_BAKJ01000018.1	Bacteroides rodentium JCM 16496, whole genome shotgun sequence
NZ_BAKJ01000017.1	Bacteroides rodentium JCM 16496, whole genome shotgun sequence
NZ_BAKJ01000016.1	Bacteroides rodentium JCM 16496, whole genome shotgun sequence
NZ_BAKJ01000015.1	Bacteroides rodentium JCM 16496, whole genome shotgun sequence
NZ_BAKJ01000014.1	Bacteroides rodentium JCM 16496, whole genome shotgun sequence
NZ_BAKJ01000013.1	Bacteroides rodentium JCM 16496, whole genome shotgun sequence
NZ_BAKJ01000012.1	Bacteroides rodentium JCM 16496, whole genome shotgun sequence
NZ_BAKJ01000011.1	Bacteroides rodentium JCM 16496, whole genome shotgun sequence
NZ_BAKJ01000010.1	Bacteroides rodentium JCM 16496, whole genome shotgun sequence
NZ_BAKJ01000009.1	Bacteroides rodentium JCM 16496, whole genome shotgun sequence
NZ_BAKJ01000008.1	Bacteroides rodentium JCM 16496, whole genome shotgun sequence
NZ_BAKJ01000007.1	Bacteroides rodentium JCM 16496, whole genome shotgun sequence
NZ_BAKJ01000006.1	Bacteroides rodentium JCM 16496, whole genome shotgun sequence
NZ_BAKJ01000005.1	Bacteroides rodentium JCM 16496, whole genome shotgun sequence
NZ_BAKJ01000004.1	Bacteroides rodentium JCM 16496, whole genome shotgun sequence
NZ_BAKJ01000003.1	Bacteroides rodentium JCM 16496, whole genome shotgun sequence
NZ_BAKJ01000002.1	Bacteroides rodentium JCM 16496, whole genome shotgun sequence
NZ_BAKJ01000001.1	Bacteroides rodentium JCM 16496, whole genome shotgun sequence
NZ_FQTV01000038.1	Bacteroides luti strain DSM 26991, whole genome shotgun sequence
NZ_FQTV01000036.1	Bacteroides luti strain DSM 26991, whole genome shotgun sequence
NZ_FQTV01000035.1	Bacteroides luti strain DSM 26991, whole genome shotgun sequence
NZ_FQTV01000033.1	Bacteroides luti strain DSM 26991, whole genome shotgun sequence
NZ_FQTV01000032.1	Bacteroides luti strain DSM 26991, whole genome shotgun sequence
NZ_FQTV01000031.1	Bacteroides luti strain DSM 26991, whole genome shotgun sequence
NZ_FQTV01000030.1	Bacteroides luti strain DSM 26991, whole genome shotgun sequence
NZ_FQTV01000034.1	Bacteroides luti strain DSM 26991, whole genome shotgun sequence
NZ_FQTV01000028.1	Bacteroides luti strain DSM 26991, whole genome shotgun sequence
NZ_FQTV01000027.1	Bacteroides luti strain DSM 26991, whole genome shotgun sequence
NZ_FQTV01000026.1	Bacteroides luti strain DSM 26991, whole genome shotgun sequence
NZ_FQTV01000025.1	Bacteroides luti strain DSM 26991, whole genome shotgun sequence
NZ_FQTV01000023.1	Bacteroides luti strain DSM 26991, whole genome shotgun sequence
NZ_FQTV01000029.1	Bacteroides luti strain DSM 26991, whole genome shotgun sequence
NZ_FQTV01000009.1	Bacteroides luti strain DSM 26991, whole genome shotgun sequence
NZ_FQTV01000015.1	Bacteroides luti strain DSM 26991, whole genome shotgun sequence
NZ_FQTV01000011.1	Bacteroides luti strain DSM 26991, whole genome shotgun sequence
NZ_FQTV01000024.1	Bacteroides luti strain DSM 26991, whole genome shotgun sequence
NZ_FQTV01000006.1	Bacteroides luti strain DSM 26991, whole genome shotgun sequence
NZ_FQTV01000005.1	Bacteroides luti strain DSM 26991, whole genome shotgun sequence
NZ_FQTV01000001.1	Bacteroides luti strain DSM 26991, whole genome shotgun sequence
NZ_FQTV01000003.1	Bacteroides luti strain DSM 26991, whole genome shotgun sequence
NZ_FQTV01000017.1	Bacteroides luti strain DSM 26991, whole genome shotgun sequence
NZ_FQTV01000020.1	Bacteroides luti strain DSM 26991, whole genome shotgun sequence
NZ_FQTV01000010.1	Bacteroides luti strain DSM 26991, whole genome shotgun sequence
NZ_FQTV01000012.1	Bacteroides luti strain DSM 26991, whole genome shotgun sequence
NZ_FQTV01000007.1	Bacteroides luti strain DSM 26991, whole genome shotgun sequence
NZ_FQTV01000002.1	Bacteroides luti strain DSM 26991, whole genome shotgun sequence
NZ_FQTV01000013.1	Bacteroides luti strain DSM 26991, whole genome shotgun sequence
NZ_FQTV01000004.1	Bacteroides luti strain DSM 26991, whole genome shotgun sequence
NZ_FQTV01000014.1	Bacteroides luti strain DSM 26991, whole genome shotgun sequence
NZ_FQTV01000016.1	Bacteroides luti strain DSM 26991, whole genome shotgun sequence
NZ_FQTV01000018.1	Bacteroides luti strain DSM 26991, whole genome shotgun sequence
NZ_FQTV01000022.1	Bacteroides luti strain DSM 26991, whole genome shotgun sequence
NZ_FQTV01000037.1	Bacteroides luti strain DSM 26991, whole genome shotgun sequence
NZ_FQTV01000019.1	Bacteroides luti strain DSM 26991, whole genome shotgun sequence
NZ_FQTV01000008.1	Bacteroides luti strain DSM 26991, whole genome shotgun sequence
NZ_FQTV01000021.1	Bacteroides luti strain DSM 26991, whole genome shotgun sequence
NZ_CABKTA010000001.1	Bacteroides neonati isolate MGYG-HGUT-01461, whole genome shotgun sequence
NZ_CABKTA010000002.1	Bacteroides neonati isolate MGYG-HGUT-01461, whole genome shotgun sequence
NZ_CABKTA010000003.1	Bacteroides neonati isolate MGYG-HGUT-01461, whole genome shotgun sequence
NZ_CABKTA010000004.1	Bacteroides neonati isolate MGYG-HGUT-01461, whole genome shotgun sequence
NZ_CABKTA010000005.1	Bacteroides neonati isolate MGYG-HGUT-01461, whole genome shotgun sequence
NZ_CABKTA010000006.1	Bacteroides neonati isolate MGYG-HGUT-01461, whole genome shotgun sequence
NZ_CABKTA010000007.1	Bacteroides neonati isolate MGYG-HGUT-01461, whole genome shotgun sequence
NZ_CABKTA010000008.1	Bacteroides neonati isolate MGYG-HGUT-01461, whole genome shotgun sequence
NZ_CABKTA010000009.1	Bacteroides neonati isolate MGYG-HGUT-01461, whole genome shotgun sequence
NZ_CABKTA010000010.1	Bacteroides neonati isolate MGYG-HGUT-01461, whole genome shotgun sequence
NZ_CABKTA010000011.1	Bacteroides neonati isolate MGYG-HGUT-01461, whole genome shotgun sequence
NZ_CABKTA010000012.1	Bacteroides neonati isolate MGYG-HGUT-01461, whole genome shotgun sequence
NZ_CABKTA010000013.1	Bacteroides neonati isolate MGYG-HGUT-01461, whole genome shotgun sequence
NZ_CABKTA010000014.1	Bacteroides neonati isolate MGYG-HGUT-01461, whole genome shotgun sequence
NZ_CABKTA010000015.1	Bacteroides neonati isolate MGYG-HGUT-01461, whole genome shotgun sequence
NZ_CABKTA010000016.1	Bacteroides neonati isolate MGYG-HGUT-01461, whole genome shotgun sequence
NZ_CABKTA010000017.1	Bacteroides neonati isolate MGYG-HGUT-01461, whole genome shotgun sequence
NZ_CABKTA010000018.1	Bacteroides neonati isolate MGYG-HGUT-01461, whole genome shotgun sequence
NZ_JADYTJ010000100.1	Bacteroides caecigallinarum strain ET12 ET12_NODE_100_length_3110_cov_27.596044_pilon, whole genome shotgun sequence
NZ_JADYTJ010000101.1	Bacteroides caecigallinarum strain ET12 ET12_NODE_101_length_2857_cov_30.619780_pilon, whole genome shotgun sequence
NZ_JADYTJ010000102.1	Bacteroides caecigallinarum strain ET12 ET12_NODE_102_length_2814_cov_9.411611_pilon, whole genome shotgun sequence
NZ_JADYTJ010000103.1	Bacteroides caecigallinarum strain ET12 ET12_NODE_103_length_2715_cov_4.070711_pilon, whole genome shotgun sequence
NZ_JADYTJ010000104.1	Bacteroides caecigallinarum strain ET12 ET12_NODE_104_length_2537_cov_8.905809_pilon, whole genome shotgun sequence
NZ_JADYTJ010000105.1	Bacteroides caecigallinarum strain ET12 ET12_NODE_105_length_2484_cov_29.104794_pilon, whole genome shotgun sequence
NZ_JADYTJ010000106.1	Bacteroides caecigallinarum strain ET12 ET12_NODE_106_length_2476_cov_27.378033_pilon, whole genome shotgun sequence
NZ_JADYTJ010000107.1	Bacteroides caecigallinarum strain ET12 ET12_NODE_107_length_2413_cov_5.558618_pilon, whole genome shotgun sequence
NZ_JADYTJ010000108.1	Bacteroides caecigallinarum strain ET12 ET12_NODE_108_length_2350_cov_5.601889_pilon, whole genome shotgun sequence
NZ_JADYTJ010000109.1	Bacteroides caecigallinarum strain ET12 ET12_NODE_109_length_2298_cov_27.286043_pilon, whole genome shotgun sequence
NZ_JADYTJ010000010.1	Bacteroides caecigallinarum strain ET12 ET12_NODE_10_length_84264_cov_25.664191_pilon, whole genome shotgun sequence
NZ_JADYTJ010000110.1	Bacteroides caecigallinarum strain ET12 ET12_NODE_110_length_2204_cov_8.899856_pilon, whole genome shotgun sequence
NZ_JADYTJ010000111.1	Bacteroides caecigallinarum strain ET12 ET12_NODE_111_length_2202_cov_83.387470_pilon, whole genome shotgun sequence
NZ_JADYTJ010000112.1	Bacteroides caecigallinarum strain ET12 ET12_NODE_112_length_2004_cov_36.793287_pilon, whole genome shotgun sequence
NZ_JADYTJ010000113.1	Bacteroides caecigallinarum strain ET12 ET12_NODE_113_length_1944_cov_2.079802_pilon, whole genome shotgun sequence
NZ_JADYTJ010000114.1	Bacteroides caecigallinarum strain ET12 ET12_NODE_114_length_1932_cov_70.667036_pilon, whole genome shotgun sequence
NZ_JADYTJ010000115.1	Bacteroides caecigallinarum strain ET12 ET12_NODE_115_length_1905_cov_38.780652_pilon, whole genome shotgun sequence
NZ_JADYTJ010000116.1	Bacteroides caecigallinarum strain ET12 ET12_NODE_116_length_1881_cov_28.866021_pilon, whole genome shotgun sequence
NZ_JADYTJ010000117.1	Bacteroides caecigallinarum strain ET12 ET12_NODE_117_length_1707_cov_2.937342_pilon, whole genome shotgun sequence
NZ_JADYTJ010000118.1	Bacteroides caecigallinarum strain ET12 ET12_NODE_118_length_1663_cov_1.840495_pilon, whole genome shotgun sequence
NZ_JADYTJ010000119.1	Bacteroides caecigallinarum strain ET12 ET12_NODE_119_length_1561_cov_61.520921_pilon, whole genome shotgun sequence
NZ_JADYTJ010000011.1	Bacteroides caecigallinarum strain ET12 ET12_NODE_11_length_72689_cov_27.138571_pilon, whole genome shotgun sequence
NZ_JADYTJ010000120.1	Bacteroides caecigallinarum strain ET12 ET12_NODE_120_length_1558_cov_62.227813_pilon, whole genome shotgun sequence
NZ_JADYTJ010000121.1	Bacteroides caecigallinarum strain ET12 ET12_NODE_121_length_1423_cov_314.667438_pilon, whole genome shotgun sequence
NZ_JADYTJ010000122.1	Bacteroides caecigallinarum strain ET12 ET12_NODE_122_length_1387_cov_19.515873_pilon, whole genome shotgun sequence
NZ_JADYTJ010000123.1	Bacteroides caecigallinarum strain ET12 ET12_NODE_124_length_1270_cov_16.648294_pilon, whole genome shotgun sequence
NZ_JADYTJ010000124.1	Bacteroides caecigallinarum strain ET12 ET12_NODE_126_length_1118_cov_29.025227_pilon, whole genome shotgun sequence
NZ_JADYTJ010000125.1	Bacteroides caecigallinarum strain ET12 ET12_NODE_127_length_1070_cov_67.261930_pilon, whole genome shotgun sequence
NZ_JADYTJ010000126.1	Bacteroides caecigallinarum strain ET12 ET12_NODE_128_length_1067_cov_85.872340_pilon, whole genome shotgun sequence
NZ_JADYTJ010000127.1	Bacteroides caecigallinarum strain ET12 ET12_NODE_129_length_1049_cov_224.664859_pilon, whole genome shotgun sequence
NZ_JADYTJ010000012.1	Bacteroides caecigallinarum strain ET12 ET12_NODE_12_length_71871_cov_26.383558_pilon, whole genome shotgun sequence
NZ_JADYTJ010000128.1	Bacteroides caecigallinarum strain ET12 ET12_NODE_130_length_1033_cov_25.360927_pilon, whole genome shotgun sequence
NZ_JADYTJ010000129.1	Bacteroides caecigallinarum strain ET12 ET12_NODE_131_length_1024_cov_2.809365_pilon, whole genome shotgun sequence
NZ_JADYTJ010000130.1	Bacteroides caecigallinarum strain ET12 ET12_NODE_133_length_1005_cov_31.186788_pilon, whole genome shotgun sequence
NZ_JADYTJ010000131.1	Bacteroides caecigallinarum strain ET12 ET12_NODE_134_length_991_cov_32.200231_pilon, whole genome shotgun sequence
NZ_JADYTJ010000132.1	Bacteroides caecigallinarum strain ET12 ET12_NODE_135_length_964_cov_141.293907_pilon, whole genome shotgun sequence
NZ_JADYTJ010000133.1	Bacteroides caecigallinarum strain ET12 ET12_NODE_136_length_962_cov_2.374850_pilon, whole genome shotgun sequence
NZ_JADYTJ010000134.1	Bacteroides caecigallinarum strain ET12 ET12_NODE_138_length_915_cov_45.791878_pilon, whole genome shotgun sequence
NZ_JADYTJ010000013.1	Bacteroides caecigallinarum strain ET12 ET12_NODE_13_length_63388_cov_22.947171_pilon, whole genome shotgun sequence
NZ_JADYTJ010000135.1	Bacteroides caecigallinarum strain ET12 ET12_NODE_140_length_893_cov_215.458225_pilon, whole genome shotgun sequence
NZ_JADYTJ010000136.1	Bacteroides caecigallinarum strain ET12 ET12_NODE_141_length_886_cov_55.545455_pilon, whole genome shotgun sequence
NZ_JADYTJ010000137.1	Bacteroides caecigallinarum strain ET12 ET12_NODE_144_length_845_cov_203.442897_pilon, whole genome shotgun sequence
NZ_JADYTJ010000138.1	Bacteroides caecigallinarum strain ET12 ET12_NODE_148_length_820_cov_26.741703_pilon, whole genome shotgun sequence
NZ_JADYTJ010000139.1	Bacteroides caecigallinarum strain ET12 ET12_NODE_149_length_809_cov_58.692082_pilon, whole genome shotgun sequence
NZ_JADYTJ010000014.1	Bacteroides caecigallinarum strain ET12 ET12_NODE_14_length_62654_cov_24.140036_pilon, whole genome shotgun sequence
NZ_JADYTJ010000140.1	Bacteroides caecigallinarum strain ET12 ET12_NODE_158_length_766_cov_53.158059_pilon, whole genome shotgun sequence
NZ_JADYTJ010000141.1	Bacteroides caecigallinarum strain ET12 ET12_NODE_159_length_761_cov_50.892744_pilon, whole genome shotgun sequence
NZ_JADYTJ010000015.1	Bacteroides caecigallinarum strain ET12 ET12_NODE_15_length_58810_cov_28.785014_pilon, whole genome shotgun sequence
NZ_JADYTJ010000142.1	Bacteroides caecigallinarum strain ET12 ET12_NODE_166_length_750_cov_20.518459_pilon, whole genome shotgun sequence
NZ_JADYTJ010000016.1	Bacteroides caecigallinarum strain ET12 ET12_NODE_16_length_56055_cov_25.709966_pilon, whole genome shotgun sequence
NZ_JADYTJ010000143.1	Bacteroides caecigallinarum strain ET12 ET12_NODE_170_length_726_cov_214.853088_pilon, whole genome shotgun sequence
NZ_JADYTJ010000144.1	Bacteroides caecigallinarum strain ET12 ET12_NODE_173_length_724_cov_29.179229_pilon, whole genome shotgun sequence
NZ_JADYTJ010000145.1	Bacteroides caecigallinarum strain ET12 ET12_NODE_175_length_723_cov_119.035235_pilon, whole genome shotgun sequence
NZ_JADYTJ010000146.1	Bacteroides caecigallinarum strain ET12 ET12_NODE_176_length_723_cov_4.191275_pilon, whole genome shotgun sequence
NZ_JADYTJ010000147.1	Bacteroides caecigallinarum strain ET12 ET12_NODE_177_length_680_cov_23.294756_pilon, whole genome shotgun sequence
NZ_JADYTJ010000148.1	Bacteroides caecigallinarum strain ET12 ET12_NODE_178_length_642_cov_15.409709_pilon, whole genome shotgun sequence
NZ_JADYTJ010000149.1	Bacteroides caecigallinarum strain ET12 ET12_NODE_179_length_606_cov_30.567850_pilon, whole genome shotgun sequence
NZ_JADYTJ010000017.1	Bacteroides caecigallinarum strain ET12 ET12_NODE_17_length_54769_cov_23.832510_pilon, whole genome shotgun sequence
NZ_JADYTJ010000150.1	Bacteroides caecigallinarum strain ET12 ET12_NODE_180_length_564_cov_22.990847_pilon, whole genome shotgun sequence
NZ_JADYTJ010000151.1	Bacteroides caecigallinarum strain ET12 ET12_NODE_181_length_558_cov_28.761021_pilon, whole genome shotgun sequence
NZ_JADYTJ010000152.1	Bacteroides caecigallinarum strain ET12 ET12_NODE_182_length_541_cov_207.405797_pilon, whole genome shotgun sequence
NZ_JADYTJ010000153.1	Bacteroides caecigallinarum strain ET12 ET12_NODE_183_length_540_cov_29.481840_pilon, whole genome shotgun sequence
NZ_JADYTJ010000154.1	Bacteroides caecigallinarum strain ET12 ET12_NODE_184_length_540_cov_24.263923_pilon, whole genome shotgun sequence
NZ_JADYTJ010000155.1	Bacteroides caecigallinarum strain ET12 ET12_NODE_185_length_519_cov_25.038265_pilon, whole genome shotgun sequence
NZ_JADYTJ010000156.1	Bacteroides caecigallinarum strain ET12 ET12_NODE_186_length_519_cov_24.647959_pilon, whole genome shotgun sequence
NZ_JADYTJ010000157.1	Bacteroides caecigallinarum strain ET12 ET12_NODE_187_length_516_cov_28.079692_pilon, whole genome shotgun sequence
NZ_JADYTJ010000158.1	Bacteroides caecigallinarum strain ET12 ET12_NODE_188_length_515_cov_21.157216_pilon, whole genome shotgun sequence
NZ_JADYTJ010000159.1	Bacteroides caecigallinarum strain ET12 ET12_NODE_189_length_514_cov_26.222222_pilon, whole genome shotgun sequence
NZ_JADYTJ010000018.1	Bacteroides caecigallinarum strain ET12 ET12_NODE_18_length_54001_cov_24.899005_pilon, whole genome shotgun sequence
NZ_JADYTJ010000160.1	Bacteroides caecigallinarum strain ET12 ET12_NODE_190_length_512_cov_55.885714_pilon, whole genome shotgun sequence
NZ_JADYTJ010000161.1	Bacteroides caecigallinarum strain ET12 ET12_NODE_191_length_468_cov_74.815249_pilon, whole genome shotgun sequence
NZ_JADYTJ010000162.1	Bacteroides caecigallinarum strain ET12 ET12_NODE_192_length_432_cov_26.173770_pilon, whole genome shotgun sequence
NZ_JADYTJ010000163.1	Bacteroides caecigallinarum strain ET12 ET12_NODE_193_length_333_cov_41.451456_pilon, whole genome shotgun sequence
NZ_JADYTJ010000164.1	Bacteroides caecigallinarum strain ET12 ET12_NODE_194_length_302_cov_56.245714_pilon, whole genome shotgun sequence
NZ_JADYTJ010000165.1	Bacteroides caecigallinarum strain ET12 ET12_NODE_195_length_289_cov_28.456790_pilon, whole genome shotgun sequence
NZ_JADYTJ010000166.1	Bacteroides caecigallinarum strain ET12 ET12_NODE_196_length_287_cov_51.712500_pilon, whole genome shotgun sequence
NZ_JADYTJ010000167.1	Bacteroides caecigallinarum strain ET12 ET12_NODE_197_length_279_cov_26.184211_pilon, whole genome shotgun sequence
NZ_JADYTJ010000168.1	Bacteroides caecigallinarum strain ET12 ET12_NODE_198_length_270_cov_30.566434_pilon, whole genome shotgun sequence
NZ_JADYTJ010000169.1	Bacteroides caecigallinarum strain ET12 ET12_NODE_199_length_262_cov_32.266667_pilon, whole genome shotgun sequence
NZ_JADYTJ010000019.1	Bacteroides caecigallinarum strain ET12 ET12_NODE_19_length_51129_cov_26.248324_pilon, whole genome shotgun sequence
NZ_JADYTJ010000001.1	Bacteroides caecigallinarum strain ET12 ET12_NODE_1_length_171111_cov_25.776833_pilon, whole genome shotgun sequence
NZ_JADYTJ010000170.1	Bacteroides caecigallinarum strain ET12 ET12_NODE_200_length_262_cov_25.340741_pilon, whole genome shotgun sequence
NZ_JADYTJ010000171.1	Bacteroides caecigallinarum strain ET12 ET12_NODE_201_length_261_cov_36.186567_pilon, whole genome shotgun sequence
NZ_JADYTJ010000172.1	Bacteroides caecigallinarum strain ET12 ET12_NODE_202_length_258_cov_14.419847_pilon, whole genome shotgun sequence
NZ_JADYTJ010000173.1	Bacteroides caecigallinarum strain ET12 ET12_NODE_203_length_257_cov_80.184615_pilon, whole genome shotgun sequence
NZ_JADYTJ010000174.1	Bacteroides caecigallinarum strain ET12 ET12_NODE_204_length_256_cov_47.271318_pilon, whole genome shotgun sequence
NZ_JADYTJ010000175.1	Bacteroides caecigallinarum strain ET12 ET12_NODE_205_length_255_cov_26.195312_pilon, whole genome shotgun sequence
NZ_JADYTJ010000176.1	Bacteroides caecigallinarum strain ET12 ET12_NODE_206_length_253_cov_15.412698_pilon, whole genome shotgun sequence
NZ_JADYTJ010000177.1	Bacteroides caecigallinarum strain ET12 ET12_NODE_207_length_252_cov_36.184000_pilon, whole genome shotgun sequence
NZ_JADYTJ010000178.1	Bacteroides caecigallinarum strain ET12 ET12_NODE_208_length_252_cov_32.184000_pilon, whole genome shotgun sequence
NZ_JADYTJ010000179.1	Bacteroides caecigallinarum strain ET12 ET12_NODE_209_length_252_cov_16.448000_pilon, whole genome shotgun sequence
NZ_JADYTJ010000020.1	Bacteroides caecigallinarum strain ET12 ET12_NODE_20_length_50446_cov_24.651941_pilon, whole genome shotgun sequence
NZ_JADYTJ010000180.1	Bacteroides caecigallinarum strain ET12 ET12_NODE_210_length_251_cov_16.766129_pilon, whole genome shotgun sequence
NZ_JADYTJ010000181.1	Bacteroides caecigallinarum strain ET12 ET12_NODE_211_length_249_cov_37.139344_pilon, whole genome shotgun sequence
NZ_JADYTJ010000182.1	Bacteroides caecigallinarum strain ET12 ET12_NODE_212_length_248_cov_77.446281_pilon, whole genome shotgun sequence
NZ_JADYTJ010000183.1	Bacteroides caecigallinarum strain ET12 ET12_NODE_213_length_248_cov_69.314050_pilon, whole genome shotgun sequence
NZ_JADYTJ010000184.1	Bacteroides caecigallinarum strain ET12 ET12_NODE_214_length_245_cov_25.627119_pilon, whole genome shotgun sequence
NZ_JADYTJ010000185.1	Bacteroides caecigallinarum strain ET12 ET12_NODE_215_length_233_cov_133.433962_pilon, whole genome shotgun sequence
NZ_JADYTJ010000186.1	Bacteroides caecigallinarum strain ET12 ET12_NODE_216_length_233_cov_38.764151_pilon, whole genome shotgun sequence
NZ_JADYTJ010000187.1	Bacteroides caecigallinarum strain ET12 ET12_NODE_217_length_233_cov_25.245283_pilon, whole genome shotgun sequence
NZ_JADYTJ010000188.1	Bacteroides caecigallinarum strain ET12 ET12_NODE_218_length_232_cov_37.114286_pilon, whole genome shotgun sequence
NZ_JADYTJ010000189.1	Bacteroides caecigallinarum strain ET12 ET12_NODE_219_length_226_cov_52.000000_pilon, whole genome shotgun sequence
NZ_JADYTJ010000021.1	Bacteroides caecigallinarum strain ET12 ET12_NODE_21_length_50373_cov_29.719142_pilon, whole genome shotgun sequence
NZ_JADYTJ010000190.1	Bacteroides caecigallinarum strain ET12 ET12_NODE_220_length_216_cov_57.640449_pilon, whole genome shotgun sequence
NZ_JADYTJ010000191.1	Bacteroides caecigallinarum strain ET12 ET12_NODE_221_length_215_cov_2.625000_pilon, whole genome shotgun sequence
NZ_JADYTJ010000192.1	Bacteroides caecigallinarum strain ET12 ET12_NODE_222_length_206_cov_28.594937_pilon, whole genome shotgun sequence
NZ_JADYTJ010000193.1	Bacteroides caecigallinarum strain ET12 ET12_NODE_223_length_200_cov_26.328767_pilon, whole genome shotgun sequence
NZ_JADYTJ010000022.1	Bacteroides caecigallinarum strain ET12 ET12_NODE_22_length_48031_cov_27.074190_pilon, whole genome shotgun sequence
NZ_JADYTJ010000023.1	Bacteroides caecigallinarum strain ET12 ET12_NODE_23_length_47175_cov_24.988820_pilon, whole genome shotgun sequence
NZ_JADYTJ010000024.1	Bacteroides caecigallinarum strain ET12 ET12_NODE_24_length_46755_cov_23.704405_pilon, whole genome shotgun sequence
NZ_JADYTJ010000025.1	Bacteroides caecigallinarum strain ET12 ET12_NODE_25_length_45520_cov_24.747450_pilon, whole genome shotgun sequence
NZ_JADYTJ010000026.1	Bacteroides caecigallinarum strain ET12 ET12_NODE_26_length_44785_cov_26.878521_pilon, whole genome shotgun sequence
NZ_JADYTJ010000027.1	Bacteroides caecigallinarum strain ET12 ET12_NODE_27_length_44784_cov_27.619970_pilon, whole genome shotgun sequence
NZ_JADYTJ010000028.1	Bacteroides caecigallinarum strain ET12 ET12_NODE_28_length_42952_cov_23.558225_pilon, whole genome shotgun sequence
NZ_JADYTJ010000029.1	Bacteroides caecigallinarum strain ET12 ET12_NODE_29_length_42827_cov_24.934824_pilon, whole genome shotgun sequence
NZ_JADYTJ010000002.1	Bacteroides caecigallinarum strain ET12 ET12_NODE_2_length_127235_cov_27.459987_pilon, whole genome shotgun sequence
NZ_JADYTJ010000030.1	Bacteroides caecigallinarum strain ET12 ET12_NODE_30_length_42030_cov_26.515882_pilon, whole genome shotgun sequence
NZ_JADYTJ010000031.1	Bacteroides caecigallinarum strain ET12 ET12_NODE_31_length_39313_cov_27.818889_pilon, whole genome shotgun sequence
NZ_JADYTJ010000032.1	Bacteroides caecigallinarum strain ET12 ET12_NODE_32_length_37408_cov_27.262412_pilon, whole genome shotgun sequence
NZ_JADYTJ010000033.1	Bacteroides caecigallinarum strain ET12 ET12_NODE_33_length_35615_cov_28.908561_pilon, whole genome shotgun sequence
NZ_JADYTJ010000034.1	Bacteroides caecigallinarum strain ET12 ET12_NODE_34_length_35321_cov_29.003097_pilon, whole genome shotgun sequence
NZ_JADYTJ010000035.1	Bacteroides caecigallinarum strain ET12 ET12_NODE_35_length_35257_cov_23.470139_pilon, whole genome shotgun sequence
NZ_JADYTJ010000036.1	Bacteroides caecigallinarum strain ET12 ET12_NODE_36_length_34493_cov_24.916138_pilon, whole genome shotgun sequence
NZ_JADYTJ010000037.1	Bacteroides caecigallinarum strain ET12 ET12_NODE_37_length_34460_cov_27.216002_pilon, whole genome shotgun sequence
NZ_JADYTJ010000038.1	Bacteroides caecigallinarum strain ET12 ET12_NODE_38_length_33846_cov_22.062487_pilon, whole genome shotgun sequence
NZ_JADYTJ010000039.1	Bacteroides caecigallinarum strain ET12 ET12_NODE_39_length_33231_cov_24.445022_pilon, whole genome shotgun sequence
NZ_JADYTJ010000003.1	Bacteroides caecigallinarum strain ET12 ET12_NODE_3_length_121251_cov_23.504706_pilon, whole genome shotgun sequence
NZ_JADYTJ010000040.1	Bacteroides caecigallinarum strain ET12 ET12_NODE_40_length_32915_cov_21.907497_pilon, whole genome shotgun sequence
NZ_JADYTJ010000041.1	Bacteroides caecigallinarum strain ET12 ET12_NODE_41_length_31914_cov_24.930223_pilon, whole genome shotgun sequence
NZ_JADYTJ010000042.1	Bacteroides caecigallinarum strain ET12 ET12_NODE_42_length_30655_cov_22.931964_pilon, whole genome shotgun sequence
NZ_JADYTJ010000043.1	Bacteroides caecigallinarum strain ET12 ET12_NODE_43_length_29916_cov_24.301554_pilon, whole genome shotgun sequence
NZ_JADYTJ010000044.1	Bacteroides caecigallinarum strain ET12 ET12_NODE_44_length_28623_cov_24.282531_pilon, whole genome shotgun sequence
NZ_JADYTJ010000045.1	Bacteroides caecigallinarum strain ET12 ET12_NODE_45_length_27417_cov_25.538366_pilon, whole genome shotgun sequence
NZ_JADYTJ010000046.1	Bacteroides caecigallinarum strain ET12 ET12_NODE_46_length_27205_cov_25.866423_pilon, whole genome shotgun sequence
NZ_JADYTJ010000047.1	Bacteroides caecigallinarum strain ET12 ET12_NODE_47_length_26947_cov_24.847241_pilon, whole genome shotgun sequence
NZ_JADYTJ010000048.1	Bacteroides caecigallinarum strain ET12 ET12_NODE_48_length_26495_cov_24.532426_pilon, whole genome shotgun sequence
NZ_JADYTJ010000049.1	Bacteroides caecigallinarum strain ET12 ET12_NODE_49_length_24692_cov_23.282679_pilon, whole genome shotgun sequence
NZ_JADYTJ010000004.1	Bacteroides caecigallinarum strain ET12 ET12_NODE_4_length_115332_cov_27.298416_pilon, whole genome shotgun sequence
NZ_JADYTJ010000050.1	Bacteroides caecigallinarum strain ET12 ET12_NODE_50_length_23704_cov_26.996310_pilon, whole genome shotgun sequence
NZ_JADYTJ010000051.1	Bacteroides caecigallinarum strain ET12 ET12_NODE_51_length_22000_cov_24.632424_pilon, whole genome shotgun sequence
NZ_JADYTJ010000052.1	Bacteroides caecigallinarum strain ET12 ET12_NODE_52_length_21853_cov_27.375863_pilon, whole genome shotgun sequence
NZ_JADYTJ010000053.1	Bacteroides caecigallinarum strain ET12 ET12_NODE_53_length_20125_cov_25.286829_pilon, whole genome shotgun sequence
NZ_JADYTJ010000054.1	Bacteroides caecigallinarum strain ET12 ET12_NODE_54_length_19914_cov_24.855612_pilon, whole genome shotgun sequence
NZ_JADYTJ010000055.1	Bacteroides caecigallinarum strain ET12 ET12_NODE_55_length_19689_cov_25.527553_pilon, whole genome shotgun sequence
NZ_JADYTJ010000056.1	Bacteroides caecigallinarum strain ET12 ET12_NODE_56_length_16663_cov_18.234216_pilon, whole genome shotgun sequence
NZ_JADYTJ010000057.1	Bacteroides caecigallinarum strain ET12 ET12_NODE_57_length_15686_cov_25.135034_pilon, whole genome shotgun sequence
NZ_JADYTJ010000058.1	Bacteroides caecigallinarum strain ET12 ET12_NODE_58_length_15587_cov_20.249935_pilon, whole genome shotgun sequence
NZ_JADYTJ010000059.1	Bacteroides caecigallinarum strain ET12 ET12_NODE_59_length_15575_cov_28.194265_pilon, whole genome shotgun sequence
NZ_JADYTJ010000005.1	Bacteroides caecigallinarum strain ET12 ET12_NODE_5_length_100809_cov_26.245069_pilon, whole genome shotgun sequence
NZ_JADYTJ010000060.1	Bacteroides caecigallinarum strain ET12 ET12_NODE_60_length_15495_cov_22.842790_pilon, whole genome shotgun sequence
NZ_JADYTJ010000061.1	Bacteroides caecigallinarum strain ET12 ET12_NODE_61_length_15038_cov_22.988197_pilon, whole genome shotgun sequence
NZ_JADYTJ010000062.1	Bacteroides caecigallinarum strain ET12 ET12_NODE_62_length_14736_cov_25.574372_pilon, whole genome shotgun sequence
NZ_JADYTJ010000063.1	Bacteroides caecigallinarum strain ET12 ET12_NODE_63_length_14163_cov_27.000926_pilon, whole genome shotgun sequence
NZ_JADYTJ010000064.1	Bacteroides caecigallinarum strain ET12 ET12_NODE_64_length_13505_cov_20.019659_pilon, whole genome shotgun sequence
NZ_JADYTJ010000065.1	Bacteroides caecigallinarum strain ET12 ET12_NODE_65_length_13145_cov_26.436933_pilon, whole genome shotgun sequence
NZ_JADYTJ010000066.1	Bacteroides caecigallinarum strain ET12 ET12_NODE_66_length_12235_cov_23.886521_pilon, whole genome shotgun sequence
NZ_JADYTJ010000067.1	Bacteroides caecigallinarum strain ET12 ET12_NODE_67_length_11609_cov_31.323114_pilon, whole genome shotgun sequence
NZ_JADYTJ010000068.1	Bacteroides caecigallinarum strain ET12 ET12_NODE_68_length_11303_cov_24.881084_pilon, whole genome shotgun sequence
NZ_JADYTJ010000069.1	Bacteroides caecigallinarum strain ET12 ET12_NODE_69_length_11279_cov_22.177009_pilon, whole genome shotgun sequence
NZ_JADYTJ010000006.1	Bacteroides caecigallinarum strain ET12 ET12_NODE_6_length_99722_cov_24.040825_pilon, whole genome shotgun sequence
NZ_JADYTJ010000070.1	Bacteroides caecigallinarum strain ET12 ET12_NODE_70_length_10777_cov_20.623286_pilon, whole genome shotgun sequence
NZ_JADYTJ010000071.1	Bacteroides caecigallinarum strain ET12 ET12_NODE_71_length_10383_cov_32.138066_pilon, whole genome shotgun sequence
NZ_JADYTJ010000072.1	Bacteroides caecigallinarum strain ET12 ET12_NODE_72_length_9439_cov_20.129832_pilon, whole genome shotgun sequence
NZ_JADYTJ010000073.1	Bacteroides caecigallinarum strain ET12 ET12_NODE_73_length_8897_cov_9.520182_pilon, whole genome shotgun sequence
NZ_JADYTJ010000074.1	Bacteroides caecigallinarum strain ET12 ET12_NODE_74_length_8837_cov_31.124569_pilon, whole genome shotgun sequence
NZ_JADYTJ010000075.1	Bacteroides caecigallinarum strain ET12 ET12_NODE_75_length_8739_cov_12.599861_pilon, whole genome shotgun sequence
NZ_JADYTJ010000076.1	Bacteroides caecigallinarum strain ET12 ET12_NODE_76_length_8700_cov_27.362300_pilon, whole genome shotgun sequence
NZ_JADYTJ010000077.1	Bacteroides caecigallinarum strain ET12 ET12_NODE_77_length_8322_cov_27.369372_pilon, whole genome shotgun sequence
NZ_JADYTJ010000078.1	Bacteroides caecigallinarum strain ET12 ET12_NODE_78_length_7939_cov_25.265233_pilon, whole genome shotgun sequence
NZ_JADYTJ010000079.1	Bacteroides caecigallinarum strain ET12 ET12_NODE_79_length_7540_cov_23.565088_pilon, whole genome shotgun sequence
NZ_JADYTJ010000007.1	Bacteroides caecigallinarum strain ET12 ET12_NODE_7_length_93976_cov_25.208867_pilon, whole genome shotgun sequence
NZ_JADYTJ010000080.1	Bacteroides caecigallinarum strain ET12 ET12_NODE_80_length_7499_cov_13.202794_pilon, whole genome shotgun sequence
NZ_JADYTJ010000081.1	Bacteroides caecigallinarum strain ET12 ET12_NODE_81_length_7119_cov_25.354405_pilon, whole genome shotgun sequence
NZ_JADYTJ010000082.1	Bacteroides caecigallinarum strain ET12 ET12_NODE_82_length_7053_cov_13.632111_pilon, whole genome shotgun sequence
NZ_JADYTJ010000083.1	Bacteroides caecigallinarum strain ET12 ET12_NODE_83_length_6780_cov_23.967684_pilon, whole genome shotgun sequence
NZ_JADYTJ010000084.1	Bacteroides caecigallinarum strain ET12 ET12_NODE_84_length_6748_cov_25.014499_pilon, whole genome shotgun sequence
NZ_JADYTJ010000085.1	Bacteroides caecigallinarum strain ET12 ET12_NODE_85_length_6126_cov_8.662277_pilon, whole genome shotgun sequence
NZ_JADYTJ010000086.1	Bacteroides caecigallinarum strain ET12 ET12_NODE_86_length_6090_cov_20.260775_pilon, whole genome shotgun sequence
NZ_JADYTJ010000087.1	Bacteroides caecigallinarum strain ET12 ET12_NODE_87_length_6063_cov_21.404144_pilon, whole genome shotgun sequence
NZ_JADYTJ010000088.1	Bacteroides caecigallinarum strain ET12 ET12_NODE_88_length_4812_cov_17.673212_pilon, whole genome shotgun sequence
NZ_JADYTJ010000089.1	Bacteroides caecigallinarum strain ET12 ET12_NODE_89_length_4511_cov_17.602418_pilon, whole genome shotgun sequence
NZ_JADYTJ010000008.1	Bacteroides caecigallinarum strain ET12 ET12_NODE_8_length_93142_cov_23.492232_pilon, whole genome shotgun sequence
NZ_JADYTJ010000090.1	Bacteroides caecigallinarum strain ET12 ET12_NODE_90_length_4439_cov_24.964054_pilon, whole genome shotgun sequence
NZ_JADYTJ010000091.1	Bacteroides caecigallinarum strain ET12 ET12_NODE_91_length_4411_cov_26.013305_pilon, whole genome shotgun sequence
NZ_JADYTJ010000092.1	Bacteroides caecigallinarum strain ET12 ET12_NODE_92_length_4349_cov_29.420654_pilon, whole genome shotgun sequence
NZ_JADYTJ010000093.1	Bacteroides caecigallinarum strain ET12 ET12_NODE_93_length_4292_cov_5.401200_pilon, whole genome shotgun sequence
NZ_JADYTJ010000094.1	Bacteroides caecigallinarum strain ET12 ET12_NODE_94_length_4242_cov_14.179101_pilon, whole genome shotgun sequence
NZ_JADYTJ010000095.1	Bacteroides caecigallinarum strain ET12 ET12_NODE_95_length_4226_cov_15.858502_pilon, whole genome shotgun sequence
NZ_JADYTJ010000096.1	Bacteroides caecigallinarum strain ET12 ET12_NODE_96_length_3910_cov_12.985197_pilon, whole genome shotgun sequence
NZ_JADYTJ010000097.1	Bacteroides caecigallinarum strain ET12 ET12_NODE_97_length_3671_cov_25.497178_pilon, whole genome shotgun sequence
NZ_JADYTJ010000098.1	Bacteroides caecigallinarum strain ET12 ET12_NODE_98_length_3435_cov_30.250302_pilon, whole genome shotgun sequence
NZ_JADYTJ010000099.1	Bacteroides caecigallinarum strain ET12 ET12_NODE_99_length_3434_cov_24.656486_pilon, whole genome shotgun sequence
NZ_JADYTJ010000009.1	Bacteroides caecigallinarum strain ET12 ET12_NODE_9_length_85486_cov_25.737591_pilon, whole genome shotgun sequence
NZ_JAUDEN010000001.1	Bacteroides gallinaceum strain 109_WCHN 109_WCHN_scaffold_1, whole genome shotgun sequence
NZ_JAUDEN010000010.1	Bacteroides gallinaceum strain 109_WCHN 109_WCHN_scaffold_10, whole genome shotgun sequence
NZ_JAUDEN010000011.1	Bacteroides gallinaceum strain 109_WCHN 109_WCHN_scaffold_11, whole genome shotgun sequence
NZ_JAUDEN010000012.1	Bacteroides gallinaceum strain 109_WCHN 109_WCHN_scaffold_12, whole genome shotgun sequence
NZ_JAUDEN010000013.1	Bacteroides gallinaceum strain 109_WCHN 109_WCHN_scaffold_13, whole genome shotgun sequence
NZ_JAUDEN010000014.1	Bacteroides gallinaceum strain 109_WCHN 109_WCHN_scaffold_14, whole genome shotgun sequence
NZ_JAUDEN010000015.1	Bacteroides gallinaceum strain 109_WCHN 109_WCHN_scaffold_15, whole genome shotgun sequence
NZ_JAUDEN010000016.1	Bacteroides gallinaceum strain 109_WCHN 109_WCHN_scaffold_16, whole genome shotgun sequence
NZ_JAUDEN010000017.1	Bacteroides gallinaceum strain 109_WCHN 109_WCHN_scaffold_17, whole genome shotgun sequence
NZ_JAUDEN010000018.1	Bacteroides gallinaceum strain 109_WCHN 109_WCHN_scaffold_18, whole genome shotgun sequence
NZ_JAUDEN010000019.1	Bacteroides gallinaceum strain 109_WCHN 109_WCHN_scaffold_19, whole genome shotgun sequence
NZ_JAUDEN010000002.1	Bacteroides gallinaceum strain 109_WCHN 109_WCHN_scaffold_2, whole genome shotgun sequence
NZ_JAUDEN010000020.1	Bacteroides gallinaceum strain 109_WCHN 109_WCHN_scaffold_20, whole genome shotgun sequence
NZ_JAUDEN010000021.1	Bacteroides gallinaceum strain 109_WCHN 109_WCHN_scaffold_21, whole genome shotgun sequence
NZ_JAUDEN010000022.1	Bacteroides gallinaceum strain 109_WCHN 109_WCHN_scaffold_22, whole genome shotgun sequence
NZ_JAUDEN010000023.1	Bacteroides gallinaceum strain 109_WCHN 109_WCHN_scaffold_23, whole genome shotgun sequence
NZ_JAUDEN010000024.1	Bacteroides gallinaceum strain 109_WCHN 109_WCHN_scaffold_24, whole genome shotgun sequence
NZ_JAUDEN010000025.1	Bacteroides gallinaceum strain 109_WCHN 109_WCHN_scaffold_25, whole genome shotgun sequence
NZ_JAUDEN010000026.1	Bacteroides gallinaceum strain 109_WCHN 109_WCHN_scaffold_26, whole genome shotgun sequence
NZ_JAUDEN010000027.1	Bacteroides gallinaceum strain 109_WCHN 109_WCHN_scaffold_27, whole genome shotgun sequence
NZ_JAUDEN010000028.1	Bacteroides gallinaceum strain 109_WCHN 109_WCHN_scaffold_28, whole genome shotgun sequence
NZ_JAUDEN010000029.1	Bacteroides gallinaceum strain 109_WCHN 109_WCHN_scaffold_29, whole genome shotgun sequence
NZ_JAUDEN010000003.1	Bacteroides gallinaceum strain 109_WCHN 109_WCHN_scaffold_3, whole genome shotgun sequence
NZ_JAUDEN010000030.1	Bacteroides gallinaceum strain 109_WCHN 109_WCHN_scaffold_30, whole genome shotgun sequence
NZ_JAUDEN010000031.1	Bacteroides gallinaceum strain 109_WCHN 109_WCHN_scaffold_31, whole genome shotgun sequence
NZ_JAUDEN010000032.1	Bacteroides gallinaceum strain 109_WCHN 109_WCHN_scaffold_32, whole genome shotgun sequence
NZ_JAUDEN010000033.1	Bacteroides gallinaceum strain 109_WCHN 109_WCHN_scaffold_33, whole genome shotgun sequence
NZ_JAUDEN010000034.1	Bacteroides gallinaceum strain 109_WCHN 109_WCHN_scaffold_34, whole genome shotgun sequence
NZ_JAUDEN010000035.1	Bacteroides gallinaceum strain 109_WCHN 109_WCHN_scaffold_35, whole genome shotgun sequence
NZ_JAUDEN010000036.1	Bacteroides gallinaceum strain 109_WCHN 109_WCHN_scaffold_36, whole genome shotgun sequence
NZ_JAUDEN010000037.1	Bacteroides gallinaceum strain 109_WCHN 109_WCHN_scaffold_37, whole genome shotgun sequence
NZ_JAUDEN010000038.1	Bacteroides gallinaceum strain 109_WCHN 109_WCHN_scaffold_38, whole genome shotgun sequence
NZ_JAUDEN010000039.1	Bacteroides gallinaceum strain 109_WCHN 109_WCHN_scaffold_39, whole genome shotgun sequence
NZ_JAUDEN010000004.1	Bacteroides gallinaceum strain 109_WCHN 109_WCHN_scaffold_4, whole genome shotgun sequence
NZ_JAUDEN010000040.1	Bacteroides gallinaceum strain 109_WCHN 109_WCHN_scaffold_40, whole genome shotgun sequence
NZ_JAUDEN010000041.1	Bacteroides gallinaceum strain 109_WCHN 109_WCHN_scaffold_41, whole genome shotgun sequence
NZ_JAUDEN010000042.1	Bacteroides gallinaceum strain 109_WCHN 109_WCHN_scaffold_42, whole genome shotgun sequence
NZ_JAUDEN010000043.1	Bacteroides gallinaceum strain 109_WCHN 109_WCHN_scaffold_43, whole genome shotgun sequence
NZ_JAUDEN010000044.1	Bacteroides gallinaceum strain 109_WCHN 109_WCHN_scaffold_44, whole genome shotgun sequence
NZ_JAUDEN010000045.1	Bacteroides gallinaceum strain 109_WCHN 109_WCHN_scaffold_45, whole genome shotgun sequence
NZ_JAUDEN010000046.1	Bacteroides gallinaceum strain 109_WCHN 109_WCHN_scaffold_46, whole genome shotgun sequence
NZ_JAUDEN010000047.1	Bacteroides gallinaceum strain 109_WCHN 109_WCHN_scaffold_47, whole genome shotgun sequence
NZ_JAUDEN010000048.1	Bacteroides gallinaceum strain 109_WCHN 109_WCHN_scaffold_48, whole genome shotgun sequence
NZ_JAUDEN010000049.1	Bacteroides gallinaceum strain 109_WCHN 109_WCHN_scaffold_49, whole genome shotgun sequence
NZ_JAUDEN010000005.1	Bacteroides gallinaceum strain 109_WCHN 109_WCHN_scaffold_5, whole genome shotgun sequence
NZ_JAUDEN010000050.1	Bacteroides gallinaceum strain 109_WCHN 109_WCHN_scaffold_50, whole genome shotgun sequence
NZ_JAUDEN010000051.1	Bacteroides gallinaceum strain 109_WCHN 109_WCHN_scaffold_51, whole genome shotgun sequence
NZ_JAUDEN010000052.1	Bacteroides gallinaceum strain 109_WCHN 109_WCHN_scaffold_52, whole genome shotgun sequence
NZ_JAUDEN010000053.1	Bacteroides gallinaceum strain 109_WCHN 109_WCHN_scaffold_53, whole genome shotgun sequence
NZ_JAUDEN010000054.1	Bacteroides gallinaceum strain 109_WCHN 109_WCHN_scaffold_54, whole genome shotgun sequence
NZ_JAUDEN010000055.1	Bacteroides gallinaceum strain 109_WCHN 109_WCHN_scaffold_55, whole genome shotgun sequence
NZ_JAUDEN010000056.1	Bacteroides gallinaceum strain 109_WCHN 109_WCHN_scaffold_56, whole genome shotgun sequence
NZ_JAUDEN010000057.1	Bacteroides gallinaceum strain 109_WCHN 109_WCHN_scaffold_57, whole genome shotgun sequence
NZ_JAUDEN010000058.1	Bacteroides gallinaceum strain 109_WCHN 109_WCHN_scaffold_58, whole genome shotgun sequence
NZ_JAUDEN010000059.1	Bacteroides gallinaceum strain 109_WCHN 109_WCHN_scaffold_59, whole genome shotgun sequence
NZ_JAUDEN010000006.1	Bacteroides gallinaceum strain 109_WCHN 109_WCHN_scaffold_6, whole genome shotgun sequence
NZ_JAUDEN010000060.1	Bacteroides gallinaceum strain 109_WCHN 109_WCHN_scaffold_60, whole genome shotgun sequence
NZ_JAUDEN010000061.1	Bacteroides gallinaceum strain 109_WCHN 109_WCHN_scaffold_61, whole genome shotgun sequence
NZ_JAUDEN010000062.1	Bacteroides gallinaceum strain 109_WCHN 109_WCHN_scaffold_62, whole genome shotgun sequence
NZ_JAUDEN010000063.1	Bacteroides gallinaceum strain 109_WCHN 109_WCHN_scaffold_63, whole genome shotgun sequence
NZ_JAUDEN010000064.1	Bacteroides gallinaceum strain 109_WCHN 109_WCHN_scaffold_64, whole genome shotgun sequence
NZ_JAUDEN010000065.1	Bacteroides gallinaceum strain 109_WCHN 109_WCHN_scaffold_65, whole genome shotgun sequence
NZ_JAUDEN010000066.1	Bacteroides gallinaceum strain 109_WCHN 109_WCHN_scaffold_66, whole genome shotgun sequence
NZ_JAUDEN010000067.1	Bacteroides gallinaceum strain 109_WCHN 109_WCHN_scaffold_67, whole genome shotgun sequence
NZ_JAUDEN010000068.1	Bacteroides gallinaceum strain 109_WCHN 109_WCHN_scaffold_68, whole genome shotgun sequence
NZ_JAUDEN010000069.1	Bacteroides gallinaceum strain 109_WCHN 109_WCHN_scaffold_69, whole genome shotgun sequence
NZ_JAUDEN010000007.1	Bacteroides gallinaceum strain 109_WCHN 109_WCHN_scaffold_7, whole genome shotgun sequence
NZ_JAUDEN010000070.1	Bacteroides gallinaceum strain 109_WCHN 109_WCHN_scaffold_70, whole genome shotgun sequence
NZ_JAUDEN010000071.1	Bacteroides gallinaceum strain 109_WCHN 109_WCHN_scaffold_71, whole genome shotgun sequence
NZ_JAUDEN010000072.1	Bacteroides gallinaceum strain 109_WCHN 109_WCHN_scaffold_72, whole genome shotgun sequence
NZ_JAUDEN010000073.1	Bacteroides gallinaceum strain 109_WCHN 109_WCHN_scaffold_73, whole genome shotgun sequence
NZ_JAUDEN010000074.1	Bacteroides gallinaceum strain 109_WCHN 109_WCHN_scaffold_74, whole genome shotgun sequence
NZ_JAUDEN010000075.1	Bacteroides gallinaceum strain 109_WCHN 109_WCHN_scaffold_75, whole genome shotgun sequence
NZ_JAUDEN010000076.1	Bacteroides gallinaceum strain 109_WCHN 109_WCHN_scaffold_76, whole genome shotgun sequence
NZ_JAUDEN010000077.1	Bacteroides gallinaceum strain 109_WCHN 109_WCHN_scaffold_77, whole genome shotgun sequence
NZ_JAUDEN010000078.1	Bacteroides gallinaceum strain 109_WCHN 109_WCHN_scaffold_78, whole genome shotgun sequence
NZ_JAUDEN010000079.1	Bacteroides gallinaceum strain 109_WCHN 109_WCHN_scaffold_79, whole genome shotgun sequence
NZ_JAUDEN010000008.1	Bacteroides gallinaceum strain 109_WCHN 109_WCHN_scaffold_8, whole genome shotgun sequence
NZ_JAUDEN010000080.1	Bacteroides gallinaceum strain 109_WCHN 109_WCHN_scaffold_80, whole genome shotgun sequence
NZ_JAUDEN010000081.1	Bacteroides gallinaceum strain 109_WCHN 109_WCHN_scaffold_81, whole genome shotgun sequence
NZ_JAUDEN010000082.1	Bacteroides gallinaceum strain 109_WCHN 109_WCHN_scaffold_82, whole genome shotgun sequence
NZ_JAUDEN010000083.1	Bacteroides gallinaceum strain 109_WCHN 109_WCHN_scaffold_83, whole genome shotgun sequence
NZ_JAUDEN010000084.1	Bacteroides gallinaceum strain 109_WCHN 109_WCHN_scaffold_84, whole genome shotgun sequence
NZ_JAUDEN010000085.1	Bacteroides gallinaceum strain 109_WCHN 109_WCHN_scaffold_85, whole genome shotgun sequence
NZ_JAUDEN010000086.1	Bacteroides gallinaceum strain 109_WCHN 109_WCHN_scaffold_86, whole genome shotgun sequence
NZ_JAUDEN010000009.1	Bacteroides gallinaceum strain 109_WCHN 109_WCHN_scaffold_9, whole genome shotgun sequence
NZ_CBVI010000001.1	Bacteroides timonensis isolate AP1, whole genome shotgun sequence
NZ_CBVI010000002.1	Bacteroides timonensis isolate AP1, whole genome shotgun sequence
NZ_CBVI010000003.1	Bacteroides timonensis isolate AP1, whole genome shotgun sequence
NZ_CBVI010000004.1	Bacteroides timonensis isolate AP1, whole genome shotgun sequence
NZ_CBVI010000005.1	Bacteroides timonensis isolate AP1, whole genome shotgun sequence
NZ_CBVI010000006.1	Bacteroides timonensis isolate AP1, whole genome shotgun sequence
NZ_CBVI010000007.1	Bacteroides timonensis isolate AP1, whole genome shotgun sequence
NZ_CBVI010000008.1	Bacteroides timonensis isolate AP1, whole genome shotgun sequence
NZ_CBVI010000009.1	Bacteroides timonensis isolate AP1, whole genome shotgun sequence
NZ_CBVI010000010.1	Bacteroides timonensis isolate AP1, whole genome shotgun sequence
NZ_CBVI010000011.1	Bacteroides timonensis isolate AP1, whole genome shotgun sequence
NZ_CBVI010000012.1	Bacteroides timonensis isolate AP1, whole genome shotgun sequence
NZ_CBVI010000013.1	Bacteroides timonensis isolate AP1, whole genome shotgun sequence
NZ_CBVI010000014.1	Bacteroides timonensis isolate AP1, whole genome shotgun sequence
NZ_CBVI010000015.1	Bacteroides timonensis isolate AP1, whole genome shotgun sequence
NZ_CBVI010000016.1	Bacteroides timonensis isolate AP1, whole genome shotgun sequence
NZ_CBVI010000017.1	Bacteroides timonensis isolate AP1, whole genome shotgun sequence
NZ_CBVI010000018.1	Bacteroides timonensis isolate AP1, whole genome shotgun sequence
NZ_CBVI010000019.1	Bacteroides timonensis isolate AP1, whole genome shotgun sequence
NZ_CBVI010000020.1	Bacteroides timonensis isolate AP1, whole genome shotgun sequence
NZ_CBVI010000021.1	Bacteroides timonensis isolate AP1, whole genome shotgun sequence
NZ_CBVI010000022.1	Bacteroides timonensis isolate AP1, whole genome shotgun sequence
NZ_CBVI010000023.1	Bacteroides timonensis isolate AP1, whole genome shotgun sequence
NZ_CBVI010000024.1	Bacteroides timonensis isolate AP1, whole genome shotgun sequence
NZ_CBVI010000025.1	Bacteroides timonensis isolate AP1, whole genome shotgun sequence
NZ_CBVI010000026.1	Bacteroides timonensis isolate AP1, whole genome shotgun sequence
NZ_CBVI010000027.1	Bacteroides timonensis isolate AP1, whole genome shotgun sequence
NZ_CBVI010000028.1	Bacteroides timonensis isolate AP1, whole genome shotgun sequence
NZ_CBVI010000029.1	Bacteroides timonensis isolate AP1, whole genome shotgun sequence
NZ_CBVI010000030.1	Bacteroides timonensis isolate AP1, whole genome shotgun sequence
NZ_CBVI010000031.1	Bacteroides timonensis isolate AP1, whole genome shotgun sequence
NZ_CBVI010000032.1	Bacteroides timonensis isolate AP1, whole genome shotgun sequence
NZ_CBVI010000033.1	Bacteroides timonensis isolate AP1, whole genome shotgun sequence
NZ_CBVI010000034.1	Bacteroides timonensis isolate AP1, whole genome shotgun sequence
NZ_CBVI010000035.1	Bacteroides timonensis isolate AP1, whole genome shotgun sequence
NZ_CBVI010000036.1	Bacteroides timonensis isolate AP1, whole genome shotgun sequence
NZ_CBVI010000037.1	Bacteroides timonensis isolate AP1, whole genome shotgun sequence
NZ_CBVI010000038.1	Bacteroides timonensis isolate AP1, whole genome shotgun sequence
NZ_CBVI010000039.1	Bacteroides timonensis isolate AP1, whole genome shotgun sequence
NZ_CBVI010000040.1	Bacteroides timonensis isolate AP1, whole genome shotgun sequence
NZ_CBVI010000041.1	Bacteroides timonensis isolate AP1, whole genome shotgun sequence
NZ_CBVI010000042.1	Bacteroides timonensis isolate AP1, whole genome shotgun sequence
NZ_CBVI010000043.1	Bacteroides timonensis isolate AP1, whole genome shotgun sequence
NZ_CBVI010000044.1	Bacteroides timonensis isolate AP1, whole genome shotgun sequence
NZ_CBVI010000045.1	Bacteroides timonensis isolate AP1, whole genome shotgun sequence
NZ_CBVI010000046.1	Bacteroides timonensis isolate AP1, whole genome shotgun sequence
NZ_CBVI010000047.1	Bacteroides timonensis isolate AP1, whole genome shotgun sequence
NZ_CBVI010000048.1	Bacteroides timonensis isolate AP1, whole genome shotgun sequence
NZ_CBVI010000049.1	Bacteroides timonensis isolate AP1, whole genome shotgun sequence
NZ_CBVI010000050.1	Bacteroides timonensis isolate AP1, whole genome shotgun sequence
NZ_CBVI010000051.1	Bacteroides timonensis isolate AP1, whole genome shotgun sequence
NZ_CBVI010000052.1	Bacteroides timonensis isolate AP1, whole genome shotgun sequence
NZ_CBVI010000053.1	Bacteroides timonensis isolate AP1, whole genome shotgun sequence
NZ_CBVI010000054.1	Bacteroides timonensis isolate AP1, whole genome shotgun sequence
NZ_CBVI010000055.1	Bacteroides timonensis isolate AP1, whole genome shotgun sequence
NZ_CBVI010000056.1	Bacteroides timonensis isolate AP1, whole genome shotgun sequence
NZ_CBVI010000057.1	Bacteroides timonensis isolate AP1, whole genome shotgun sequence
NZ_CBVI010000058.1	Bacteroides timonensis isolate AP1, whole genome shotgun sequence
NZ_CBVI010000059.1	Bacteroides timonensis isolate AP1, whole genome shotgun sequence
NZ_CBVI010000060.1	Bacteroides timonensis isolate AP1, whole genome shotgun sequence
NZ_CBVI010000061.1	Bacteroides timonensis isolate AP1, whole genome shotgun sequence
NZ_CBVI010000062.1	Bacteroides timonensis isolate AP1, whole genome shotgun sequence
NZ_CBVI010000063.1	Bacteroides timonensis isolate AP1, whole genome shotgun sequence
NZ_CBVI010000064.1	Bacteroides timonensis isolate AP1, whole genome shotgun sequence
NZ_CBVI010000065.1	Bacteroides timonensis isolate AP1, whole genome shotgun sequence
NZ_CBVI010000066.1	Bacteroides timonensis isolate AP1, whole genome shotgun sequence
NZ_CBVI010000067.1	Bacteroides timonensis isolate AP1, whole genome shotgun sequence
NZ_CBVI010000068.1	Bacteroides timonensis isolate AP1, whole genome shotgun sequence
NZ_CBVI010000069.1	Bacteroides timonensis isolate AP1, whole genome shotgun sequence
NZ_CBVI010000070.1	Bacteroides timonensis isolate AP1, whole genome shotgun sequence
NZ_CBVI010000071.1	Bacteroides timonensis isolate AP1, whole genome shotgun sequence
NZ_CBVI010000072.1	Bacteroides timonensis isolate AP1, whole genome shotgun sequence
NZ_CBVI010000073.1	Bacteroides timonensis isolate AP1, whole genome shotgun sequence
NZ_CBVI010000074.1	Bacteroides timonensis isolate AP1, whole genome shotgun sequence
NZ_CBVI010000075.1	Bacteroides timonensis isolate AP1, whole genome shotgun sequence
NZ_CBVI010000076.1	Bacteroides timonensis isolate AP1, whole genome shotgun sequence
NZ_CBVI010000077.1	Bacteroides timonensis isolate AP1, whole genome shotgun sequence
NZ_CBVI010000078.1	Bacteroides timonensis isolate AP1, whole genome shotgun sequence
NZ_CBVI010000079.1	Bacteroides timonensis isolate AP1, whole genome shotgun sequence
NZ_CBVI010000080.1	Bacteroides timonensis isolate AP1, whole genome shotgun sequence
NZ_CBVI010000081.1	Bacteroides timonensis isolate AP1, whole genome shotgun sequence
NZ_CBVI010000082.1	Bacteroides timonensis isolate AP1, whole genome shotgun sequence
NZ_CBVI010000083.1	Bacteroides timonensis isolate AP1, whole genome shotgun sequence
NZ_CBVI010000084.1	Bacteroides timonensis isolate AP1, whole genome shotgun sequence
NZ_CBVI010000085.1	Bacteroides timonensis isolate AP1, whole genome shotgun sequence
NZ_CBVI010000086.1	Bacteroides timonensis isolate AP1, whole genome shotgun sequence
NZ_CBVI010000087.1	Bacteroides timonensis isolate AP1, whole genome shotgun sequence
NZ_CBVI010000088.1	Bacteroides timonensis isolate AP1, whole genome shotgun sequence
NZ_CBVI010000089.1	Bacteroides timonensis isolate AP1, whole genome shotgun sequence
NZ_CBVI010000090.1	Bacteroides timonensis isolate AP1, whole genome shotgun sequence
NZ_CBVI010000091.1	Bacteroides timonensis isolate AP1, whole genome shotgun sequence
NZ_CBVI010000092.1	Bacteroides timonensis isolate AP1, whole genome shotgun sequence
NZ_CBVI010000093.1	Bacteroides timonensis isolate AP1, whole genome shotgun sequence
NZ_CBVI010000094.1	Bacteroides timonensis isolate AP1, whole genome shotgun sequence
NZ_CBVI010000095.1	Bacteroides timonensis isolate AP1, whole genome shotgun sequence
NZ_CBVI010000096.1	Bacteroides timonensis isolate AP1, whole genome shotgun sequence
NZ_CBVI010000097.1	Bacteroides timonensis isolate AP1, whole genome shotgun sequence
NZ_CBVI010000098.1	Bacteroides timonensis isolate AP1, whole genome shotgun sequence
NZ_CBVI010000099.1	Bacteroides timonensis isolate AP1, whole genome shotgun sequence
NZ_CBVI010000100.1	Bacteroides timonensis isolate AP1, whole genome shotgun sequence
NZ_CBVI010000101.1	Bacteroides timonensis isolate AP1, whole genome shotgun sequence
NZ_CBVI010000102.1	Bacteroides timonensis isolate AP1, whole genome shotgun sequence
NZ_CBVI010000103.1	Bacteroides timonensis isolate AP1, whole genome shotgun sequence
NZ_CBVI010000104.1	Bacteroides timonensis isolate AP1, whole genome shotgun sequence
NZ_CBVI010000105.1	Bacteroides timonensis isolate AP1, whole genome shotgun sequence
NZ_CBVI010000106.1	Bacteroides timonensis isolate AP1, whole genome shotgun sequence
NZ_CBVI010000107.1	Bacteroides timonensis isolate AP1, whole genome shotgun sequence
NZ_CBVI010000108.1	Bacteroides timonensis isolate AP1, whole genome shotgun sequence
NZ_CBVI010000109.1	Bacteroides timonensis isolate AP1, whole genome shotgun sequence
NZ_CBVI010000110.1	Bacteroides timonensis isolate AP1, whole genome shotgun sequence
NZ_CBVI010000111.1	Bacteroides timonensis isolate AP1, whole genome shotgun sequence
NZ_CBVI010000112.1	Bacteroides timonensis isolate AP1, whole genome shotgun sequence
NZ_CBVI010000113.1	Bacteroides timonensis isolate AP1, whole genome shotgun sequence
NZ_CBVI010000114.1	Bacteroides timonensis isolate AP1, whole genome shotgun sequence
NZ_CBVI010000115.1	Bacteroides timonensis isolate AP1, whole genome shotgun sequence
NZ_CBVI010000116.1	Bacteroides timonensis isolate AP1, whole genome shotgun sequence
NZ_CBVI010000117.1	Bacteroides timonensis isolate AP1, whole genome shotgun sequence
NZ_CBVI010000118.1	Bacteroides timonensis isolate AP1, whole genome shotgun sequence
NZ_CBVI010000119.1	Bacteroides timonensis isolate AP1, whole genome shotgun sequence
NZ_CBVI010000120.1	Bacteroides timonensis isolate AP1, whole genome shotgun sequence
NZ_CBVI010000121.1	Bacteroides timonensis isolate AP1, whole genome shotgun sequence
NZ_CBVI010000122.1	Bacteroides timonensis isolate AP1, whole genome shotgun sequence
NZ_CBVI010000123.1	Bacteroides timonensis isolate AP1, whole genome shotgun sequence
NZ_CBVI010000124.1	Bacteroides timonensis isolate AP1, whole genome shotgun sequence
NZ_CBVI010000125.1	Bacteroides timonensis isolate AP1, whole genome shotgun sequence
NZ_CBVI010000126.1	Bacteroides timonensis isolate AP1, whole genome shotgun sequence
NZ_CBVI010000127.1	Bacteroides timonensis isolate AP1, whole genome shotgun sequence
NZ_CBVI010000128.1	Bacteroides timonensis isolate AP1, whole genome shotgun sequence
NZ_CBVI010000129.1	Bacteroides timonensis isolate AP1, whole genome shotgun sequence
NZ_CBVI010000130.1	Bacteroides timonensis isolate AP1, whole genome shotgun sequence
NZ_CBVI010000131.1	Bacteroides timonensis isolate AP1, whole genome shotgun sequence
NZ_CBVI010000132.1	Bacteroides timonensis isolate AP1, whole genome shotgun sequence
NZ_CBVI010000133.1	Bacteroides timonensis isolate AP1, whole genome shotgun sequence
NZ_CBVI010000134.1	Bacteroides timonensis isolate AP1, whole genome shotgun sequence
NZ_CBVI010000135.1	Bacteroides timonensis isolate AP1, whole genome shotgun sequence
NZ_CBVI010000136.1	Bacteroides timonensis isolate AP1, whole genome shotgun sequence
NZ_CBVI010000137.1	Bacteroides timonensis isolate AP1, whole genome shotgun sequence
NZ_CBVI010000138.1	Bacteroides timonensis isolate AP1, whole genome shotgun sequence
NZ_CBVI010000139.1	Bacteroides timonensis isolate AP1, whole genome shotgun sequence
NZ_CBVI010000140.1	Bacteroides timonensis isolate AP1, whole genome shotgun sequence
NZ_CBVI010000141.1	Bacteroides timonensis isolate AP1, whole genome shotgun sequence
NZ_CBVI010000142.1	Bacteroides timonensis isolate AP1, whole genome shotgun sequence
NZ_CBVI010000143.1	Bacteroides timonensis isolate AP1, whole genome shotgun sequence
NZ_CBVI010000144.1	Bacteroides timonensis isolate AP1, whole genome shotgun sequence
NZ_CBVI010000145.1	Bacteroides timonensis isolate AP1, whole genome shotgun sequence
NZ_CBVI010000146.1	Bacteroides timonensis isolate AP1, whole genome shotgun sequence
NZ_CBVI010000147.1	Bacteroides timonensis isolate AP1, whole genome shotgun sequence
NZ_CBVI010000148.1	Bacteroides timonensis isolate AP1, whole genome shotgun sequence
NZ_CBVI010000149.1	Bacteroides timonensis isolate AP1, whole genome shotgun sequence
NZ_CBVI010000150.1	Bacteroides timonensis isolate AP1, whole genome shotgun sequence
NZ_CBVI010000151.1	Bacteroides timonensis isolate AP1, whole genome shotgun sequence
NZ_CBVI010000152.1	Bacteroides timonensis isolate AP1, whole genome shotgun sequence
NZ_CBVI010000153.1	Bacteroides timonensis isolate AP1, whole genome shotgun sequence
NZ_CBVI010000154.1	Bacteroides timonensis isolate AP1, whole genome shotgun sequence
NZ_CBVI010000155.1	Bacteroides timonensis isolate AP1, whole genome shotgun sequence
NZ_CBVI010000156.1	Bacteroides timonensis isolate AP1, whole genome shotgun sequence
NZ_CBVI010000157.1	Bacteroides timonensis isolate AP1, whole genome shotgun sequence
NZ_CBVI010000158.1	Bacteroides timonensis isolate AP1, whole genome shotgun sequence
NZ_CBVI010000159.1	Bacteroides timonensis isolate AP1, whole genome shotgun sequence
NZ_CBVI010000160.1	Bacteroides timonensis isolate AP1, whole genome shotgun sequence
NZ_CBVI010000161.1	Bacteroides timonensis isolate AP1, whole genome shotgun sequence
NZ_CBVI010000162.1	Bacteroides timonensis isolate AP1, whole genome shotgun sequence
NZ_CBVI010000163.1	Bacteroides timonensis isolate AP1, whole genome shotgun sequence
NZ_CBVI010000164.1	Bacteroides timonensis isolate AP1, whole genome shotgun sequence
NZ_CBVI010000165.1	Bacteroides timonensis isolate AP1, whole genome shotgun sequence
NZ_CBVI010000166.1	Bacteroides timonensis isolate AP1, whole genome shotgun sequence
NZ_CBVI010000167.1	Bacteroides timonensis isolate AP1, whole genome shotgun sequence
NZ_CBVI010000168.1	Bacteroides timonensis isolate AP1, whole genome shotgun sequence
NZ_CBVI010000169.1	Bacteroides timonensis isolate AP1, whole genome shotgun sequence
NZ_CBVI010000170.1	Bacteroides timonensis isolate AP1, whole genome shotgun sequence
NZ_CBVI010000171.1	Bacteroides timonensis isolate AP1, whole genome shotgun sequence
NZ_CBVI010000172.1	Bacteroides timonensis isolate AP1, whole genome shotgun sequence
NZ_CBVI010000173.1	Bacteroides timonensis isolate AP1, whole genome shotgun sequence
NZ_CBVI010000174.1	Bacteroides timonensis isolate AP1, whole genome shotgun sequence
NZ_CBVI010000175.1	Bacteroides timonensis isolate AP1, whole genome shotgun sequence
NZ_CBVI010000176.1	Bacteroides timonensis isolate AP1, whole genome shotgun sequence
NZ_CBVI010000177.1	Bacteroides timonensis isolate AP1, whole genome shotgun sequence
NZ_CBVI010000178.1	Bacteroides timonensis isolate AP1, whole genome shotgun sequence
NZ_CBVI010000179.1	Bacteroides timonensis isolate AP1, whole genome shotgun sequence
NZ_CBVI010000180.1	Bacteroides timonensis isolate AP1, whole genome shotgun sequence
NZ_CBVI010000181.1	Bacteroides timonensis isolate AP1, whole genome shotgun sequence
NZ_CBVI010000182.1	Bacteroides timonensis isolate AP1, whole genome shotgun sequence
NZ_CBVI010000183.1	Bacteroides timonensis isolate AP1, whole genome shotgun sequence
NZ_CBVI010000184.1	Bacteroides timonensis isolate AP1, whole genome shotgun sequence
NZ_CBVI010000185.1	Bacteroides timonensis isolate AP1, whole genome shotgun sequence
NZ_CBVI010000186.1	Bacteroides timonensis isolate AP1, whole genome shotgun sequence
NZ_CBVI010000187.1	Bacteroides timonensis isolate AP1, whole genome shotgun sequence
NZ_CBVI010000188.1	Bacteroides timonensis isolate AP1, whole genome shotgun sequence
NZ_CBVI010000189.1	Bacteroides timonensis isolate AP1, whole genome shotgun sequence
NZ_CBVI010000190.1	Bacteroides timonensis isolate AP1, whole genome shotgun sequence
NZ_CBVI010000191.1	Bacteroides timonensis isolate AP1, whole genome shotgun sequence
NZ_CBVI010000192.1	Bacteroides timonensis isolate AP1, whole genome shotgun sequence
NZ_CBVI010000193.1	Bacteroides timonensis isolate AP1, whole genome shotgun sequence
NZ_CBVI010000194.1	Bacteroides timonensis isolate AP1, whole genome shotgun sequence
NZ_CBVI010000195.1	Bacteroides timonensis isolate AP1, whole genome shotgun sequence
NZ_CBVI010000196.1	Bacteroides timonensis isolate AP1, whole genome shotgun sequence
NZ_CBVI010000197.1	Bacteroides timonensis isolate AP1, whole genome shotgun sequence
NZ_CBVI010000198.1	Bacteroides timonensis isolate AP1, whole genome shotgun sequence
NZ_CBVI010000199.1	Bacteroides timonensis isolate AP1, whole genome shotgun sequence
NZ_CBVI010000200.1	Bacteroides timonensis isolate AP1, whole genome shotgun sequence
NZ_CBVI010000201.1	Bacteroides timonensis isolate AP1, whole genome shotgun sequence
NZ_CBVI010000202.1	Bacteroides timonensis isolate AP1, whole genome shotgun sequence
NZ_CBVI010000203.1	Bacteroides timonensis isolate AP1, whole genome shotgun sequence
NZ_CBVI010000204.1	Bacteroides timonensis isolate AP1, whole genome shotgun sequence
NZ_CBVI010000205.1	Bacteroides timonensis isolate AP1, whole genome shotgun sequence
NZ_CBVI010000206.1	Bacteroides timonensis isolate AP1, whole genome shotgun sequence
NZ_CBVI010000207.1	Bacteroides timonensis isolate AP1, whole genome shotgun sequence
NZ_CBVI010000208.1	Bacteroides timonensis isolate AP1, whole genome shotgun sequence
NZ_CBVI010000209.1	Bacteroides timonensis isolate AP1, whole genome shotgun sequence
NZ_CBVI010000210.1	Bacteroides timonensis isolate AP1, whole genome shotgun sequence
NZ_CBVI010000211.1	Bacteroides timonensis isolate AP1, whole genome shotgun sequence
NZ_CP015401.2	Bacteroides caecimuris strain I48 chromosome, complete genome
NZ_LT707006.1	Bacteroides bouchesdurhonensis strain Marseille-P2653T, whole genome shotgun sequence
NZ_LT707007.1	Bacteroides bouchesdurhonensis strain Marseille-P2653T, whole genome shotgun sequence
NZ_LT707008.1	Bacteroides bouchesdurhonensis strain Marseille-P2653T, whole genome shotgun sequence
NZ_LT707009.1	Bacteroides bouchesdurhonensis strain Marseille-P2653T, whole genome shotgun sequence
NZ_LT707010.1	Bacteroides bouchesdurhonensis strain Marseille-P2653T, whole genome shotgun sequence
NZ_LT707011.1	Bacteroides bouchesdurhonensis strain Marseille-P2653T, whole genome shotgun sequence
NZ_LT707012.1	Bacteroides bouchesdurhonensis strain Marseille-P2653T, whole genome shotgun sequence
NZ_LT707013.1	Bacteroides bouchesdurhonensis strain Marseille-P2653T, whole genome shotgun sequence
NZ_LT707014.1	Bacteroides bouchesdurhonensis strain Marseille-P2653T, whole genome shotgun sequence
NZ_LT707015.1	Bacteroides bouchesdurhonensis strain Marseille-P2653T, whole genome shotgun sequence
NZ_LT707016.1	Bacteroides bouchesdurhonensis strain Marseille-P2653T, whole genome shotgun sequence
NZ_LT707017.1	Bacteroides bouchesdurhonensis strain Marseille-P2653T, whole genome shotgun sequence
NZ_LT707018.1	Bacteroides bouchesdurhonensis strain Marseille-P2653T, whole genome shotgun sequence
NZ_LT707019.1	Bacteroides bouchesdurhonensis strain Marseille-P2653T, whole genome shotgun sequence
NZ_LT707020.1	Bacteroides bouchesdurhonensis strain Marseille-P2653T, whole genome shotgun sequence
NZ_LT707021.1	Bacteroides bouchesdurhonensis strain Marseille-P2653T, whole genome shotgun sequence
NZ_LT707022.1	Bacteroides bouchesdurhonensis strain Marseille-P2653T, whole genome shotgun sequence
NZ_LT707023.1	Bacteroides bouchesdurhonensis strain Marseille-P2653T, whole genome shotgun sequence
NZ_LT707024.1	Bacteroides bouchesdurhonensis strain Marseille-P2653T, whole genome shotgun sequence
NZ_LT707025.1	Bacteroides bouchesdurhonensis strain Marseille-P2653T, whole genome shotgun sequence
NZ_LT635783.1	Bacteroides mediterraneensis strain Marseille-P2644T, whole genome shotgun sequence
NZ_LT635784.1	Bacteroides mediterraneensis strain Marseille-P2644T, whole genome shotgun sequence
NZ_LT635785.1	Bacteroides mediterraneensis strain Marseille-P2644T, whole genome shotgun sequence
NZ_LT635786.1	Bacteroides mediterraneensis strain Marseille-P2644T, whole genome shotgun sequence
NZ_LT635787.1	Bacteroides mediterraneensis strain Marseille-P2644T, whole genome shotgun sequence
NZ_LT635788.1	Bacteroides mediterraneensis strain Marseille-P2644T, whole genome shotgun sequence
NZ_LT635789.1	Bacteroides mediterraneensis strain Marseille-P2644T, whole genome shotgun sequence
NZ_LT635790.1	Bacteroides mediterraneensis strain Marseille-P2644T, whole genome shotgun sequence
NZ_LT635791.1	Bacteroides mediterraneensis strain Marseille-P2644T, whole genome shotgun sequence
NZ_LT635792.1	Bacteroides mediterraneensis strain Marseille-P2644T, whole genome shotgun sequence
NZ_LT635793.1	Bacteroides mediterraneensis strain Marseille-P2644T, whole genome shotgun sequence
NZ_LT635794.1	Bacteroides mediterraneensis strain Marseille-P2644T, whole genome shotgun sequence
NZ_LT635795.1	Bacteroides mediterraneensis strain Marseille-P2644T, whole genome shotgun sequence
NZ_LT635796.1	Bacteroides mediterraneensis strain Marseille-P2644T, whole genome shotgun sequence
NZ_LT635797.1	Bacteroides mediterraneensis strain Marseille-P2644T, whole genome shotgun sequence
NZ_LT635798.1	Bacteroides mediterraneensis strain Marseille-P2644T, whole genome shotgun sequence
NZ_LT635799.1	Bacteroides mediterraneensis strain Marseille-P2644T, whole genome shotgun sequence
NZ_LT635800.1	Bacteroides mediterraneensis strain Marseille-P2644T, whole genome shotgun sequence
NZ_FNVX01000006.1	Bacteroides ihuae strain Marseille-P2824T, whole genome shotgun sequence
NZ_FNVX01000004.1	Bacteroides ihuae strain Marseille-P2824T, whole genome shotgun sequence
NZ_FNVX01000005.1	Bacteroides ihuae strain Marseille-P2824T, whole genome shotgun sequence
NZ_FNVX01000003.1	Bacteroides ihuae strain Marseille-P2824T, whole genome shotgun sequence
NZ_FNVX01000002.1	Bacteroides ihuae strain Marseille-P2824T, whole genome shotgun sequence
NZ_FNVX01000001.1	Bacteroides ihuae strain Marseille-P2824T, whole genome shotgun sequence
NZ_FQXY01000011.1	Bacteroides congonensis strain Marseille-P3132T, whole genome shotgun sequence
NZ_FQXY01000001.1	Bacteroides congonensis strain Marseille-P3132T, whole genome shotgun sequence
NZ_FQXY01000005.1	Bacteroides congonensis strain Marseille-P3132T, whole genome shotgun sequence
NZ_FQXY01000002.1	Bacteroides congonensis strain Marseille-P3132T, whole genome shotgun sequence
NZ_FQXY01000003.1	Bacteroides congonensis strain Marseille-P3132T, whole genome shotgun sequence
NZ_FQXY01000004.1	Bacteroides congonensis strain Marseille-P3132T, whole genome shotgun sequence
NZ_FQXY01000009.1	Bacteroides congonensis strain Marseille-P3132T, whole genome shotgun sequence
NZ_FQXY01000006.1	Bacteroides congonensis strain Marseille-P3132T, whole genome shotgun sequence
NZ_FQXY01000007.1	Bacteroides congonensis strain Marseille-P3132T, whole genome shotgun sequence
NZ_FQXY01000008.1	Bacteroides congonensis strain Marseille-P3132T, whole genome shotgun sequence
NZ_FQXY01000010.1	Bacteroides congonensis strain Marseille-P3132T, whole genome shotgun sequence
NZ_FNVV01000014.1	Bacteroides ndongoniae strain Marseille-P3108T, whole genome shotgun sequence
NZ_FNVV01000013.1	Bacteroides ndongoniae strain Marseille-P3108T, whole genome shotgun sequence
NZ_FNVV01000011.1	Bacteroides ndongoniae strain Marseille-P3108T, whole genome shotgun sequence
NZ_FNVV01000001.1	Bacteroides ndongoniae strain Marseille-P3108T, whole genome shotgun sequence
NZ_FNVV01000009.1	Bacteroides ndongoniae strain Marseille-P3108T, whole genome shotgun sequence
NZ_FNVV01000002.1	Bacteroides ndongoniae strain Marseille-P3108T, whole genome shotgun sequence
NZ_FNVV01000003.1	Bacteroides ndongoniae strain Marseille-P3108T, whole genome shotgun sequence
NZ_FNVV01000004.1	Bacteroides ndongoniae strain Marseille-P3108T, whole genome shotgun sequence
NZ_FNVV01000005.1	Bacteroides ndongoniae strain Marseille-P3108T, whole genome shotgun sequence
NZ_FNVV01000012.1	Bacteroides ndongoniae strain Marseille-P3108T, whole genome shotgun sequence
NZ_FNVV01000006.1	Bacteroides ndongoniae strain Marseille-P3108T, whole genome shotgun sequence
NZ_FNVV01000010.1	Bacteroides ndongoniae strain Marseille-P3108T, whole genome shotgun sequence
NZ_FNVV01000007.1	Bacteroides ndongoniae strain Marseille-P3108T, whole genome shotgun sequence
NZ_FNVV01000008.1	Bacteroides ndongoniae strain Marseille-P3108T, whole genome shotgun sequence
NZ_LT635801.1	Bacteroides ilei strain Marseille-P3208, whole genome shotgun sequence
NZ_LT635802.1	Bacteroides ilei strain Marseille-P3208, whole genome shotgun sequence
NZ_LT635803.1	Bacteroides ilei strain Marseille-P3208, whole genome shotgun sequence
NZ_LT635804.1	Bacteroides ilei strain Marseille-P3208, whole genome shotgun sequence
NZ_LT635805.1	Bacteroides ilei strain Marseille-P3208, whole genome shotgun sequence
NZ_LT635806.1	Bacteroides ilei strain Marseille-P3208, whole genome shotgun sequence
NZ_LT635807.1	Bacteroides ilei strain Marseille-P3208, whole genome shotgun sequence
NZ_LT635808.1	Bacteroides ilei strain Marseille-P3208, whole genome shotgun sequence
NZ_LT635809.1	Bacteroides ilei strain Marseille-P3208, whole genome shotgun sequence
NZ_LT635810.1	Bacteroides ilei strain Marseille-P3208, whole genome shotgun sequence
NZ_LT635811.1	Bacteroides ilei strain Marseille-P3208, whole genome shotgun sequence
NZ_LT635812.1	Bacteroides ilei strain Marseille-P3208, whole genome shotgun sequence
NZ_LT635813.1	Bacteroides ilei strain Marseille-P3208, whole genome shotgun sequence
NZ_LT635814.1	Bacteroides ilei strain Marseille-P3208, whole genome shotgun sequence
NZ_VJYL01000102.1	Bacteroides kribbi strain JCM 31391 Scaffold100_1, whole genome shotgun sequence
NZ_VJYL01000011.1	Bacteroides kribbi strain JCM 31391 Scaffold10_1, whole genome shotgun sequence
NZ_VJYL01000012.1	Bacteroides kribbi strain JCM 31391 Scaffold11_1, whole genome shotgun sequence
NZ_VJYL01000013.1	Bacteroides kribbi strain JCM 31391 Scaffold12_1, whole genome shotgun sequence
NZ_VJYL01000014.1	Bacteroides kribbi strain JCM 31391 Scaffold13_1, whole genome shotgun sequence
NZ_VJYL01000015.1	Bacteroides kribbi strain JCM 31391 Scaffold14_1, whole genome shotgun sequence
NZ_VJYL01000016.1	Bacteroides kribbi strain JCM 31391 Scaffold15_1, whole genome shotgun sequence
NZ_VJYL01000017.1	Bacteroides kribbi strain JCM 31391 Scaffold16_1, whole genome shotgun sequence
NZ_VJYL01000018.1	Bacteroides kribbi strain JCM 31391 Scaffold17_1, whole genome shotgun sequence
NZ_VJYL01000019.1	Bacteroides kribbi strain JCM 31391 Scaffold18_1, whole genome shotgun sequence
NZ_VJYL01000020.1	Bacteroides kribbi strain JCM 31391 Scaffold19_1, whole genome shotgun sequence
NZ_VJYL01000001.1	Bacteroides kribbi strain JCM 31391 Scaffold1_1, whole genome shotgun sequence
NZ_VJYL01000021.1	Bacteroides kribbi strain JCM 31391 Scaffold20_1, whole genome shotgun sequence
NZ_VJYL01000022.1	Bacteroides kribbi strain JCM 31391 Scaffold21_1, whole genome shotgun sequence
NZ_VJYL01000023.1	Bacteroides kribbi strain JCM 31391 Scaffold22_1, whole genome shotgun sequence
NZ_VJYL01000024.1	Bacteroides kribbi strain JCM 31391 Scaffold23_1, whole genome shotgun sequence
NZ_VJYL01000025.1	Bacteroides kribbi strain JCM 31391 Scaffold24_1, whole genome shotgun sequence
NZ_VJYL01000026.1	Bacteroides kribbi strain JCM 31391 Scaffold25_1, whole genome shotgun sequence
NZ_VJYL01000027.1	Bacteroides kribbi strain JCM 31391 Scaffold26_1, whole genome shotgun sequence
NZ_VJYL01000028.1	Bacteroides kribbi strain JCM 31391 Scaffold27_1, whole genome shotgun sequence
NZ_VJYL01000029.1	Bacteroides kribbi strain JCM 31391 Scaffold28_1, whole genome shotgun sequence
NZ_VJYL01000030.1	Bacteroides kribbi strain JCM 31391 Scaffold29_1, whole genome shotgun sequence
NZ_VJYL01000002.1	Bacteroides kribbi strain JCM 31391 Scaffold2_1, whole genome shotgun sequence
NZ_VJYL01000003.1	Bacteroides kribbi strain JCM 31391 Scaffold2_2, whole genome shotgun sequence
NZ_VJYL01000031.1	Bacteroides kribbi strain JCM 31391 Scaffold30_1, whole genome shotgun sequence
NZ_VJYL01000032.1	Bacteroides kribbi strain JCM 31391 Scaffold31_1, whole genome shotgun sequence
NZ_VJYL01000033.1	Bacteroides kribbi strain JCM 31391 Scaffold32_1, whole genome shotgun sequence
NZ_VJYL01000034.1	Bacteroides kribbi strain JCM 31391 Scaffold33_1, whole genome shotgun sequence
NZ_VJYL01000035.1	Bacteroides kribbi strain JCM 31391 Scaffold34_1, whole genome shotgun sequence
NZ_VJYL01000036.1	Bacteroides kribbi strain JCM 31391 Scaffold35_1, whole genome shotgun sequence
NZ_VJYL01000037.1	Bacteroides kribbi strain JCM 31391 Scaffold36_1, whole genome shotgun sequence
NZ_VJYL01000038.1	Bacteroides kribbi strain JCM 31391 Scaffold37_1, whole genome shotgun sequence
NZ_VJYL01000039.1	Bacteroides kribbi strain JCM 31391 Scaffold38_1, whole genome shotgun sequence
NZ_VJYL01000040.1	Bacteroides kribbi strain JCM 31391 Scaffold39_1, whole genome shotgun sequence
NZ_VJYL01000004.1	Bacteroides kribbi strain JCM 31391 Scaffold3_1, whole genome shotgun sequence
NZ_VJYL01000041.1	Bacteroides kribbi strain JCM 31391 Scaffold40_1, whole genome shotgun sequence
NZ_VJYL01000042.1	Bacteroides kribbi strain JCM 31391 Scaffold41_1, whole genome shotgun sequence
NZ_VJYL01000043.1	Bacteroides kribbi strain JCM 31391 Scaffold42_1, whole genome shotgun sequence
NZ_VJYL01000044.1	Bacteroides kribbi strain JCM 31391 Scaffold42_2, whole genome shotgun sequence
NZ_VJYL01000045.1	Bacteroides kribbi strain JCM 31391 Scaffold43_1, whole genome shotgun sequence
NZ_VJYL01000046.1	Bacteroides kribbi strain JCM 31391 Scaffold44_1, whole genome shotgun sequence
NZ_VJYL01000047.1	Bacteroides kribbi strain JCM 31391 Scaffold45_1, whole genome shotgun sequence
NZ_VJYL01000048.1	Bacteroides kribbi strain JCM 31391 Scaffold46_1, whole genome shotgun sequence
NZ_VJYL01000049.1	Bacteroides kribbi strain JCM 31391 Scaffold47_1, whole genome shotgun sequence
NZ_VJYL01000050.1	Bacteroides kribbi strain JCM 31391 Scaffold48_1, whole genome shotgun sequence
NZ_VJYL01000051.1	Bacteroides kribbi strain JCM 31391 Scaffold49_1, whole genome shotgun sequence
NZ_VJYL01000005.1	Bacteroides kribbi strain JCM 31391 Scaffold4_1, whole genome shotgun sequence
NZ_VJYL01000052.1	Bacteroides kribbi strain JCM 31391 Scaffold50_1, whole genome shotgun sequence
NZ_VJYL01000053.1	Bacteroides kribbi strain JCM 31391 Scaffold51_1, whole genome shotgun sequence
NZ_VJYL01000054.1	Bacteroides kribbi strain JCM 31391 Scaffold52_1, whole genome shotgun sequence
NZ_VJYL01000055.1	Bacteroides kribbi strain JCM 31391 Scaffold53_1, whole genome shotgun sequence
NZ_VJYL01000056.1	Bacteroides kribbi strain JCM 31391 Scaffold54_1, whole genome shotgun sequence
NZ_VJYL01000057.1	Bacteroides kribbi strain JCM 31391 Scaffold55_1, whole genome shotgun sequence
NZ_VJYL01000058.1	Bacteroides kribbi strain JCM 31391 Scaffold56_1, whole genome shotgun sequence
NZ_VJYL01000059.1	Bacteroides kribbi strain JCM 31391 Scaffold57_1, whole genome shotgun sequence
NZ_VJYL01000060.1	Bacteroides kribbi strain JCM 31391 Scaffold58_1, whole genome shotgun sequence
NZ_VJYL01000061.1	Bacteroides kribbi strain JCM 31391 Scaffold59_1, whole genome shotgun sequence
NZ_VJYL01000006.1	Bacteroides kribbi strain JCM 31391 Scaffold5_1, whole genome shotgun sequence
NZ_VJYL01000062.1	Bacteroides kribbi strain JCM 31391 Scaffold60_1, whole genome shotgun sequence
NZ_VJYL01000063.1	Bacteroides kribbi strain JCM 31391 Scaffold61_1, whole genome shotgun sequence
NZ_VJYL01000064.1	Bacteroides kribbi strain JCM 31391 Scaffold62_1, whole genome shotgun sequence
NZ_VJYL01000065.1	Bacteroides kribbi strain JCM 31391 Scaffold63_1, whole genome shotgun sequence
NZ_VJYL01000066.1	Bacteroides kribbi strain JCM 31391 Scaffold64_1, whole genome shotgun sequence
NZ_VJYL01000067.1	Bacteroides kribbi strain JCM 31391 Scaffold65_1, whole genome shotgun sequence
NZ_VJYL01000068.1	Bacteroides kribbi strain JCM 31391 Scaffold66_1, whole genome shotgun sequence
NZ_VJYL01000069.1	Bacteroides kribbi strain JCM 31391 Scaffold67_1, whole genome shotgun sequence
NZ_VJYL01000070.1	Bacteroides kribbi strain JCM 31391 Scaffold68_1, whole genome shotgun sequence
NZ_VJYL01000071.1	Bacteroides kribbi strain JCM 31391 Scaffold69_1, whole genome shotgun sequence
NZ_VJYL01000007.1	Bacteroides kribbi strain JCM 31391 Scaffold6_1, whole genome shotgun sequence
NZ_VJYL01000072.1	Bacteroides kribbi strain JCM 31391 Scaffold70_1, whole genome shotgun sequence
NZ_VJYL01000073.1	Bacteroides kribbi strain JCM 31391 Scaffold71_1, whole genome shotgun sequence
NZ_VJYL01000074.1	Bacteroides kribbi strain JCM 31391 Scaffold72_1, whole genome shotgun sequence
NZ_VJYL01000075.1	Bacteroides kribbi strain JCM 31391 Scaffold73_1, whole genome shotgun sequence
NZ_VJYL01000076.1	Bacteroides kribbi strain JCM 31391 Scaffold74_1, whole genome shotgun sequence
NZ_VJYL01000077.1	Bacteroides kribbi strain JCM 31391 Scaffold75_1, whole genome shotgun sequence
NZ_VJYL01000078.1	Bacteroides kribbi strain JCM 31391 Scaffold76_1, whole genome shotgun sequence
NZ_VJYL01000079.1	Bacteroides kribbi strain JCM 31391 Scaffold77_1, whole genome shotgun sequence
NZ_VJYL01000080.1	Bacteroides kribbi strain JCM 31391 Scaffold78_1, whole genome shotgun sequence
NZ_VJYL01000081.1	Bacteroides kribbi strain JCM 31391 Scaffold79_1, whole genome shotgun sequence
NZ_VJYL01000008.1	Bacteroides kribbi strain JCM 31391 Scaffold7_1, whole genome shotgun sequence
NZ_VJYL01000082.1	Bacteroides kribbi strain JCM 31391 Scaffold80_1, whole genome shotgun sequence
NZ_VJYL01000083.1	Bacteroides kribbi strain JCM 31391 Scaffold81_1, whole genome shotgun sequence
NZ_VJYL01000084.1	Bacteroides kribbi strain JCM 31391 Scaffold82_1, whole genome shotgun sequence
NZ_VJYL01000085.1	Bacteroides kribbi strain JCM 31391 Scaffold83_1, whole genome shotgun sequence
NZ_VJYL01000086.1	Bacteroides kribbi strain JCM 31391 Scaffold84_1, whole genome shotgun sequence
NZ_VJYL01000087.1	Bacteroides kribbi strain JCM 31391 Scaffold85_1, whole genome shotgun sequence
NZ_VJYL01000088.1	Bacteroides kribbi strain JCM 31391 Scaffold86_1, whole genome shotgun sequence
NZ_VJYL01000089.1	Bacteroides kribbi strain JCM 31391 Scaffold87_1, whole genome shotgun sequence
NZ_VJYL01000090.1	Bacteroides kribbi strain JCM 31391 Scaffold88_1, whole genome shotgun sequence
NZ_VJYL01000091.1	Bacteroides kribbi strain JCM 31391 Scaffold89_1, whole genome shotgun sequence
NZ_VJYL01000009.1	Bacteroides kribbi strain JCM 31391 Scaffold8_1, whole genome shotgun sequence
NZ_VJYL01000092.1	Bacteroides kribbi strain JCM 31391 Scaffold90_1, whole genome shotgun sequence
NZ_VJYL01000093.1	Bacteroides kribbi strain JCM 31391 Scaffold91_1, whole genome shotgun sequence
NZ_VJYL01000094.1	Bacteroides kribbi strain JCM 31391 Scaffold92_1, whole genome shotgun sequence
NZ_VJYL01000095.1	Bacteroides kribbi strain JCM 31391 Scaffold93_1, whole genome shotgun sequence
NZ_VJYL01000096.1	Bacteroides kribbi strain JCM 31391 Scaffold94_1, whole genome shotgun sequence
NZ_VJYL01000097.1	Bacteroides kribbi strain JCM 31391 Scaffold95_1, whole genome shotgun sequence
NZ_VJYL01000098.1	Bacteroides kribbi strain JCM 31391 Scaffold96_1, whole genome shotgun sequence
NZ_VJYL01000099.1	Bacteroides kribbi strain JCM 31391 Scaffold97_1, whole genome shotgun sequence
NZ_VJYL01000100.1	Bacteroides kribbi strain JCM 31391 Scaffold98_1, whole genome shotgun sequence
NZ_VJYL01000101.1	Bacteroides kribbi strain JCM 31391 Scaffold99_1, whole genome shotgun sequence
NZ_VJYL01000010.1	Bacteroides kribbi strain JCM 31391 Scaffold9_1, whole genome shotgun sequence
NZ_JAVSNG010000001.1	Bacteroides koreensis strain 225S_1D6FAA SCF_001, whole genome shotgun sequence
NZ_JAVSNG010000002.1	Bacteroides koreensis strain 225S_1D6FAA SCF_002, whole genome shotgun sequence
NZ_JAVSNG010000003.1	Bacteroides koreensis strain 225S_1D6FAA SCF_003, whole genome shotgun sequence
NZ_JAVSNG010000004.1	Bacteroides koreensis strain 225S_1D6FAA SCF_004, whole genome shotgun sequence
NZ_JAVSNG010000005.1	Bacteroides koreensis strain 225S_1D6FAA SCF_005, whole genome shotgun sequence
NZ_JAVSNG010000006.1	Bacteroides koreensis strain 225S_1D6FAA SCF_006, whole genome shotgun sequence
NZ_JAVSNG010000007.1	Bacteroides koreensis strain 225S_1D6FAA SCF_007, whole genome shotgun sequence
NZ_JAVSNG010000008.1	Bacteroides koreensis strain 225S_1D6FAA SCF_008, whole genome shotgun sequence
NZ_JAVSNG010000009.1	Bacteroides koreensis strain 225S_1D6FAA SCF_009, whole genome shotgun sequence
NZ_JAVSNG010000010.1	Bacteroides koreensis strain 225S_1D6FAA SCF_010, whole genome shotgun sequence
NZ_JAVSNG010000011.1	Bacteroides koreensis strain 225S_1D6FAA SCF_011, whole genome shotgun sequence
NZ_JAVSNG010000012.1	Bacteroides koreensis strain 225S_1D6FAA SCF_012, whole genome shotgun sequence
NZ_JAVSNG010000013.1	Bacteroides koreensis strain 225S_1D6FAA SCF_013, whole genome shotgun sequence
NZ_JAVSNG010000014.1	Bacteroides koreensis strain 225S_1D6FAA SCF_014, whole genome shotgun sequence
NZ_JAVSNG010000015.1	Bacteroides koreensis strain 225S_1D6FAA SCF_015, whole genome shotgun sequence
NZ_JAVSNG010000016.1	Bacteroides koreensis strain 225S_1D6FAA SCF_016, whole genome shotgun sequence
NZ_JAVSNG010000017.1	Bacteroides koreensis strain 225S_1D6FAA SCF_017, whole genome shotgun sequence
NZ_JAVSNG010000018.1	Bacteroides koreensis strain 225S_1D6FAA SCF_018, whole genome shotgun sequence
NZ_JAVSNG010000019.1	Bacteroides koreensis strain 225S_1D6FAA SCF_019, whole genome shotgun sequence
NZ_JAVSNG010000020.1	Bacteroides koreensis strain 225S_1D6FAA SCF_020, whole genome shotgun sequence
NZ_JAVSNG010000021.1	Bacteroides koreensis strain 225S_1D6FAA SCF_021, whole genome shotgun sequence
NZ_JAVSNG010000022.1	Bacteroides koreensis strain 225S_1D6FAA SCF_022, whole genome shotgun sequence
NZ_JAVSNG010000023.1	Bacteroides koreensis strain 225S_1D6FAA SCF_023, whole genome shotgun sequence
NZ_JAVSNG010000024.1	Bacteroides koreensis strain 225S_1D6FAA SCF_024, whole genome shotgun sequence
NZ_JAVSNG010000025.1	Bacteroides koreensis strain 225S_1D6FAA SCF_025, whole genome shotgun sequence
NZ_JAVSNG010000026.1	Bacteroides koreensis strain 225S_1D6FAA SCF_026, whole genome shotgun sequence
NZ_JAVSNG010000027.1	Bacteroides koreensis strain 225S_1D6FAA SCF_027, whole genome shotgun sequence
NZ_JAVSNG010000028.1	Bacteroides koreensis strain 225S_1D6FAA SCF_028, whole genome shotgun sequence
NZ_JAVSNG010000029.1	Bacteroides koreensis strain 225S_1D6FAA SCF_029, whole genome shotgun sequence
NZ_LT670820.1	Bacteroides togonis strain Marseille-P3166T, whole genome shotgun sequence
NZ_LT670821.1	Bacteroides togonis strain Marseille-P3166T, whole genome shotgun sequence
NZ_LT670822.1	Bacteroides togonis strain Marseille-P3166T, whole genome shotgun sequence
NZ_LT670823.1	Bacteroides togonis strain Marseille-P3166T, whole genome shotgun sequence
NZ_LT670824.1	Bacteroides togonis strain Marseille-P3166T, whole genome shotgun sequence
NZ_LT670825.1	Bacteroides togonis strain Marseille-P3166T, whole genome shotgun sequence
NZ_LT670826.1	Bacteroides togonis strain Marseille-P3166T, whole genome shotgun sequence
NZ_LT670827.1	Bacteroides togonis strain Marseille-P3166T, whole genome shotgun sequence
NZ_LT670828.1	Bacteroides togonis strain Marseille-P3166T, whole genome shotgun sequence
NZ_LT670829.1	Bacteroides togonis strain Marseille-P3166T, whole genome shotgun sequence
NZ_LT670830.1	Bacteroides togonis strain Marseille-P3166T, whole genome shotgun sequence
NZ_LT670831.1	Bacteroides togonis strain Marseille-P3166T, whole genome shotgun sequence
NZ_LT670832.1	Bacteroides togonis strain Marseille-P3166T, whole genome shotgun sequence
NZ_LT670833.1	Bacteroides togonis strain Marseille-P3166T, whole genome shotgun sequence
NZ_LT670834.1	Bacteroides togonis strain Marseille-P3166T, whole genome shotgun sequence
NZ_LT670835.1	Bacteroides togonis strain Marseille-P3166T, whole genome shotgun sequence
NZ_LT670836.1	Bacteroides togonis strain Marseille-P3166T, whole genome shotgun sequence
NZ_LT670837.1	Bacteroides togonis strain Marseille-P3166T, whole genome shotgun sequence
NZ_LT670838.1	Bacteroides togonis strain Marseille-P3166T, whole genome shotgun sequence
NZ_LT670839.1	Bacteroides togonis strain Marseille-P3166T, whole genome shotgun sequence
NZ_LT670840.1	Bacteroides togonis strain Marseille-P3166T, whole genome shotgun sequence
NZ_LT670841.1	Bacteroides togonis strain Marseille-P3166T, whole genome shotgun sequence
NZ_LT670842.1	Bacteroides togonis strain Marseille-P3166T, whole genome shotgun sequence
NZ_OEST01000024.1	Bacteroides cutis strain Marseille-P4118, whole genome shotgun sequence
NZ_OEST01000023.1	Bacteroides cutis strain Marseille-P4118, whole genome shotgun sequence
NZ_OEST01000008.1	Bacteroides cutis strain Marseille-P4118, whole genome shotgun sequence
NZ_OEST01000006.1	Bacteroides cutis strain Marseille-P4118, whole genome shotgun sequence
NZ_OEST01000010.1	Bacteroides cutis strain Marseille-P4118, whole genome shotgun sequence
NZ_OEST01000005.1	Bacteroides cutis strain Marseille-P4118, whole genome shotgun sequence
NZ_OEST01000004.1	Bacteroides cutis strain Marseille-P4118, whole genome shotgun sequence
NZ_OEST01000001.1	Bacteroides cutis strain Marseille-P4118, whole genome shotgun sequence
NZ_OEST01000019.1	Bacteroides cutis strain Marseille-P4118, whole genome shotgun sequence
NZ_OEST01000009.1	Bacteroides cutis strain Marseille-P4118, whole genome shotgun sequence
NZ_OEST01000002.1	Bacteroides cutis strain Marseille-P4118, whole genome shotgun sequence
NZ_OEST01000011.1	Bacteroides cutis strain Marseille-P4118, whole genome shotgun sequence
NZ_OEST01000016.1	Bacteroides cutis strain Marseille-P4118, whole genome shotgun sequence
NZ_OEST01000013.1	Bacteroides cutis strain Marseille-P4118, whole genome shotgun sequence
NZ_OEST01000014.1	Bacteroides cutis strain Marseille-P4118, whole genome shotgun sequence
NZ_OEST01000003.1	Bacteroides cutis strain Marseille-P4118, whole genome shotgun sequence
NZ_OEST01000021.1	Bacteroides cutis strain Marseille-P4118, whole genome shotgun sequence
NZ_OEST01000012.1	Bacteroides cutis strain Marseille-P4118, whole genome shotgun sequence
NZ_OEST01000015.1	Bacteroides cutis strain Marseille-P4118, whole genome shotgun sequence
NZ_OEST01000022.1	Bacteroides cutis strain Marseille-P4118, whole genome shotgun sequence
NZ_OEST01000017.1	Bacteroides cutis strain Marseille-P4118, whole genome shotgun sequence
NZ_OEST01000018.1	Bacteroides cutis strain Marseille-P4118, whole genome shotgun sequence
NZ_OEST01000007.1	Bacteroides cutis strain Marseille-P4118, whole genome shotgun sequence
NZ_OEST01000020.1	Bacteroides cutis strain Marseille-P4118, whole genome shotgun sequence
NZ_BHWB01000001.1	Bacteroides faecalis strain KCTC 15687 Contigs01, whole genome shotgun sequence
NZ_BHWB01000002.1	Bacteroides faecalis strain KCTC 15687 Contigs02, whole genome shotgun sequence
NZ_BHWB01000003.1	Bacteroides faecalis strain KCTC 15687 Contigs03, whole genome shotgun sequence
NZ_BHWB01000004.1	Bacteroides faecalis strain KCTC 15687 Contigs04, whole genome shotgun sequence
NZ_BHWB01000005.1	Bacteroides faecalis strain KCTC 15687 Contigs05, whole genome shotgun sequence
[truncated: 82,905 more rows]

## Sheet: Table S3
Table S3. PCR Primers
ACTB	Fwd	AGAGCTACGAGCTGCCTGAC
ACTB	Rev	AGCACTGTGTTGGCGTACAG
CCL2	Fwd	CCCCAGTCACCTGCTGTTAT
CCL2	Rev	TGGAATCCTGAACCCACTTC
CXCL1	Fwd	AGCTTGCCTCAATCCTGCATCC
CXCL1	Rev	TCCTTCAGGAACAGCCACCAGT
CXCL2	Fwd	TCAAACCCAAGTTAGTTCAATCCTGA
CXCL2	Rev	GCTGACATGTGATATGTCATCACGAA
CXCL3	Fwd	GGAGCACCAACTGACAGGAGAGAA
CXCL3	Rev	ACCACCCTGCAGGAAGTGTCAA
TNF	Fwd	CTCTTCTGCCTGCTGCACTTTG
TNF	Rev	ATGGGCTACAGGCTTGTCACTC
IL1B	Fwd	CCACAGACCTTCCAGGAGAATG
IL1B	Rev	GTGCAGTTCAGTGATCGTACAGG
16S rRNA (UniF340)	Fwd	ACTCCTACGGGAGGCAGCAGT
16S rRNA (UniR514)	Rev	ATTACCGCGGCTGCTGGC
SMARCA4	Fwd	CATGGCTCACTGGCTTACAA
SMARCA4	Rev	TTGCCTCTTACAGAGGAGCAG

## Sheet: Table S4
Table S4. Mouse in vivo tumor Nanostring data
Gene	ABX OT #1	ABX OT #2	ABX OT #3	ABX OT #4	ABX OT #5	ABX SC #1	ABX SC #2	ABX SC #3	ABX SC #4	ABX SC #5	PBS OT #1	PBS OT #2	PBS OT #3	PBS OT #4	PBS OT #5	PBS SC #1	PBS SC #2	PBS SC #3	PBS SC #4	PBS SC #5
Abca1	9.78139	9.78018	9.53467	9.45044	9.69862	9.48678	9.93412	9.41112	9.43791	9.9214	9.88709	10.0676	10.268	9.72372	10.2479	8.34761	9.40281	9.00938	8.92188	9.34415
Abcb1a	6.86029	6.94972	6.46725	6.28051	6.66704	6.80366	7.00154	6.77412	6.911	7.8625	6.98994	6.49936	7.52971	7.71444	7.10677	6.67271	6.49248	6.08777	6.3553	6.31667
Abcg1	9.3106	8.88559	8.89889	8.59451	9.0933	8.61811	9.60313	8.88017	8.72933	8.85043	9.56827	9.33719	9.86934	9.78261	9.1034	9.35157	8.86504	8.36842	8.36893	8.77177
Abl1	9.29219	9.28414	9.13021	9.21997	9.52294	9.69052	9.55265	9.90829	9.36943	9.56047	9.41897	9.80796	9.29315	9.07494	9.31659	10.613	9.75256	9.81219	9.98521	10.0745
Ada	12.7567	12.9513	13.3666	11.3801	13.3744	7.66678	7.48696	7.54969	7.69776	7.63744	14.2363	12.4425	15.0828	15.3278	12.0355	7.91663	7.38557	7.51661	7.25119	7.18391
Adora2a	5.00943	4.68919	4.03429	4.33861	5.03627	5.64612	5.40397	5.41504	5.6055	6.5204	4.92219	4.14388	5.18986	5.52578	4.68723	5.08775	4.85505	5.08777	5.22144	5.09427
Akt3	9.2355	9.59407	9.26439	9.69431	9.48934	9.60032	9.56119	9.29236	9.44554	9.33643	9.11657	9.34874	9.27467	8.72372	9.76405	8.53331	9.39249	9.24531	8.85565	9.18391
Alcam	9.58362	9.54717	9.59704	9.77543	9.56589	9.8405	9.69908	9.41896	9.61059	9.59224	9.6709	9.29003	10.0756	9.78705	10.0915	8.76463	9.72405	9.56889	9.40687	9.52826
Ambp	4.66151	4.35215	4.93475	4.09069	4.88943	5.53065	4.40397	5.79837	5.30384	6.95561	5.43121	4.30434	4.99722	4.52578	5.4097	5.79401	4.14456	4.55725	5.33692	4.71576
Amica1	8.04128	7.38963	7.74945	7.67565	7.57393	7.338	7.44145	7.21341	6.93286	8.09857	7.96322	7.67847	8.10872	7.93017	8.29012	7.49803	6.97053	6.85765	6.83288	6.66685
Angpt1	7.22445	7.52208	7.55366	7.18872	7.33	7.81605	7.18947	7.26652	7.74794	7.61858	7.53464	7.07878	7.10872	6.84771	7.70515	7.62118	7.44002	7.11525	7.23143	7.22672
Angpt2	7.54193	7.08151	6.89558	6.84557	6.96472	8.23108	7.94395	7.9683	8.3814	8.84638	7.3613	7.1857	7.3088	7.03823	7.29604	7.19737	7.68513	7.41707	7.75196	7.9174
Anp32b	12.0755	11.9956	12.1779	12.0259	12.135	12.156	12.286	12.6304	12.3579	12.1707	12.2919	12.1669	11.9182	11.8317	12.0791	13.3942	12.4079	12.3449	12.4765	12.3806
Anxa1	15.8004	16.1482	16.169	16.3179	15.9794	14.2546	15.0062	14.6617	14.377	14.6274	15.7903	15.6743	15.3139	15.0727	16.1735	15.2022	14.0968	14.382	14.5289	14.0283
Apoe	13.7789	13.3004	12.8547	12.9383	13.3155	13.2145	14.3764	13.0162	13.1885	13.6071	13.4456	13.4416	14.0834	13.409	13.6568	11.7904	13.2131	12.4814	12.3496	12.9864
App	13.2904	13.57	13.4417	13.7022	13.473	13.4301	13.5209	13.3075	13.1774	13.0451	13.4387	13.47	13.2748	13.0037	13.6194	13.0047	13.2867	13.1312	13.1186	13.2457
Arg1	14.0818	14.2669	14.4127	14.6861	14.2013	12.1496	13.2188	12.7148	12.447	13.0237	13.0751	13.1367	13.5897	13.7855	13.9592	13.2903	11.8456	12.1508	12.3768	11.8302
Arg2	7.26817	6.89864	7.26695	6.93618	7.26198	6.338	6.7259	6.91385	6.52144	7.47917	8.00311	6.88931	8.64929	8.39832	7.93516	6.08775	5.68513	5.95211	6.55931	5.76307
Atf1	8.69793	8.91158	8.70105	8.63758	8.78251	8.48871	8.63178	8.63295	8.59868	8.89813	8.39168	8.40514	8.58647	8.53635	8.75332	8.08775	8.65091	8.4677	8.61757	8.58695
Atf2	9.77003	9.77842	9.58888	9.8539	9.83194	9.7401	9.79629	10.1838	9.72777	9.59465	9.92566	9.90191	9.67569	9.45234	10.0001	10.0996	10.0014	9.80658	9.8508	9.86686
Atg10	8.09082	8.04086	7.63519	7.77017	8.01871	8.00096	7.79267	8.07139	7.69776	7.92524	8.19903	7.85083	8.47063	8.61823	8.29604	7.67271	7.68513	7.68501	7.67357	7.76307
Atg12	9.80756	9.83215	9.6431	10.0006	9.7545	9.37614	10.0249	9.8659	9.54469	9.85447	9.95816	10.1584	9.86052	9.90592	10.0253	9.70091	9.46813	9.32003	9.26341	9.45992
Atg16l1	9.2355	9.20751	8.8485	9.37377	9.10998	9.02783	8.7259	8.96294	8.85486	8.89421	8.95307	8.87659	9.12944	9.22948	9.13679	7.99969	8.86752	8.67581	8.50685	8.50584
Atg5	9.12094	9.15408	9.02827	9.15408	9.22928	9.23339	9.2956	8.97363	9.28059	9.26547	9.41897	9.36703	9.34215	9.3779	9.5893	9.47281	9.00254	9.00204	9.00862	9.13305
Atg7	8.14459	7.99297	8.01004	7.99758	7.99496	7.92296	8.10441	7.91385	7.95973	7.76297	8.24412	8.24624	8.44253	8.23273	8.35966	7.52632	7.98891	7.96727	7.8717	7.85327
Atm	9.01586	9.09007	8.86549	8.96413	9.10721	9.14781	8.70679	8.86876	8.85772	8.96684	9.0735	8.9144	8.81922	9.00817	9.1662	8.77056	8.97745	8.9135	8.83288	8.86144
Axl	10.7823	10.4011	10.2346	10.4047	10.6462	11.1447	11.0094	11.1838	10.8965	10.7304	10.6781	10.8861	10.9622	11.0758	10.8622	10.6472	11.1919	10.9258	10.918	11.1763
Batf	7.02226	6.21275	6.27715	6.44824	6.50834	6.60389	6.6952	6.44607	6.76022	7.57032	7.14062	6.71463	7.50274	6.88126	7.77469	6.74671	6.51802	6.62254	6.40907	6.59023
Bax	8.34674	8.2891	8.4128	8.65674	8.43522	8.40101	8.23819	8.43064	8.54292	8.5102	8.13464	8.00478	8.44253	8.40986	8.1662	7.94834	8.06883	8.1774	8.06275	8.25182
Bcl10	10.5552	10.7263	10.5724	10.7417	10.6183	10.2699	10.6298	10.4091	10.5313	10.615	10.8198	10.58	10.5929	10.5586	10.918	9.76166	10.1446	10.1882	10.0767	10.0195
Bcl2	7.372	7.19169	7.30731	7.43054	7.64432	8.16968	7.82138	8.2578	7.86626	7.84638	7.87281	7.93293	7.53859	7.59819	7.71403	8.32363	7.92353	7.98227	8.05714	8.18825
Bcl2l1	9.3919	9.7171	9.68964	9.82031	9.76155	9.2357	9.38005	9.21791	9.0919	9.24717	9.6914	9.73237	9.77106	9.46069	9.90446	9.52982	9.14865	9.05266	9.19363	9.2225
Bcl6	8.91975	9.17032	9.07577	9.08504	8.88297	8.77223	9.17564	8.86876	8.7724	8.80944	8.85838	9.10626	8.96135	8.66714	9.01994	8.30742	8.63641	8.49236	8.61376	8.71877
Bid	8.57276	9.29898	9.06991	9.21222	9.06507	9.13303	9.21133	8.78022	8.93557	9.13883	9.08903	9.25609	8.71342	8.4041	9.41787	8.71634	8.87989	9.10157	8.69176	8.94842
Birc5	8.8745	8.52208	8.99468	8.75957	8.70046	9.32506	8.74476	9.56744	9.17679	9.09175	8.55267	8.81797	8.42348	8.02328	9.14338	10.583	9.50531	9.51661	9.48197	9.55539
Blnk	8.79079	9.15951	8.95712	9.01253	9.28909	7.91147	8.65589	7.33442	7.94904	8.25329	9.34069	9.0337	9.93973	10.0438	9.14994	7.43973	7.43332	7.63525	7.09591	7.50931
Bmi1	9.04757	9.3474	8.90876	9.23279	9.03044	8.94004	9.67372	8.9683	9.10399	9.41231	9.2076	9.05359	9.04784	8.98135	9.49459	8.96394	8.84752	8.74781	8.67723	8.66996
Bst1	7.65329	7.92441	7.69725	7.41261	7.60563	7.53814	7.7781	7.41504	7.44743	8.39856	7.82167	7.7359	8.55618	8.19987	8.57962	7.17967	7.32175	6.76815	6.70973	7.1308
Bst2	10.5998	10.6278	10.8252	10.5367	10.8202	10.7951	11.2561	10.0862	9.75102	10.6491	10.5914	10.2876	10.6255	10.0139	10.5941	11.289	10.8903	9.9004	9.79635	10.5943
Btk	7.32102	7.09291	6.75676	6.89804	7.252	7.28553	7.67961	7.50619	7.50694	8.26547	7.84381	7.53215	8.04784	7.77817	7.70515	7.31555	7.41984	6.98227	6.63648	7.43092
Btla	6.66151	6.77665	6.14977	6.46573	6.38585	7.2403	6.40397	7.35091	6.78447	7.65605	7.00311	6.39627	6.52971	6.62814	7.15972	7.19737	6.65091	6.44622	6.93416	6.60329
C1qa	11.1439	11.0283	11.0169	10.9479	10.9875	11.4673	11.9126	10.6663	11.1385	11.6864	11.3303	11.2382	11.6842	10.9241	11.5427	9.82566	11.0956	10.7123	10.3496	11.1915
C1qb	11.5695	11.4491	11.2631	11.335	11.418	11.816	12.2495	10.9803	11.4909	12.1368	11.793	11.7677	12.3358	11.6617	12.0217	9.91396	11.4876	11.2567	10.85	11.7707
C1qbp	11.5098	11.7372	11.5698	11.6813	11.6294	11.6256	11.6383	11.5832	11.7468	11.6909	11.4868	11.4013	11.366	11.4156	11.4914	11.0782	11.6055	11.6518	11.6327	11.6202
C1ra	10.5036	10.5991	10.647	10.7462	10.6519	10.594	10.7494	10.2622	9.9315	10.5051	10.3702	10.3103	10.9597	10.8833	10.8196	10.5711	10.5639	10.1232	10.0274	10.419
C1s1	11.5274	11.675	11.551	12.0565	11.6017	12.1237	11.8425	11.7855	11.5737	11.4999	11.3658	11.4101	11.7242	11.6963	12.2104	11.059	11.7868	11.6241	11.2707	11.6481
C2	7.10897	5.91158	6.29732	6.09069	6.42192	8.07497	7.33595	7.59192	7.34518	8.53556	6.936	6.54827	6.93133	7.09653	6.74034	6.67271	7.59802	7.21175	7.40907	7.64176
C3	11.1461	10.7354	10.9697	10.9307	11.1509	10.2889	12.052	10.2816	10.0785	10.5204	11.628	10.9252	12.3233	12.2424	11.9974	11.0578	11.4751	9.95465	9.46091	10.9187
C3ar1	10.4677	10.0126	10.2528	10.0765	10.7421	9.86752	11.0584	10.3632	10.0649	10.4766	10.9858	11.0401	11.3535	10.7937	10.4124	10.7691	10.3751	9.63999	9.6827	10.3596
C4b	8.55522	8.02904	7.40352	7.81861	8.47009	8.71387	10.6648	7.59192	8.28272	9.35079	9.10134	8.59557	10.2613	10.0804	8.54521	8.29103	10.5037	7.82473	7.61376	9.58859
C5ar1	8.14459	7.71156	7.95395	8.05647	8.03627	7.85857	8.73347	7.71166	7.80239	8.50508	8.38162	8.3693	9.1206	8.55206	8.75762	6.6978	7.85004	6.95211	7.08494	7.50931
C6	5.95696	5.42615	5.48495	4.79113	5.63666	6.64612	6.93741	7.15827	6.32052	8.1322	6.07973	5.44873	6.68171	6.19321	5.72285	7.37898	6.68513	6.10614	6.1808	6.76307
C8a	4.72564	3.80467	5.1274	4.73454	4.60563	5.37195	4.85649	6.44607	5.94367	7.53052	5.17595	4.37834	4.51179	4.96188	5.68723	5.54026	4.59202	5.19468	5.63648	4.93815
C8b	5.48748	5.19169	5.33685	4.67565	5.252	5.61811	4.85649	6.41504	6.08703	7.62804	6.07973	5.14388	5.18986	5.13876	5.45277	5.92728	4.97053	5.47479	6.20127	5.56376
C8g	4.45	4.19169	4.77126	4.41261	4.72593	5.40511	4.7999	5.79837	5.12551	6.59947	5.46968	4.44873	4.51179	5.13876	4.82473	5.64717	4.14456	4.55725	5.37345	5.23514
C9	5.24647	4.91158	4.82784	4.41261	4.252	6.09543	4.24351	6.44607	5.68493	7.30139	5.80672	5.26587	5.09675	5.02328	5.3195	6.92728	4.72952	5.15992	5.47778	5.64176
CD209e	5.52401	5.01112	5.58683	4.79113	5.12647	6.42142	5.44145	6.72437	6.0674	7.47917	6.30922	5.51585	4.99722	5.43832	5.49459	6.72246	5.41305	5.75656	6.39137	5.64176
Card11	6.20208	6.38963	6.96029	6.64527	7.03627	7.14535	6.66384	7.06141	6.44743	8.00001	6.936	6.71463	6.8903	6.39251	7.42059	7.39441	6.7075	6.68501	6.52725	6.93815
Card9	5.59439	4.91158	4.98538	4.55012	5.36748	6.05421	5.47797	6.41504	5.92197	7.20354	5.77634	5.51585	5.61613	5.68625	5.95027	5.83982	5.32899	5.38733	5.77944	5.83124
Casp1	11.3726	11.6371	11.7685	11.7728	11.6741	11.4056	11.5446	10.6663	11.0519	10.9973	11.26	10.9768	11.5292	11.2416	11.8526	10.8142	11.4186	10.8738	10.6166	10.8208
Casp3	9.82413	9.90997	9.93314	10.055	9.84196	10.1948	9.88906	10.2066	10.3049	10.0253	9.62263	9.44873	9.54521	9.01575	10.3093	9.87049	10.255	10.0633	10.1718	10.1796
Casp8	9.89208	9.67787	9.73842	9.85556	9.85026	9.91723	10.0062	9.94133	9.82741	9.70157	10.0813	10.038	10.2411	10.2537	10.2647	9.36338	9.99461	9.83303	9.7204	9.98005
Ccl1	7.89556	7.63561	8.02827	7.81861	8.12099	7.85257	6.95046	7.46134	6.99652	8.05013	7.3715	7.08984	7.60771	7.36906	8.3483	7.66	7.26256	6.66034	6.85887	7.77466
Ccl11	9.21051	8.69668	8.88229	8.19397	9.11274	8.45744	9.42049	8.81629	8.8832	9.2067	9.64382	9.01931	10.566	10.8209	9.33972	9.14816	9.44502	8.65723	8.80974	9.15317
Ccl12	7.66968	6.92441	7.0816	7.00955	7.2719	7.70057	7.62365	6.6194	7.61229	8.21614	7.25518	6.96331	7.57357	7.03823	7.43139	6.48367	7.72952	6.81359	6.69537	7.51623
Ccl17	7.28954	6.83215	6.39419	7.18872	6.62123	6.82833	6.15605	6.44607	5.94367	7.33643	6.72955	6.97528	6.45665	6.48271	6.49459	5.74671	6.34334	6.57055	6.49446	6.37873
Ccl19	8.98344	7.48793	8.09318	7.1675	8.47439	7.8405	7.86341	7.65966	7.62577	9.14544	8.92219	8.10626	9.69766	9.57531	7.65992	7.52632	7.55549	6.88983	7.22144	7.57706
Ccl2	10.2829	9.35215	9.54946	9.305	9.53328	10.0542	9.5865	9.71485	10.0094	9.87448	9.36896	9.7962	10.1132	10.4341	9.76618	8.58801	10.1939	9.81917	9.46303	9.68539
Ccl20	6.15627	6.40801	6.43118	6.66054	6.5415	6.68715	5.61548	6.59192	6.63247	7.20354	5.83646	6.0337	6.75972	6.43832	7.8731	6.26608	5.61587	6.01182	6.24134	5.2683
Ccl21a	10.9042	10.4858	10.1867	10.3445	10.8765	9.51554	8.25408	9.45372	8.35331	9.31609	10.8674	10.1252	11.543	11.7915	10.3107	8.78819	9.00706	8.51317	9.33461	8.58366
Ccl22	6.81679	6.71894	5.79982	6.53363	6.29153	7.38031	6.98894	6.86876	6.65894	7.89421	7.1044	6.97528	6.69766	6.64777	6.74034	6.77056	6.39938	6.67273	7.05152	7.14872
Ccl24	5.75667	5.05842	6.05814	5.76311	5.98896	7.03315	5.28533	7.02076	5.96504	7.5204	5.43121	5.34182	6.45665	6.11074	5.61323	6.98957	6.55549	7.1774	7.22144	6.80887
Ccl25	5.95696	5.56366	5.71236	6.04488	5.72593	6.64612	6.22214	7.08131	6.43217	7.40407	6.12864	6.10081	6.14406	5.5676	6.09322	7.02964	6.39938	6.66034	6.65143	6.56376
Ccl27a	5.41153	5.77665	5.93475	5.64527	5.80999	6.43754	5.58231	6.47644	6.23513	7.7105	6.05464	5.98715	6.41868	6.21968	6.4097	6.33167	6.04268	6.37222	6.40907	6.23514
Ccl3	8.24647	8.18638	8.9666	8.53777	8.56185	7.48484	8.25408	7.77412	7.47749	8.69258	9.06724	8.69304	9.29315	8.22622	9.28118	7.66	6.25499	7.06915	7.46091	6.77466
Ccl4	6.15627	6.53049	7.33685	6.96105	6.7545	6.32072	6.47797	6.17688	6.35331	7.19083	7.17595	6.59557	7.32941	6.81336	7.4097	6.19737	4.93306	5.58372	6.0288	5.85327
Ccl5	7.93679	8.22317	9.50461	8.86547	8.64813	7.92868	8.86685	7	7.1064	8.5102	9.12864	8.05077	9.41868	8.46069	9.70738	7.64717	7.65091	6.95211	6.52725	7.36346
Ccl6	8.25736	7.72628	7.01004	7.07937	7.31089	6.79117	8.41343	7.10093	7.1537	8.5204	7.92911	7.93293	8.67368	8.52578	8.00916	6.83982	7.41305	6.68501	7.19107	7.34025
Ccl7	8.10294	7.56366	7.35622	7.3195	7.87649	8.15514	8.34587	8.04123	8.50694	8.53052	7.68936	7.44012	8.4982	8.17979	7.33109	7.1436	9.126	7.58372	7.70257	8.23094
Ccl8	11.6929	10.583	10.774	10.6615	10.8066	11.0371	12.1121	10.5657	11.0463	11.8735	10.5793	9.78434	11.9024	11.4523	10.7704	11.0395	12.1244	10.5598	10.1496	11.7116
Ccl9	11.2417	10.766	10.5848	9.9672	11.3559	9.85707	11.5585	9.53173	9.83903	10.5076	10.6205	11.3296	12.0687	11.2424	10.9218	9.04927	11.0982	9.52004	9.38019	10.4337
Ccnd3	8.89556	9.21536	9.24893	9.30985	9.21393	9.20543	9.31086	9.4802	9.12551	10.0866	9.39168	9.38509	8.8445	8.70978	9.40422	9.37898	8.82468	8.98476	9.07666	9.18391
Ccr1	9.35436	8.88559	8.88562	9.0155	8.83362	8.48871	9.12183	8.78022	8.51782	9.19083	9.38666	9.07322	10.1147	9.46069	10.0448	7.72246	8.18896	8.34152	7.80641	8.08964
Ccr2	9.63462	8.83215	8.58683	8.76311	9.31329	9.05159	9.8992	9.19982	9.23073	9.57766	9.84014	9.61866	10.403	10.1231	9.63209	9.30742	9.81956	9.12204	8.67357	9.39195
Ccr3	5.372	4.35215	4.51972	4.17815	4.83696	5.64612	4.74101	5.74946	5.43217	7.38188	5.86561	4.70027	4.94475	5.19321	5.27219	6.51224	4.85505	5.08777	5.88441	5.2683
Ccr4	4.59439	4.91158	4.58683	4.33861	4.33	5.99008	4.47797	6.21341	5.12551	6.78004	5.57931	4.57998	5.35979	6.11074	5.3195	5.74671	5.04268	4.66034	5.80641	5.50931
Ccr5	8.90944	8.66265	8.60313	8.51275	8.97082	9.12061	9.32847	8.70526	8.68493	9.28054	9.09212	8.94516	9.47988	8.87295	9.08298	7.85105	9.37338	8.7825	8.32764	9.011
Ccr6	4.95696	5.27415	5.4128	4.483	4.83696	6.40511	5.20044	6.67284	6.0674	7.70157	6.05464	5.14388	5.39931	5.43832	6.00916	6.29925	5.20869	5.66034	6.05152	5.59023
Ccr7	7.02226	6.51362	6.21486	6.35747	6.05935	7.30323	7.62365	7.33442	7.0674	8.15201	6.80672	6.68577	6.51179	6.48271	6.3653	7.00974	7.20083	6.59678	7.08494	7.11265
Ccr8	5.55963	5.65882	5.82784	5.64527	5.63666	5.46924	4.15605	6.10093	5.57802	6.92524	6.1044	5.88931	5.54741	5.79587	6.3195	6.42478	4.97053	5.15992	5.83288	5.61623
Ccr9	6.50586	6.21275	6.21486	5.55012	6.33	6.57504	5.61548	6.69884	6.12551	7.76297	6.79161	5.86377	6.68171	7.06768	6.43139	6.94834	5.7075	5.99219	6.46091	5.89633
Ccrl2	8.21889	8.62386	8.93797	8.86876	8.56589	7.19361	8.13333	7.04123	6.84336	8.43674	8.9733	8.46156	9.38953	8.36313	9.14994	7.59471	6.68513	6.75656	6.70973	6.70369
Cd14	8.94017	9.02607	9.31475	9.4679	9.27683	7.91723	9.18947	8.42286	7.79644	8.79271	9.6647	9.44228	10.1585	9.55726	10.396	7.87324	7.71304	7.59678	7.8653	7.72176
Cd160	5.59439	5.42615	6.35622	6.11305	5.91496	6.01177	5.6479	6.13941	5.80832	7.40407	6.22175	5.26587	6.1206	6.05303	6.38767	5.9691	5.51802	4.88983	5.93416	5.39383
Cd163	7.20208	6.29405	5.85532	5.483	6.47439	6.86455	7.38486	6.91385	6.94367	8.00727	7.35104	7.0222	7.82649	8.12482	6.17266	7.39441	7.82979	6.24531	6.83288	7.43092
Cd164	11.4961	11.5404	11.4932	11.5608	11.5583	11.1859	11.5042	11.1465	11.2197	11.0823	11.8179	11.5936	12.022	12.1331	11.9127	10.9832	11.35	10.9685	10.925	11.0036
Cd180	8.372	7.91158	8.20955	7.97333	8.56589	8.51554	8.7221	8.13941	7.8832	8.73259	8.784	8.63762	9.21223	8.35121	9.19503	7.8171	7.95659	7.66034	7.46937	8.14872
Cd19	4.90252	4.96221	4.58683	4.09069	4.33	5.92296	4.91093	6.41504	6.25262	7.45811	5.77634	4.75686	5.09675	4.34521	5.3653	5.92728	4.49248	4.88983	5.80641	5.42358
Cd1d1	6.94354	6.37101	5.61925	6.30014	6.62123	7.30323	7.82847	6.86876	6.99652	7.75435	7.01617	6.49936	7.40903	7.27121	6.90446	6.16175	7.7075	6.75656	6.52725	6.50931
Cd1d2	5.59439	4.91158	4.77126	4.17815	5.03627	5.6736	5.24351	6.59192	6.1064	7.28951	6.17595	5.14388	5.64929	5.48271	5.4097	6.00974	5.11139	5.41707	6.0288	5.56376
Cd2	5.78704	5.14862	5.51972	4.67565	5.21136	6.30323	5.11024	6.13941	6.0674	7.12554	6.28784	5.67113	5.35979	5.19321	5.79157	6.64717	5.00706	5.35695	6.07389	5.80887
Cd200	8.03497	8.17032	7.68199	7.6906	7.98896	8.61102	8.26457	7.95757	8.10158	8.85043	8.20475	8.1117	8.1614	8.40986	8.17908	7.49803	8.43667	7.85765	8.05714	8.06154
Cd200r1	7.25736	6.93712	6.68199	6.81861	7.36748	6.70057	6.84255	6.77412	6.59182	7.87844	7.46968	7.21629	7.88335	7.55726	7.56498	6.23214	6.45331	6.32593	6.09591	6.39383
Cd207	5.372	5.10423	5.71236	4.483	5.98896	5.87642	4.24351	5.97894	5.46254	7.35933	6.82167	5.51585	6.84807	6.52578	5.72285	4.64717	4.38557	5.05029	5.33692	5.33243
Cd22	6.00943	5.68919	5.48495	5.30014	5.36748	6.57504	6.15605	6.38333	5.80832	7.02886	6.30922	5.83778	5.77482	5.64777	5.85716	5.83982	5.46649	5.75656	5.95841	5.71576
Cd244	8.10897	7.93078	7.73473	7.92989	8.1801	8.08523	8.16727	8.01042	7.93286	8.46341	8.17012	7.64138	8.40903	8.02328	9.11014	7.68531	7.76728	7.67888	7.3644	7.74551
Cd247	6.24647	6.40801	6.77126	6.30014	6.45711	6.45348	6.01403	6.17688	6.19951	7.49993	7.01617	6.05642	7.08468	6.2963	7.27219	6.88421	5.49248	5.77964	6.20127	6.0568
Cd27	5.00943	4.62779	5.29732	4.67565	4.94005	4.85257	4.40397	4.69884	4.57802	4.27754	5.22175	4.51585	5.14406	4.68625	5.3195	4.83982	4.27009	4.12429	4.51095	4.33243
Cd274	10.7936	11.3228	11.6317	11.5654	11.4291	9.68377	10.336	9.03103	8.44363	9.64445	11.233	10.7155	11.7602	10.5931	11.9675	10.2192	9.03164	8.84402	8.79299	8.76307
Cd276	8.87096	8.99601	9.05814	9.0332	9.00094	9.87198	9.42517	9.63295	9.76784	9.58254	8.74532	9.39181	8.52078	7.95402	9.11014	9.25767	9.7158	9.80799	9.67723	9.94714
Cd28	5.372	5.83215	6.0816	5.30014	4.98896	6.21247	5.5136	5.97894	5.96504	7.38188	6.07973	5.51585	5.71342	5.60824	5.75762	7.04927	4.68513	5.19468	6.05152	5.76307
Cd33	7.48748	7.25397	7.33685	7.32909	7.21136	7.22181	7.17841	7.17688	7.31221	8.15201	8.06724	8.01061	8.40903	8.17979	8.90833	5.54026	6.49248	7.01182	6.72394	6.92781
Cd34	9.4333	9.15679	8.40352	8.9672	9.51461	9.66336	9.6338	9.49139	10.4923	9.97242	9.4385	9.71819	10.6605	10.7352	9.09322	7.46917	9.67948	9.42075	9.38914	9.5754
Cd36	9.10897	9.03496	8.63123	8.35278	9.66327	7.8222	8.81068	7.33442	7.56408	8.66527	9.66262	9.97974	10.3497	10.3148	8.96149	7.86219	8.7158	7.05029	7.26097	7.21826
Cd37	7.85313	7.39885	7.69725	7.46573	7.94005	7.2766	8.23819	7.15827	7.1537	8.24717	8.1044	7.79788	8.71342	8.08937	8.60848	7.31555	7.46649	6.75656	6.94634	7.2683
Cd38	8.30537	7.51362	7.74945	7.72004	7.87649	8.49258	8.90424	8.04123	8.42061	8.89421	8.09827	8.13323	8.87286	8.64777	8.27819	7.49803	8.59802	7.86845	7.90327	8.65122
Cd3d	7.89556	8.01712	8.29732	7.90447	8.06507	7.34656	7.91093	7	6.80832	8.07109	8.2716	7.67847	8.23426	7.93816	8.73163	7.39441	7.34334	6.62254	6.40907	6.83124
Cd3e	6.78704	7.31368	7.69725	7.32909	7.39496	6.86455	7.01403	6.47644	6.30384	7.54057	7.54368	6.99893	7.45665	7.05303	8.12685	7.21486	6.29984	6.15992	6.46091	6.23514
Cd3eap	7.55081	7.25397	7.6431	7.30985	7.7187	7.39689	7.62365	8.21341	7.45501	7.66527	7.72955	7.7359	7.49364	7.73294	7.50485	9.39824	7.29246	7.55725	7.85887	7.67306
Cd3g	7.85313	8.23865	8.99468	8.48729	8.59383	7.6736	7.7259	6.84568	6.25262	7.59947	8.16427	7.50763	8.54301	8.30868	9.26918	7.33167	7.06883	6.37222	6.09591	6.80887
Cd4	6.72564	6.89864	6.97289	7.13508	7.1906	7.34656	6.93741	7.17688	7.03745	8.34793	7.42143	6.64138	7.23426	7.46069	8.00193	6.90591	6.57995	6.81359	7.11761	6.9788
Cd40	6.95696	6.70414	6.86887	6.55012	6.78251	7.53065	7.40397	7.26652	7.07725	8.20354	7.1044	6.3232	7.39931	6.66714	7.55513	6.36338	6.94252	6.60972	6.68087	7.07566
Cd40lg	5.78704	5.65882	5.58683	4.99758	5.63666	6.19361	5.40397	6.77412	6.21743	7.66527	5.97664	5.67113	5.35979	6.08217	5.85716	6.59471	5.38557	5.75656	5.98226	5.30073
Cd44	6.48748	6.27415	6.29732	6.21997	6.38585	6.65993	6.28533	7	7.01713	6.97056	6.35104	6.51585	6.6328	6.50441	6.51505	7.19737	6.34334	7.13328	6.98226	6.85327
Cd47	11.2869	11.5774	11.491	11.775	11.5466	11.0124	11.3316	10.5479	10.8024	11.0199	11.0403	10.7155	11.4514	10.9881	11.8165	10.2278	10.8196	10.3473	10.0402	10.5402
Cd48	8.27354	8.22835	7.98538	8.09069	8.38128	8.04371	8.31086	6.95757	7.65894	8.02886	8.00966	7.62627	8.80457	8.29007	8.85716	6.51224	7.76195	7.05975	6.77944	7.55706
Cd5	7.5684	7.42615	7.33685	6.81861	7.1801	7.04371	6.54836	6.93587	6.93286	7.8625	8.18176	7.3693	8.09073	8.30868	7.43139	7.12522	6.7075	6.88983	7.19107	6.59023
Cd53	6.74124	6.23351	6.58683	6.17815	6.65193	6.70057	6.58231	7.10093	6.74794	8.05013	6.936	6.59557	7.22328	6.93017	6.96522	7.36338	5.87495	6.15992	6.77944	5.95862
Cd55	7.72564	8.35689	8.07577	8.31469	8.00689	7.18409	7.98894	6.93587	6.67199	7.62804	8.07973	7.49104	8.24514	7.84771	8.17266	7.43973	6.8848	5.86845	6.55931	6.52312
Cd59b	5.55963	5.23351	5.17179	4.61425	5.03627	6.64612	4.85649	6.69884	6.2699	8.09175	5.89418	5.10081	5.43779	5.43832	5.68723	6.74671	5.23972	6.01182	6.11761	5.87496
Cd6	5.62834	5.59608	6.10468	5.33861	5.66704	5.26761	5.67961	5.93587	5.36943	6.178	6.30922	5.98715	6.0725	5.79587	6.55513	6.12522	5.89458	4.70925	5.00571	5.42358
Cd63	13.2096	12.9513	12.7588	12.9832	12.9154	13.1275	13.1539	13.2457	13.45	13.2783	12.9492	13.1238	12.9942	12.7964	13.0744	12.3848	12.9949	12.872	12.9681	13.0283
Cd68	9.61993	9.75886	9.49153	9.22768	9.64241	9.42142	10.2606	9.11065	9.42833	10.0395	10.0515	10.3985	10.5219	9.55985	10.2155	8.1436	9.27945	9.05975	8.89072	9.39571
Cd69	8.14459	8.17569	8.22016	8.15677	7.80317	7.93437	7.97622	7.834	7.19951	8.31316	8.46493	8.08432	8.68971	8.19987	9.38211	8.1527	7.75122	7.33375	7.48615	7.55034
Cd7	6.22445	6.12659	6.79982	6.17815	6.16954	6.7401	6.06294	6.82222	6.96504	8.23484	6.68119	5.41397	6.95805	6.2963	7.30782	6.98957	6.00706	6.1774	6.57508	6.20119
Cd74	13.9598	14.1106	14.2162	14.0958	14.1555	14.1862	14.6328	13.5401	13.4496	14.2284	14.2697	13.6629	14.4506	14.1535	14.6308	12.9046	13.6708	13.4026	12.9603	13.6081
Cd79b	4.95696	4.91158	4.88229	4.67565	4.66704	6.24946	5.15605	5.84568	5.76022	7.93289	5.50716	4.51585	5.18986	5.43832	5.85716	5.54026	4.81441	5.32593	5.66623	5.36346
Cd80	8.4164	8.17032	8.28727	8.92358	8.49993	8.14535	7.70294	8.24903	7.94904	8.19083	8.57048	8.35104	8.75972	8.49901	9.20135	7.31555	7.81956	7.43899	7.65143	7.4162
Cd81	12.6574	12.7633	12.7631	12.7822	12.7338	12.6285	12.6456	12.7053	12.7979	12.4693	12.7921	12.9427	12.7564	12.6007	13.0673	12.9675	12.7326	12.6431	12.6784	12.809
Cd83	8.61147	8.03496	7.74211	7.77719	8.27683	8.11561	8.88056	8.43837	7.93286	8.56541	8.6647	8.16494	8.82286	8.74666	8.50996	8.43973	8.32537	7.739	7.83288	7.94842
Cd84	8.89208	8.71894	8.57861	8.45263	8.81339	8.05421	8.91427	8.19526	7.70413	8.34793	8.93943	8.99599	9.38462	8.60323	9.02708	7.45453	8.01605	7.89512	7.52725	7.96874
Cd86	8.16786	8.02904	7.68964	7.73454	7.87649	8.08523	8.38967	7.93587	7.85486	8.66067	8.28784	7.92678	8.38953	8.58298	8.10677	7.24921	7.6335	7.50972	7.55931	7.66685
Cd8a	7.25736	7.39885	7.9283	7.483	7.7545	7.06462	7.06294	6.64637	6.18136	7.92524	7.11657	5.9144	7.18986	6.77817	8.00916	6.72246	6.44002	5.70925	5.75196	5.83124
Cd8b1	5.62834	6.05842	6.25668	5.55012	6.14816	6.57504	5.9634	6.17688	5.85486	7.93289	6.33028	5.26587	6.16714	5.83064	6.24795	6.12522	5.27009	5.60972	5.33692	5.83124
Cd9	13.5882	13.7329	13.5795	13.6514	13.5613	13.1757	13.2415	12.7303	13.412	13.1094	13.0608	12.8992	13.558	13.4759	13.5814	11.3712	12.8889	12.6539	12.2743	12.3733
Cd96	5.66151	5.49654	5.77126	5.04488	5.404	6.37195	4.67961	6.47644	6.02733	7.64677	6.28784	5.75686	5.35979	5.89775	5.68723	6.77056	5.04268	5.15992	6.40907	5.50931
Cd97	8.80199	8.60008	8.53679	8.74532	9.11825	8.1005	8.50477	8.27518	7.82009	8.10536	8.86561	9.14122	9.59925	9.17979	9.09662	8.41725	8.29246	7.77391	7.68814	8.08033
Cd99	10.4464	10.0957	10.1132	10.0273	10.3085	10.1318	10.3471	10.7787	10.2785	10.6595	10.7166	10.3907	10.2613	10.2311	10.2946	10.5997	10.1909	10.5522	10.8789	10.8669
Cdh1	12.765	12.8375	12.8663	12.9218	12.8581	12.1059	12.2355	12.2252	11.9182	11.8006	12.654	12.4363	12.8375	12.7424	12.9091	12.0216	12.0929	11.9426	11.9871	11.9728
Cdh5	7.73346	7.46178	6.86887	7.10191	7.59777	8.68715	8.59899	8.64637	9.01969	9.37908	7.85838	8.34182	8.17855	8.44394	7.47383	7.52632	8.78316	8.34152	8.07389	8.55706
Cdk1	5.45	5.35215	5.51972	4.79113	5.5415	5.82833	5.06294	6.21341	5.73556	6.59947	5.02911	5.51585	5.09675	5.72372	5.72285	6.42478	5.54311	6.14221	6.16004	5.66685
Cdkn1a	10.9793	11.1438	10.9428	11.12	11.2854	10.1343	10.6083	10.7148	10.408	10.5874	11.5324	11.1412	12.1671	12.3958	10.7608	10.2061	10.3416	10.32	10.5242	10.2055
Ceacam1	11.5041	11.9067	11.8939	12.341	12.0154	10.1018	10.7753	9.77718	9.61059	10	10.9924	10.8605	11.3691	10.5817	12.0787	10.4783	9.86255	9.65723	9.83942	9.65279
Cebpb	11.1957	11.6607	11.5453	11.6284	11.5619	11.1612	11.6308	11.6355	11.5465	11.6915	11.7609	11.3642	11.8587	11.7563	11.4501	10.7392	11.2291	11.376	11.4395	11.4747
Cfb	8.55963	8.43514	8.37057	8.47439	8.50834	8.38863	9.05086	7.02076	7.39328	8.56047	8.5616	7.39627	9.08468	8.65749	9.04126	6.6978	7.845	7.12429	6.95841	7.92781
Cfd	5.52401	4.49654	4.77126	4.26061	4.60563	7.92868	10.184	6.10093	6.85486	7.21614	4.97664	4.51585	4.83372	5.43832	4.53523	6.56774	11.1327	6.97229	6.63648	7.48835
Cfh	9.89208	9.21014	8.94758	8.91405	9.57593	8.57139	9.2956	8.30933	8.36542	9.22863	9.71961	9.03083	10.2274	10.5573	9.26315	8.11594	9.06451	7.66655	7.57508	8.23514
Cfi	5.41153	4.96221	4.58683	4.67565	4.60563	6.05421	5.01403	6.17688	6.00686	7.57032	4.92219	4.30434	4.77482	5.43832	5.00916	6.04927	5.11139	5.22863	5.47778	5.30073
Cfp	7.79453	7.84569	7.44933	7.55829	7.7187	7.77223	8.69908	7.41504	7.82595	8.73697	7.68936	7.17536	8.10275	8.35121	8.24182	6.08775	7.99801	7.25358	6.68087	8.02319
Chil3	8.06006	7.66647	8.48055	7.43054	7.61345	8.14044	6.93741	8.60573	8.13497	9.76082	8.3715	7.90816	8.02906	8.14568	7.79993	8.92197	7.14456	7.72123	7.97633	7.45273
Chit1	11.1097	11.3516	11.2682	11.0608	11.2197	9.05942	9.27239	9.67612	9.16067	9.67215	11.6924	11.1747	11.639	11.9272	10.7694	10.5523	9.06667	9.58536	9.91105	9.2225
Chuk	10.2789	10.364	10.2885	10.4493	10.4538	10.2574	10.258	10.2224	10.0235	10.1121	10.4756	10.4325	10.403	10.3071	10.5929	9.91663	10.2126	10.0264	9.93569	10.1353
Ciita	7.07244	7.40801	7.75676	7.62984	7.69678	8.02783	7.43217	6.84568	6.49229	7.82186	7.3715	7.16494	7.65747	7.13876	7.84104	7.95876	7.22429	7.41707	7.16004	7.61623
Cklf	7.0969	7.14862	7.04626	6.89804	7.36748	7.20307	7.25408	7.46134	7.31221	7.45811	7.39168	7.25609	7.53859	7.15256	7.44212	7.85105	7.39249	7.18607	7.28992	7.20975
Clec4a2	7.61147	7.48793	6.79982	6.7489	7.05935	7.92296	7.34587	7.72437	7.911	9.32193	7.68936	7.08984	7.93805	7.68625	7.65071	7.02964	7.15274	7.09698	7.27069	7.42358
Clec4n	9.58146	9.15408	8.9666	9.09911	9.1155	9.13056	9.27239	8.52084	8.87193	9.365	9.25518	9.39404	9.92795	9.63308	10.0074	6.54026	8.7377	8.70625	8.19107	8.613
Clec5a	8.4921	8.14862	8.29231	8.40357	8.35354	7.61811	8.14473	7.08131	7.55	7.37065	8.49788	8.39181	9.39931	8.88953	9.6668	5.36338	6.92353	6.82473	6.37345	6.77466
Clec7a	10.3632	10.327	10.2109	10.0288	10.3359	9.38031	9.85995	8.97894	8.62577	9.46341	9.99489	9.9603	10.8877	10.236	10.8632	7.58129	8.71304	8.78821	8.51095	8.47776
Clu	10.4066	9.59808	9.51326	9.28544	9.90862	9.35295	9.92588	8.834	9.72464	9.37627	10.2316	9.41177	11.409	11.5337	10.1807	8.20614	9.41135	8.83303	8.40466	9.09889
Cma1	8.88858	7.85242	7.43118	6.77719	8.16422	8.15025	9.09268	8.2224	8.36943	9.21614	8.95307	8.00478	9.82467	10.1781	7.22328	8.83417	9.33079	8.14666	8.65143	8.23932
Cmah	6.86029	6.80467	6.85532	6.96105	7.12647	7.4295	7.14473	7.21341	7.05749	8.06414	7.34069	7.13323	7.80457	7.67672	7.98001	6.59471	7.30718	6.95211	6.62137	6.9987
Cmklr1	8.51496	8.09858	7.79982	7.78417	8.29639	8.52688	8.62772	8.26652	8.23073	8.8011	8.45057	8.27073	8.72902	8.2963	8.15972	7.1066	8.59502	7.99712	7.84593	8.24766
Cmpk2	7.73346	8.14862	8.06991	7.87205	8.10998	7.59673	8.08086	7.15827	6.78447	7.69258	8.44576	7.85083	8.58218	8.08937	8.12685	8.59471	7.41305	6.77964	6.79299	7.4162
Col1a1	13.4512	12.5038	11.8348	12.1544	12.7777	15.1698	14.4402	15.2575	15.3237	15.2339	12.2804	12.9239	12.6927	12.3535	12.0518	11.6719	15.0349	14.6606	14.6596	14.9652
Col3a1	14.1859	12.9765	11.8313	12.6477	13.1472	14.3236	14.02	13.6928	14.8836	14.8253	13.3619	13.3343	14.0362	13.9078	12.9141	9.82566	14.2083	13.5945	13.4162	14.0284
Col4a1	9.61782	9.45958	8.77845	8.85887	9.16156	10.3305	10.895	11.0026	10.831	10.8249	9.84014	10.5025	9.61613	9.71444	9.52265	9.60469	10.9025	10.5438	10.4287	10.8736
Colec12	8.36698	7.69668	6.57034	7.19921	7.45711	8.9485	7.90424	8.69238	9.17908	9.59465	8.15249	8.11711	8.37474	8.77371	7.59412	6.12522	8.32899	8.24116	7.83288	8.32062
Cr2	4.72564	4.35215	4.58683	3.67565	3.98896	5.82833	4.54836	6.10093	5.30384	7.13883	5.43121	4.22634	4.18986	3.60824	4.75762	6.04927	4.49248	4.80236	5.33692	4.71576
Creb1	9.21051	9.13213	8.9153	9.10471	9.15889	8.94004	9.36306	9.39531	9.1722	9.05013	9.45777	9.35333	9.54961	9.58807	9.41243	9.50515	9.36637	8.91871	9.00862	9.078
Creb5	7.66151	7.59608	7.4128	7.5419	7.49146	7.39689	7.07491	7.21341	7.13497	8.11884	7.71361	7.44873	7.26668	7.7512	7.14666	7.28276	6.69636	6.68501	7.0173	6.71576
Crebbp	10.7767	10.8012	10.8007	10.8032	10.8083	10.7221	10.9818	11.0776	10.6849	10.574	11.2225	11.1259	11.2613	11.2553	11.0864	11.131	10.9073	10.7674	10.8899	10.9069
Crp	5.28954	5.19169	4.77126	4.73454	4.72593	6.45348	4.9634	6.50619	6.19951	7.60905	6.1044	5.10081	5.68171	5.34521	5.82473	6.33167	5.17698	5.12429	6.09591	5.39383
Csf1	9.57058	9.69855	9.95712	10.1351	9.84529	9.86752	9.62161	9	9.16529	9.64677	10.1376	9.94364	10.7006	9.78926	10.7107	8.51224	9.44668	9.35695	8.92188	9.55539
Csf1r	10.7973	10.3426	10.2281	10.1364	10.5497	10.7417	11.2018	10.6745	10.47	10.9909	10.7982	10.7482	11.3288	10.9431	10.9791	9.24921	10.6276	10.2952	10.0753	10.6915
Csf2	5.81679	5.42615	5.79982	5.21997	5.12647	6.1745	5.20044	6.82222	5.52144	7.47917	5.50716	5.44873	5.68171	6.13876	6.27219	6.29925	5.00706	5.95211	6.00571	5.69152
Csf2rb	9.60082	9.10704	9.18268	9.22768	9.46145	8.70391	9.37037	9.12989	8.66548	9.20985	9.51637	9.5362	10.0084	9.37496	9.99648	8.90051	9.24928	8.75656	8.59841	8.75724
Csf3	6.03497	5.83215	5.74211	6.62984	5.96472	6.40511	6.45983	6.84568	6.08703	7.13883	6.43121	6.46581	6.58218	6.43832	7.881	6.86219	5.38557	6.46058	6.9095	5.83124
Csf3r	8.92659	8.51785	8.60313	8.87205	8.89906	8.08523	8.96018	8.21341	8.25696	9.2224	9.52325	9.22884	10.1686	9.49089	10.5527	7.04927	7.40623	7.80799	7.3644	7.66685
Cspg4	8.22445	7.53049	7.37533	6.97333	7.78251	8.11561	7.53975	8.50619	8.30803	8.28951	7.97664	8.9175	8.05405	8.02328	7.07955	7.72246	8.41305	8.34152	8.23143	8.23094
Ctla4	7.91632	7.80467	7.31722	7.21997	7.42192	7.22181	6.9634	7.2838	6.85486	7.8705	7.65638	7.35104	7.66559	7.28381	8.14009	7.34761	7.32175	6.68501	7.21139	6.9069
Ctsh	11.826	11.6641	11.8091	11.9287	11.8117	11.7303	12.0912	11.6066	11.7713	11.9248	11.7648	11.6404	11.8942	11.5071	12.2128	11.2503	11.7699	11.3708	11.3398	11.5545
Ctsl	10.8886	10.7819	10.8165	10.6943	10.7456	9.97359	10.8346	10.3448	10.5376	10.574	10.7551	10.9027	10.994	10.5165	10.8651	9.87874	10.1538	9.99342	10.1756	9.9838
Ctss	12.8071	12.6424	12.4111	12.3772	12.5914	12.4041	12.9976	11.3703	11.8285	12.4388	12.5752	12.5375	13.1232	12.1392	12.8468	9.94834	11.6181	11.3235	10.7389	11.3915
Ctsw	7.10897	7.80467	7.87559	7.37609	7.55781	7.2403	7.07491	6.47644	6.76022	8.06414	7.73745	7.34182	7.84091	7.2585	8.31367	7.02964	6.98891	6.48886	6.13898	6.53679
Cx3cl1	8.14459	8.22317	8.0874	7.99155	8.29153	8.38031	7.95695	8.03103	7.83758	8.07801	7.83646	7.9693	7.7521	7.11074	7.88886	7.23214	7.74041	7.88451	7.61376	7.9788
Cx3cr1	7.28954	7.61202	7.61122	7.59848	7.86343	8.81913	8.97622	8.31775	8.64907	8.8665	8.51177	8.40071	8.51179	8.07494	8.98001	7.75868	8.09027	8.42442	7.67357	8.72475
Cxcl1	9.97851	10.1514	9.85191	10.2644	9.86507	9.08267	9.69132	9.81034	9.69776	9.28054	8.78017	9.23134	9.62031	9.76475	10.1135	9.07344	8.83233	9.39669	9.03736	8.90163
Cxcl10	11.3184	11.3651	11.8222	11.2631	11.2088	10.7809	10.7615	9.83985	8.90825	10.0163	10.7086	10.523	11.044	10.4084	11.1051	11.8545	10.445	9.63683	9.25364	10.1476
Cxcl11	6.84593	7.01112	7.43118	7.04488	7.01281	6.93437	6.24351	6.84568	6.47749	7.92524	6.98994	6.64138	7.28789	6.72372	7.12019	7.26608	6.17698	6.14221	6.07389	6.2683
Cxcl12	9.241	8.79073	7.85532	8.05069	8.5415	8.54931	9.02949	6.86876	8.1064	9.09857	9.46016	9.43579	10.1236	10.5547	9.1034	6.59471	9.298	7.81359	7.40907	8.68232
Cxcl13	6.3919	4.85911	4.58683	4.55012	4.47439	6.01177	5.67961	6.17688	5.71047	7.56047	5.89418	4.64138	6.16714	5.93017	5.61323	6.00974	5.61587	5.01182	5.37345	6.20119
Cxcl14	9.12094	9.09575	8.78561	8.32909	8.404	8.78803	10.2355	9.50987	10.0711	10.2348	9.36641	9.23383	8.89376	9.03078	8.82883	9.81423	9.77259	9.47302	9.35301	9.62905
Cxcl15	5.33136	4.96221	4.71236	3.99758	4.5415	6.09543	5.24351	5.84568	6.02733	7.83826	5.12864	4.57998	4.8903	5.2963	5.17266	5.92728	5.07745	5.2618	5.51095	5.69152
Cxcl16	11.2895	11.6679	11.5781	11.819	11.5512	11.1515	11.5797	10.6597	10.8895	11.0315	11.1599	10.9975	11.3288	10.6839	11.7571	9.8951	10.6703	10.6265	10.2463	10.6033
Cxcl2	7.45947	7.22317	7.47613	7.7054	7.1801	6.13551	6.59899	7.21341	6.18136	7.21614	7.90123	7.92678	8.72124	8.03078	7.77469	5.54026	4.93306	5.97229	6.77944	5.39383
Cxcl3	7.80941	8.24378	8.39886	8.77017	8.39041	6.87642	7.13333	7.24903	6.40114	6.61858	7.936	7.74292	8.58218	8.82202	8.93136	5.48367	5.46649	6.62254	6.59068	5.9987
Cxcl5	12.9951	13.0975	13.585	14.0851	13.293	10.869	12.1746	11.3177	11.1219	11.2059	12.7597	13.1897	13.5098	13.2168	14.6589	12.0259	9.96125	11.1472	10.6138	10.4144
Cxcl9	11.8076	11.8317	12.3883	12.1642	11.8244	11.5051	11.6226	10.2066	9.61905	10.8535	11.4838	11.2792	12.0579	11.3925	12.2491	11.3407	11.1944	10.2422	9.579	10.6953
Cxcr1	4.45	4.74808	4.37533	4.483	4.5415	5.64612	4.47797	5.69884	5.23513	6.97056	5.50716	4.30434	4.64929	4.83064	5.65071	5.83982	4.20869	4.55725	5.26097	5.1308
Cxcr2	8.06626	7.95598	8.31722	8.35278	7.99496	7.08523	8.03869	7.50619	7.52863	8.34219	8.31979	8.17016	9.06023	8.60323	9.95963	6.6978	5.51802	6.7331	6.92188	6.67924
Cxcr3	6.15627	6.31368	6.35622	5.84557	6.14816	6.85257	5.9634	7.02076	6.71047	7.92524	6.69749	5.75686	6.54741	6.46069	6.82473	6.94834	6.20869	6.12429	6.54337	6.36346
Cxcr4	9.55963	9.45074	9.45607	9.53777	9.37209	8.81605	9.58231	8.91939	9.09675	9.68126	9.92046	9.94364	10.3698	9.60071	10.8288	7.49803	8.49248	8.52688	8.40025	8.71275
Cxcr6	8.16786	8.59608	9.17452	8.85224	8.86671	7.89988	8.02641	7.15827	7.03745	8.0217	8.6647	8.25117	8.9745	8.78705	9.57232	8.12522	7.72952	6.82473	7.14955	7.14872
Cybb	9.91975	10.1084	10.3332	10.7137	10.1919	9.58412	9.85649	8.46134	8.99652	9.38467	9.98663	9.94211	10.9212	10.0677	11.6303	7.29925	8.61882	8.37979	7.95841	8.72475
Cyfip2	7.68589	7.68919	7.79982	7.59848	7.87649	7.07497	7.55693	6.74946	6.74794	7.16507	8.06096	8.14917	8.47526	8.27121	8.50996	6.72246	6.92353	6.77964	6.44384	6.83124
Cyld	8.96695	9.31124	9.40119	9.33624	9.46794	9.34869	8.96018	8.94133	8.68171	8.8824	9.34069	9.31851	8.92118	8.57787	9.78104	9.21051	8.77789	8.81638	8.87807	8.82846
Ddx58	10.7567	10.9583	10.889	11.0036	11.0128	10.7778	11.0295	9.98424	9.88461	10.3622	10.7295	10.6206	10.5779	10.0139	11.0932	10.2278	10.3611	10.0008	9.79971	10.0073
Ddx60	9.38447	9.64919	9.62125	9.58254	9.53534	9.22181	9.2879	8.30087	7.67848	8.63744	9.69546	9.31144	9.42827	8.61324	9.45542	10.2492	8.80925	8.1774	8.28992	8.77177
Defb1	10.9452	10.1056	10.731	9.89482	10.1932	7.2403	8.28017	7.79837	7.69136	9.03599	9.79161	8.80125	10.5627	11.4134	9.12685	7.9691	6.845	8.35311	8.19618	7.085
Dll4	6.94354	6.54717	6.0816	6.02142	6.1906	7.83443	7.35572	8.1861	8.05749	9.09516	7.12864	6.99893	6.64929	6.52578	6.61323	6.77056	7.47303	7.69111	7.57508	7.92261
Dock9	9.9603	9.97151	9.71986	9.87041	9.87324	9.76426	9.59067	10.1606	9.68976	9.63274	10.4967	10.3896	10.2025	10.236	10.0949	10.652	9.82851	10.0312	10.2719	10.1785
Dpp4	7.2133	7.22317	6.98538	7.04488	7.29153	7.56773	8.56119	7.71166	7.66548	8.13883	7.67296	6.92678	7.72902	8.02328	7.49459	7.98957	7.78842	7.02153	7.28034	7.67306
Dusp4	10.9908	11.61	11.3514	11.7582	11.3686	10.6719	11.1749	11.0973	11.073	11.1247	11.2189	11.1564	11.0036	10.0677	11.6126	10.7527	10.8099	10.6177	10.7947	10.7739
Dusp6	12.3439	12.7388	12.5623	12.6536	12.3898	13.2485	12.9537	13.2092	13.3584	12.743	12.151	12.1561	11.7473	11.1508	12.3664	12.3663	13.4135	13.2188	13.3657	13.3684
Ebi3	5.90252	6.17032	6.10468	6.11305	6.42192	6.60389	6.44145	6.41504	6.32052	7.22863	6.46968	6.24624	6.71342	6.54684	7.21079	5.79401	5.97053	5.86845	5.83288	6.28461
Ecsit	7.97686	8.12104	8.01614	7.79113	8.38585	7.89988	7.89751	7.81034	8.02224	8.39302	8.2716	8.49104	8.26668	8.2963	8.0518	8.17967	8.00706	7.88451	7.96441	8.01344
Egfr	10.6939	10.7899	10.7631	10.9061	10.7972	10.4335	10.6298	10.694	10.1148	10.2177	10.9908	10.9805	10.7406	10.5855	10.9493	10.9717	10.5555	10.5286	10.5974	10.4382
Egr1	10.1707	11.6948	10.2847	10.4862	10.6652	10.626	10.9026	10.7711	10.5259	10.7161	10.6076	9.70027	10.0478	9.98328	9.74901	10.0854	10.8304	10.0866	11.0245	10.6808
Egr2	5.62834	5.74808	5.88229	5.09069	5.5415	6.15514	5.61548	6.31775	5.71047	6.7282	6.07973	5.86377	5.58218	5.76025	6.06574	6.56774	5.59202	5.97229	6.09591	6.25182
Egr3	6.55963	7.59608	6.78561	6.84557	6.65193	7.50027	6.85649	7.6859	7.55	8.15855	7.23298	6.43145	5.91778	6.58807	6.75762	6.86219	6.98891	7.24531	7.93416	7.74551
Elane	4.84593	4.49654	4.44933	4.17815	4.94005	5.6736	4.54836	5.89148	5.57802	7.73697	5.50716	4.37834	4.71342	5.08217	5.4097	5.59471	4.38557	5.32593	5.40907	5.16642
Elk1	5.15627	4.91158	4.88229	4.89804	5.47439	5.82833	4.85649	6.2838	5.19951	6.78004	5.71361	5.10081	5.51179	5.68625	6.06574	6.12522	5.7075	5.75656	5.77944	6.09427
Emr1	8.34163	8.21797	7.76402	7.81178	8.14277	9.1131	8.77076	7.82222	8.76632	9.48959	8.63114	8.34643	8.90754	8.51513	8.9122	7.54026	8.02943	7.85765	7.77944	8.56376
Eng	8.63671	8.32823	7.72731	7.78417	8.18536	9.02783	9.04783	8.48394	8.98871	9.30139	8.90475	9.19597	9.1614	9.45791	8.07955	7.77056	8.78842	8.48184	8.49031	8.8145
Entpd1	9.02863	8.78722	8.61925	8.62984	8.78943	8.48871	8.832	8.46134	8.34925	9.06065	8.92219	9.06484	9.6328	9.04565	9.28714	7.63423	8.61291	8.14221	7.94026	8.33635
Eomes	5.06006	4.56366	5.55366	5.21997	4.60563	5.85257	4.9634	5.84568	6.1064	7.20354	5.46968	4.96331	5.47526	5.34521	5.22328	6.04927	5.41305	5.32593	5.63648	5.20119
Ep300	10.4476	10.5378	10.5122	10.73	10.5198	10.4751	10.7058	10.6194	10.47	10.4082	11.0039	10.9482	10.7701	10.7086	10.9596	10.535	10.5431	10.4115	10.3791	10.4473
Epcam	12.7485	13.0445	12.9809	13.2928	12.9951	12.9138	13.1562	13.046	13.1824	12.9228	12.6701	12.7584	12.619	12.0581	13.3575	13.2227	13.1084	12.9358	12.7997	13.0351
Erbb2	10.4054	10.5242	10.422	10.6501	10.6144	10.4305	10.2554	10.578	10.1385	10.1087	11.0339	11.0536	10.905	10.9833	10.6951	10.8732	10.376	10.6689	10.7701	10.6669
Ets1	9.55302	9.27164	9.29482	9.35747	9.26447	9.84655	9.83728	9.95218	10.0475	9.93098	9.37657	9.64138	9.57572	9.33919	9.68948	9.06382	10.0228	9.55892	9.56327	9.74992
Ewsr1	11.4648	11.5759	11.4678	11.4749	11.3887	11.8845	11.4598	11.8281	11.5196	11.3678	11.5169	11.6674	11.4666	11.324	11.7598	11.7156	11.7292	11.9158	11.9326	11.9069
F13a1	7.72564	7.11545	6.71236	6.21997	7.49993	7.29441	9.27758	7	7.63247	8.83417	8.24412	7.44012	9.58432	9.12832	7.22328	7.19737	8.74853	6.80236	6.57508	8.39759
F2rl1	7.98998	7.01112	6.99776	6.91086	6.69678	6.94568	5.91093	6.72437	7.40896	7.96311	6.89418	6.68577	7.23426	7.66714	6.65071	6.72246	6.34334	6.67273	7.0173	6.83124
Fadd	7.30011	7.51362	7.35622	7.17815	7.4308	7.75946	7.41343	7.53534	7.40114	8.2224	7.65638	7.28523	7.38953	7.5676	7.59412	7.63423	7.45331	7.5028	7.3183	7.53679
Fap	8.57712	7.54717	7.02222	7.13508	7.72593	7.70723	8.16727	7.23133	7.5142	7.7105	7.98994	7.99305	8.61613	8.77371	7.50485	7.28276	7.98434	7.23699	6.46091	7.12175
Fas	9.01906	8.19169	8.4717	8.5745	8.70778	8.01714	8.58231	8.31775	7.97034	8.5801	8.92911	8.44443	9.3062	9.15599	9.14338	9.05414	8.15274	7.62891	7.63648	7.87496
Fasl	4.45	5.38963	5.55366	4.84557	5.404	5.15514	5.06294	5.13941	4.2699	6.34793	5.54368	5.01061	5.27732	5.13876	6.06574	5.48367	4.44002	4.19468	4.69537	4.45273
Fcer1a	7.25736	7.12659	7.02222	6.33861	7.58192	7.1745	6.91093	7.60573	6.911	8.07109	6.97664	6.67113	7.14406	6.94611	7.26012	8.42478	7.09452	6.75656	7.11761	6.57706
Fcer1g	10.027	9.68731	9.69155	9.6906	9.89906	9.83747	10.6134	9.59192	9.83613	10.3902	10.2959	10.2301	10.7358	10.064	10.7052	8.97424	10.0194	9.63209	9.17046	9.93429
Fcgr1	8.79453	8.62779	8.27715	8.34807	8.57793	8.94004	9.08678	8.24903	8.58148	9.29249	8.71761	8.45302	9.31657	8.61324	8.99466	7.21486	8.34691	7.98724	7.66623	8.25182
Fcgr2b	11.4794	10.8831	10.5909	10.7363	10.7756	11.1594	11.3128	10.6988	10.783	11.174	11.1135	11.1643	11.6631	11.0938	11.2303	8.98957	11.0998	10.636	10.3404	10.9336
Fcgr3	8.8057	8.68166	8.33197	8.57853	8.52916	8.51933	8.8035	7.63295	8.28272	8.95936	7.67296	7.54827	9.08164	8.44394	8.8731	5.88421	7.68513	7.53707	7.08494	7.77466
Fcgr4	9.52401	9.17569	9.0874	9.32431	8.94626	9.80522	10.0202	8.48394	8.97561	9.88438	9.34846	8.96631	10.1309	9.13876	10.011	7.66	8.91875	8.11525	8.1808	8.8173
Fez1	5.41153	5.05842	4.51972	3.89804	5.60563	3.64612	4.40397	4.59192	4.19951	3.54057	6.15249	6.28523	6.78977	7.05303	5.06574	4.16175	3.38557	4.32593	3.37345	2.80887
Flt3	5.45	5.77665	5.4128	4.84557	5.57393	6.05421	5.88397	6.24903	6.16298	7.69258	5.97664	5.41397	5.8903	6.13876	6.22328	6.33167	5.14456	5.58372	6.09591	5.4813
Flt3l	7.12094	7.08151	7.16082	7.38531	7.3582	6.6736	7.43217	6.74946	6.56408	6.39302	7.41158	7.69304	7.01004	7.34521	7.37653	6.86219	6.61587	6.58372	6.13898	6.60329
Fn1	12.77	12.194	11.5331	11.7702	12.1886	13.3341	13.2916	13.3781	13.6131	13.3241	12.7878	13.5518	13.0847	13.1709	11.9768	10.4783	13.2192	13.3507	13.1365	13.3618
Fos	10.7624	11.2387	10.3646	10.2631	10.4017	9.94427	9.90592	11.2556	10.4644	10.8615	10.0339	10.3138	10.5005	10.7557	10.1434	10.3456	10.6516	9.83165	10.9395	10.4608
Foxj1	5.52401	4.56366	5.58683	5.51695	5.36748	6.15514	4.85649	6.64637	5.85486	7.61858	5.89418	5.48268	5.09675	5.39251	5.68723	6.04927	5.17698	5.38733	6.09591	5.83124
Foxp3	5.62834	5.14862	4.93475	4.79113	4.94005	5.30323	4.54836	4.59192	4.0475	4.89421	5.02911	4.75686	4.77482	4.13876	5.3195	5.16175	5.38557	4.80236	5.05152	4.20119
Fpr2	7.02226	6.96221	7.10468	7.28051	6.91496	6.8405	7.32597	7	6.69776	8.03599	7.51637	7.19597	8.24514	7.51513	8.52012	6.54026	5.87495	5.91089	6.00571	6.0568
Fut7	5.69393	5.23351	5.44933	4.55012	5.404	6.19361	5.6479	6.2838	5.96504	7.5102	5.92219	5.26587	5.58218	5.86458	6.09322	6.19737	5.17698	5.35695	5.93416	5.33243
Fyn	8.86029	8.766	8.84508	8.44824	9.25949	8.63218	9.21404	8.42286	8.64907	8.75867	9.54368	9.27073	10.2733	10.4242	8.9983	7.92728	8.91635	8.47479	8.42656	8.89898
Gata3	7.20208	7.24378	7.13863	7.07937	7.16954	7.73359	7.20044	8.04123	7.65237	8.17155	7.02911	6.90191	6.47526	6.58807	7.14666	8.09721	7.54932	7.69718	8.02306	7.76307
Gbp2b	5.41153	6.08151	5.71236	5.76311	5.66704	6.8405	5.88397	6.35091	6.00686	7.81359	6.05464	5.26587	6.64929	6.08217	6.65071	6.51224	5.20869	5.32593	6.0288	5.4813
Gbp5	10.2105	10.7881	11.1189	10.8663	10.6135	9.84655	9.95046	8.26652	7.74177	8.81359	10.24	9.58389	10.787	9.87086	10.9596	10.2278	9.33439	8.53028	8.06275	8.8173
Gfi1	4.90252	4.80467	4.93475	4.61425	4.94005	5.61811	4.67961	6.6194	5.12551	7.11212	5.74532	4.51585	5.58218	5.72372	5.68723	6.39441	4.63933	5.22863	5.72394	5.80887
Gpi1	12.3651	12.5951	12.5758	12.8105	12.48	12.5356	12.5676	12.7588	12.6318	12.6479	12.3898	12.3963	12.3947	12.5641	12.465	12.071	12.3648	12.2543	12.4508	12.4487
Gpr183	6.98344	6.61202	6.27715	6.51695	6.91496	6.71387	6.7259	6.93587	6.71047	7.68353	6.97664	6.39627	7.03535	7.13876	7.06574	6.16175	6.27009	6.10614	6.1808	6.14872
Gpr44	5.372	5.53049	4.88229	3.89804	4.83696	5.89988	4.54836	5.59192	5.65894	7.41504	5.12864	4.86377	4.8903	5.5676	5.3195	6.23214	4.07745	5.29422	5.47778	5.33243
Gtf3c1	9.40665	9.45958	9.41742	9.69431	9.51461	9.84353	9.70294	9.73697	9.87899	9.67899	9.54368	9.61866	9.4982	9.39832	9.64375	9.43228	9.9763	9.85629	9.77944	9.93429
Gzma	7.13281	7.50511	8.97915	8.6906	7.74741	6.35507	7.70294	5.89148	5.46254	6.5204	7.90123	6.39627	8.72124	8.2585	9.65762	8.90591	6.8848	5.97229	5.85887	5.9174
Gzmb	6.26817	6.80467	7.74945	6.83215	6.78251	6.46924	5.5136	6.47644	6.19951	8.10536	6.33028	5.75686	6.52971	6.24567	7.09322	7.17967	5.95192	5.97229	6.42656	5.9174
Gzmm	4.95696	5.46178	4.65096	4.09069	4.98896	6.07497	4.67961	6.06141	5.55	7.178	5.22175	5.41397	4.8903	5.2963	5.22328	5.92728	5.04268	5.12429	5.57508	5.42358
H2-Aa	14.0832	14.087	13.9926	14.2044	14.0333	14.1181	14.3673	13.2619	13.3281	13.984	14.2947	13.9922	14.6796	14.2994	14.8184	13.0166	13.5981	13.3881	13.0531	13.6513
H2-Ab1	13.3499	13.3644	13.4168	13.5557	13.5203	13.5631	13.9414	13.1266	12.7503	13.5723	13.6574	13.2421	14.0479	13.5408	13.9917	12.9571	13.1659	12.9953	12.6489	13.22
H2-D1	14.708	15.1759	15.1975	15.3134	15.1683	14.6853	15.0296	14.3556	13.5173	14.3338	15.0562	14.7973	15.0132	14.4273	15.4691	14.8922	14.6169	14.2822	14.2849	14.5166
H2-DMb1	9.47354	9.65112	9.72545	9.78417	9.71688	9.44553	9.6499	8.75567	8.45501	9.4528	9.02265	8.64513	9.71342	9.24245	9.85314	9.51578	9.30352	8.72718	8.3183	9.02319
H2-DMb2	7.10897	6.93712	7.04626	7.17815	6.68199	7.46138	6.7854	6.82222	6.97561	7.97798	6.90825	5.86377	6.90411	6.7051	7.51505	6.23214	6.22429	6.66034	6.52725	6.89633
H2-Dma	9.04757	9.40114	9.61725	9.52323	9.58192	9.76905	9.41814	8.67284	8.7262	9.58497	9.0578	8.83449	9.61193	8.84771	9.91797	9.5016	9.16086	8.87651	8.68087	9.22883
H2-Eb1	12.6043	12.7966	13.0307	12.9291	13.0529	13.0937	13.2761	12.4937	12.0825	12.9757	13.1549	12.7745	13.307	12.7452	13.8349	12.947	12.6936	12.5524	12.4005	13.009
H2-K1	14.4818	14.9714	15.0368	15.2777	15.0735	14.4893	14.7974	13.8899	13.1381	13.9745	14.9017	14.7989	14.6564	14.0513	15.4308	14.7686	14.444	13.919	13.9295	14.1842
H2-M3	9.58578	9.36397	9.68773	9.71091	9.66327	9.28998	9.82138	9.06641	8.86057	9.55552	9.73153	9.41616	10.0164	9.60071	10.3751	9.81423	9.44335	8.88451	8.74849	9.17738
H2-Ob	6.10897	5.96221	5.90876	5.89804	6.08207	6.48484	5.98894	6.77412	6.49229	7.21614	6.33028	5.86377	6.37969	6.21968	6.34258	7.37898	5.93306	5.91089	6.52725	6.2683
H2-Q1	5.24647	5.19169	4.82784	4.79113	5.03627	5.92296	3.9634	6.35091	5.94367	7.80528	5.74532	4.37834	5.47526	5.48271	5.53523	6.26608	4.68513	5.19468	5.80641	5.53679
H2-Q10	6.372	6.47927	6.25668	6.30014	6.45711	6.35507	6.30579	6.93587	6.84336	7.8705	7.3715	6.70027	7.59074	7.38083	8.24182	6.45453	5.49248	6.24531	6.51095	6.2683
H2-Q2	4.90252	5.01112	5.68199	5.21997	5.21136	6.07497	5.06294	6.59192	5.85486	7.65605	5.86561	4.9144	5.43779	5.43832	5.65071	6.83982	5.00706	5.66034	5.72394	6.03769
H2-T23	13.1886	13.6983	13.8638	13.7313	13.6896	13.0389	13.5053	12.9256	12.1687	12.826	13.6285	13.3628	13.3399	12.7937	13.8817	14.0358	12.9594	12.69	12.8087	12.9673
Hamp	4.95696	4.68919	4.77126	4.09069	4.252	5.70057	4.47797	6.13941	5.52144	7.38188	5.50716	4.37834	4.99722	5.24567	5.17266	6.08775	4.38557	4.44622	5.33692	5.09427
Havcr2	8.3106	8.2641	8.28727	8.15138	8.0933	7.94568	8.05086	8.03103	7.63913	8.57522	8.41158	8.24624	8.44725	7.95402	8.56987	7.26608	7.53688	7.16869	7.28034	7.4455
Hck	7.85313	7.83215	7.88895	7.9672	8.05362	8.3337	8.36062	7.79837	7.95973	8.83826	8.48385	8.07878	8.53859	8.10365	8.86515	7.1066	7.66241	7.59678	7.55136	8.12628
Hcst	6.74124	6.46178	6.68199	6.35747	6.57393	6.38863	6.7854	7.19526	6.55	7.7282	6.97664	6.68577	6.90411	6.89775	7.26012	7.8285	6.28504	5.66034	6.69537	6.50931
Herc6	9.57712	10.0335	10.2267	10.1913	10.2344	9.15514	9.73347	7.49139	7.65894	8.27152	9.29589	8.85732	9.66357	8.63308	9.79157	8.84544	8.59502	7.72718	7.32764	7.86415
Hif1a	12.8308	12.6307	12.5038	12.8524	12.5611	12.5328	12.7226	12.7931	12.9065	12.4488	12.4996	12.4268	12.9531	13.0412	13.1122	11.4407	12.575	12.5529	12.2758	12.3228
Hmgb1	11.1157	11.179	11.1649	11.1561	11.1353	11.1661	11.331	10.9013	11.3528	11.5172	11.401	11.2683	11.3654	11.3056	11.5119	11.0333	11.1481	11.0883	10.8947	11.0024
Hras	6.48748	5.91158	5.82784	5.87205	5.7545	6.64612	5.77076	7.23133	6.32052	7.11212	6.43121	6.78434	6.04784	6.16624	6.55513	7.52632	6.47955	6.66034	6.88441	6.36346
Hsd11b1	8.6574	7.76956	7.86211	7.34807	7.87649	6.7401	6.92423	6.67284	6.59182	7.85447	8.09212	7.61866	8.22878	8.11074	7.55513	7.04927	6.19292	6.37222	6.47778	6.73961
Hspb2	7.86029	7.17032	6.92182	7.00955	8.08207	6.86455	6.7999	7.10093	6.97561	7.93289	8.59244	8.41836	9.09675	9.87919	7.22328	7.19737	6.14456	6.08777	6.3553	6.59023
Icam1	8.87096	9.01712	9.01004	9.11305	8.85026	9.1745	9.10733	8.30087	8.23513	8.81359	9.13763	8.35562	9.56055	9.07856	9.76618	7.71018	8.6335	8.55391	8.19107	8.49537
Icam2	6.91632	6.79073	6.37533	6.24043	6.52502	7.74658	7.38486	7.71166	7.83758	8.80944	6.86561	7.1857	7.17855	7.03823	6.96522	6.67271	7.37862	7.31016	6.97038	7.30872
Icam4	5.33136	5.19169	4.88229	4.89804	5.12647	6.1745	5.06294	6.56391	5.94367	7.25329	5.50716	5.22634	5.61613	5.83064	5.45277	6.29925	5.11139	5.38733	5.66623	5.4813
Icos	7.97026	7.64339	7.69725	7.61425	7.5167	7.30323	6.93741	7.30087	6.89995	8.178	7.63961	7.0337	7.81191	7.427	8.26012	7.06864	7.34334	6.5028	6.26097	6.88569
Icosl	8.377	8.18104	7.97915	8.17815	8.32525	8.10555	8.27499	8.32611	7.61229	8.5801	8.66884	8.68212	8.47063	8.58298	8.37093	8.19737	7.67948	7.99712	8.09591	7.97378
Ido1	4.66151	5.01112	4.77126	3.99758	4.72593	5.11561	5.24351	5.64637	5.71047	7.04307	4.86561	3.96331	5.04784	5.39251	5.27219	5.6978	4.97053	4.38733	5.13898	4.76307
Ifi27	10.5933	10.3173	10.2708	10.3691	10.5052	10.745	10.9275	10.7557	10.1455	10.4883	10.9386	11.0571	11.3114	11.4593	11.1034	10.7163	10.8762	10.5277	10.5643	10.9401
Ifi35	11.3701	11.6312	11.7667	11.7693	11.8231	10.8948	11.8196	10.0862	10.195	10.7737	11.6173	11.1695	11.4982	10.8123	11.8098	10.7867	10.7068	10.5011	10.2851	10.392
Ifi44	10.7795	11.1169	11.3073	11.0843	11.3459	10.5278	11.2262	8.90829	8.76022	9.95936	10.8198	10.4994	10.6544	9.73523	10.8227	10.155	9.8958	8.84128	8.88441	9.28865
Ifi44l	4.59439	4.85911	4.88229	4.61425	4.66704	5.89988	4.67961	6.02076	5.40114	6.49993	5.39168	4.05642	5.14406	4.89775	4.82473	6.04927	4.54311	4.5028	5.47778	5.2683
Ifih1	10.8701	11.1301	11.121	11.0694	11.1394	10.4365	11.0493	9.81034	9.5553	10.2333	10.9386	10.2634	11.111	10.3823	11.1177	9.837	10.1208	9.70323	9.38244	9.60003
Ifit1	10.7383	11.1438	11.2791	11.1808	11.2312	9.63568	10.2208	8.02076	8.01201	9.27152	10.0145	8.90504	10.5185	9.58043	10.5784	8.81136	8.41984	7.66034	7.40907	7.64176
Ifit2	9.64295	10.1266	10.3526	10.1405	10.1997	9.18409	9.4345	8.10093	8.02733	8.89029	9.6647	9.19084	9.89894	9.15256	10.1384	8.99969	8.69915	8.14666	8.22144	8.40878
Ifit3	12.0464	12.3234	12.7112	12.423	12.6186	11.1219	12.1066	10.1907	9.62912	10.93	12.3022	11.5941	12.0805	11.3624	12.3568	13.0632	10.8285	9.85629	10.0388	10.3587
Ifitm1	12.6448	13.4438	14.1888	14.3082	13.9419	12.6333	13.2533	11.5541	11.6068	12.5185	13.6121	12.8506	14.0811	13.2967	15.3037	13.413	12.2131	11.9885	11.3734	11.8584
Ifitm2	13.8367	13.812	13.8772	14.0093	13.9027	13.5725	14.0312	14.0038	13.7023	13.7409	13.9853	13.9498	13.9669	13.6914	14.2511	14.0435	13.7931	13.7023	13.6937	13.7955
Ifna1	7.53299	7.28414	7.35622	6.46573	7.1155	8.68377	7.11024	8.70526	8.49963	10.2114	8.26615	6.8113	7.54741	7.78705	7.92755	8.6978	7.09452	7.84128	8.39581	7.94842
Ifna2	4.78704	5.10423	4.37533	4.41261	3.08207	5.82833	4.24351	6.21341	5.80832	7.31316	5.22175	4.57998	5.31914	4.96188	5.4097	5.64717	4.38557	4.55725	5.66623	4.9788
Ifna4	5.8745	5.80467	5.55366	5.37609	5.63666	6.60389	4.91093	6.95757	6.59182	8.14544	6.43121	5.44873	5.61613	6.19321	5.98001	7.23214	5.32899	5.93165	6.80641	5.76307
Ifnar1	10.1299	9.96531	9.82957	10.1608	10.1044	10.1673	10.1908	10.0788	10.0562	10.0181	10.4542	10.4509	10.4531	10.2521	10.6657	9.76166	10.179	10.0033	9.85726	10.2214
Ifnar2	8.3569	8.42615	8.24114	7.97333	8.34417	8.79117	8.58231	8.27518	8.51782	8.89813	8.26067	8.14917	8.78977	8.28381	8.80825	7.45453	8.39249	8.00204	7.77262	8.36346
Ifnb1	4.84593	4.62779	4.93475	4.33861	5.08207	5.61811	4.32597	6.13941	5.73556	7.53052	5.57931	4.57998	4.58218	4.89775	5.27219	6.16175	4.81441	5.08777	5.57508	5.1308
Ifng	5.28954	5.38963	5.79982	5.26061	5.7545	5.72704	4.9634	6.06141	5.6055	7.25329	6.26615	5.1857	5.74445	5.5676	5.75762	6.72246	5.32899	5.05029	5.40907	5.09427
Ifngr1	11.3474	11.3336	11.4151	11.6572	11.4424	10.7039	11.0471	10.6143	10.5088	10.6869	11.2365	11.2518	11.5347	11.375	12.0623	11.0554	10.7117	10.4757	10.4556	10.7587
Ifnl2	6.10897	6.29405	5.88229	5.76311	6.08207	7.12559	6.13333	7.13941	6.89995	8.95185	7.00311	5.44873	6.27732	6.46069	6.24795	6.92728	5.89458	6.40228	7.12833	6.66685
Igf1r	10.2546	10.4965	10.5336	10.7435	10.4593	10.1865	10.4507	10.9522	10.0184	9.98904	10.8826	11.1708	10.2438	10.1335	10.7587	11.5745	10.2407	10.4854	10.699	10.7255
Igf2r	9.52401	9.39655	9.30731	9.44604	9.49993	9.23108	9.33844	8.9304	9.25696	8.90981	9.57269	9.84268	9.87986	9.86877	9.49973	8.46187	9.16693	9.17523	8.9311	9.19258
Igll1	4.66151	4.80467	4.71236	4.17815	4.94005	6.05421	4.67961	6.10093	6.0674	7.09857	5.12864	4.51585	5.43779	5.43832	5.17266	5.83982	4.54311	5.12429	5.75196	5.2683
Ikbkb	9.54637	9.61993	9.53254	9.44604	9.63282	9.58954	9.53326	9.65303	9.39131	9.52293	9.53464	9.74292	9.76918	9.66232	9.68497	9.33567	9.65524	9.5755	9.42002	9.62105
Ikbke	8.3365	7.62779	8.09318	7.83215	8.23182	7.95691	8.3655	8.50619	7.67848	7.9927	8.60546	8.611	8.83732	8.37496	8.79157	9.26188	8.33618	7.83579	7.85887	8.23514
Ikbkg	8.06006	8.04086	7.98538	8.08504	8.10444	7.74658	7.81426	8.31775	7.80239	7.62804	8.24966	8.19084	8.18421	8.19321	8.35966	8.51224	7.8848	7.69718	7.92804	8.00363
Ikzf1	6.66151	6.37101	6.68199	6.66054	7.08207	6.8405	7.33595	6.89148	6.78447	7.56047	7.23298	6.85083	7.55618	7.27121	7.51505	6.92728	6.97975	6.24531	6.3553	6.9987
Ikzf2	9.82596	9.95754	9.64704	10.017	9.92756	9.37195	9.11315	9.41112	8.85486	9.05013	9.89947	10.0077	9.73868	9.75573	10.2556	9.89239	9.13634	9.02637	9.21391	9.21188
Il10	4.66151	4.80467	5.25668	4.61425	4.33	5.15514	4.85649	5.84568	5.00686	6.61858	5.30922	4.9144	4.71342	4.68625	5.00916	6.12522	4.49248	4.93165	5.05152	4.56376
Il10ra	7.74124	7.44408	7.55366	7.4216	7.43962	7.92868	7.7854	7.02076	7.28697	7.79691	7.43121	7.22634	7.80457	7.53635	8.18548	6.51224	7.26256	7.1774	7.07389	7.48835
Il11	4.45	4.62779	4.44933	4.09069	4.08207	5.07497	3.9634	5.79837	5.00686	6.89421	5.02911	4.57998	3.8903	5.48271	4.53523	5.00974	3.68513	3.97229	5.29945	5.1308
Il11ra1	6.97026	6.40801	6.33685	5.61425	6.85026	6.40511	6.47797	6.59192	6.53579	7.35933	7.23298	6.77066	7.58218	8.13181	5.91989	6.92728	6.65091	5.93165	6.26097	6.71576
Il12b	5.95696	6.19169	5.0816	5.51695	5.72593	6.64612	6.40397	6.41504	6.55	8.15855	6.15249	5.75686	5.83372	5.68625	5.53523	6.19737	5.81441	5.93165	6.00571	6.16642
Il12rb1	4.59439	4.85911	5.0816	4.84557	5.43962	6.30323	5.06294	6.38333	5.57802	7.5102	5.77634	4.86377	5.91778	5.2963	5.53523	6.79401	5.32899	5.53028	5.69537	5.76307
Il13	5.00943	5.27415	5.65096	4.483	5.36748	6.43754	5.11024	6.44607	6.21743	7.53052	6.02911	4.37834	5.14406	5.83064	5.45277	6.74671	5.29984	5.44622	5.80641	6.1308
Il13ra1	11.8612	11.6283	11.8231	11.8692	11.7101	11.1805	11.5591	11.2687	11.4803	11.2647	11.7768	11.3946	11.9688	11.9357	11.9531	10.973	11.2971	11.0562	11.0151	11.1052
Il13ra2	8.30011	8.49654	9.16906	9.65484	8.71507	7.06462	8.17285	7.15827	6.64576	7.20354	8.64382	8.40514	8.98428	8.71444	10.3296	8.55406	6.66241	6.99219	6.70973	6.52312
Il15	6.93	6.92441	6.85532	6.64527	6.86343	5.43754	6.63178	5.89148	5.73556	5.98536	7.1044	6.99893	7.52971	7.81336	7.18548	6.59471	5.93306	5.29422	5.09591	5.23514
Il15ra	6.75667	6.29405	6.43118	6.24043	6.49146	6.56039	6.58231	5.89148	5.68493	6.84638	7.01617	6.78434	7.06023	6.76025	6.93516	7.17967	6.25499	5.68501	6.16004	6.36346
Il16	6.83143	6.67408	6.88229	6.24043	6.95244	7.22181	7.23286	7.13941	7.18136	8.29546	7.46016	7.1117	7.53859	7.28381	7.93516	6.56774	6.65091	6.43172	7.0173	6.9069
Il17a	4.00943	4.56366	4.71236	3.41261	3.66704	5.70057	4.47797	5.97894	5.00686	7.12554	5.26615	5.05642	4.27732	5.19321	5.27219	5.79401	4.07745	4.60972	5.26097	4.93815
Il17b	5.00943	4.19169	4.58683	4.09069	4.33	5.6736	4.85649	5.97894	5.57802	7.178	5.43121	4.44873	4.8903	4.89775	5.22328	6.00974	3.93306	5.19468	5.13898	5.4813
Il17f	4.66151	5.42615	4.37533	4.79113	4.72593	6.01177	4.67961	6.2838	6.0475	7.26547	5.80672	4.86377	4.77482	5.08217	5.53523	6.64717	4.59202	5.41707	6.16004	5.09427
Il17ra	8.64087	8.78722	8.57034	8.6906	8.65572	8.72376	8.79629	8.79235	8.74486	9.02886	8.48854	8.57212	8.5649	8.4936	8.8731	7.95876	8.75391	8.69415	8.64398	8.49187
Il17rb	5.00943	4.56366	5.1274	5.17815	5.12647	6.61811	5.11024	6.41504	5.87758	7.41504	5.74532	4.57998	5.51179	5.79587	5.4097	6.00974	5.11139	5.66034	5.93416	5.39383
Il18	10.2327	9.74085	9.73473	8.94867	9.65003	7.69388	8.43682	7.7863	7.80239	8.66986	9.99654	9.56619	11.0299	11.4683	9.21079	8.41725	7.81956	7.67888	7.78623	7.64808
Il18r1	9.9334	9.95598	9.83303	9.95332	9.8403	10.2171	9.74289	9.42286	9.7464	9.60666	9.25242	9.17016	9.6595	8.86458	10.2124	8.79401	9.98777	9.43354	8.95841	9.49011
Il18rap	7.24647	6.97459	7.17179	7.19921	6.98896	7.61811	7.15605	7.90271	7.36943	8.15201	7.76091	7.34182	7.81922	7.38083	8.3253	7.21486	7.32899	7.24531	7.57508	7.28461
Il19	6.24647	5.53049	5.88229	5.13508	5.21136	6.46924	5.58231	7.2838	6.43217	7.5204	6.3715	4.96331	5.43779	6.64777	5.3653	7.43973	6.12807	7.16869	7.12833	6.4813
Il1a	8.97357	9.11825	9.18539	9.58654	9.28175	7.44553	8.40871	7.54969	6.86626	8.1322	9.13763	9.05923	9.72514	9.34821	9.78526	7.12522	6.61587	7.31016	7.20127	6.66685
Il1b	10.7422	10.2361	10.0888	10.1874	10.2482	9.38031	10.4263	10.0714	9.79942	10.3073	10.9598	10.4369	11.7569	11.4362	11.837	8.22352	9.49891	9.47125	9.41127	9.15539
Il1r1	10.0365	9.96376	9.64507	9.96874	9.8862	9.76905	10.014	10.1347	9.81274	9.81359	9.71761	9.96631	9.84807	9.74666	10.3311	10.4582	10.1538	9.78678	9.90639	10.0341
Il1r2	9.39929	8.88886	8.98849	9.08504	8.70412	7.99553	8.60726	8.62619	8.0525	9.01089	9.49088	9.0451	9.91267	9.53898	10.2601	7.51224	7.81956	7.72123	7.82631	7.43092
Il1rap	9.13577	8.92759	9.13302	8.98247	8.88943	8.48484	8.23286	8.69884	8.27418	8.60905	9.25793	9.21629	9.6224	9.47724	9.65302	9.18411	8.28132	8.38733	8.67357	8.47421
Il1rapl2	5.00943	4.42615	5.1274	4.79113	4.252	5.82833	4.40397	6.38333	5.73556	7.40407	5.71361	4.86377	4.35979	4.60824	5.3653	6.29925	4.68513	5.08777	6.13898	5.4813
Il1rl1	8.30537	9.06423	8.37533	7.45701	7.28175	7.09543	6.85649	8.12989	7.39328	7.94051	8.38162	7.90816	7.76729	10.1388	7.52517	6.92728	6.96125	6.94192	7.57508	6.89633
Il1rl2	8.85671	8.48793	8.49809	8.305	8.52086	7.71387	7.47797	8.09115	7.72307	7.33643	8.97664	8.27558	9.40175	9.59314	8.51505	7.23214	7.29246	7.93165	7.65885	7.46708
Il1rn	12.7957	12.7984	12.8881	13.2267	12.8718	11.5705	12.7166	11.6728	11.8923	11.6351	12.3478	12.2876	13.2424	12.8041	13.4327	10.598	11.518	11.5817	10.8476	10.99
Il2	5.15627	4.49654	4.88229	4.55012	4.08207	5.99008	4.85649	6.24903	5.80832	7.34793	5.39168	4.64138	4.71342	4.89775	5.45277	5.88421	4.27009	5.01182	5.13898	5.30073
Il21	5.24647	5.74808	5.37533	4.99758	5.33	6.11561	4.32597	6.53534	6.1064	7.91754	6.12864	5.37834	5.71342	5.79587	5.98001	6.83982	5.07745	5.47479	6.20127	5.45273
Il21r	7.45947	6.96221	7.13863	6.87205	7.1801	7.68715	7.22214	7.44607	7.08703	8.42593	7.26615	7.0337	7.53859	6.84771	7.57476	7.1436	7.23202	7.21175	7.22144	7.1576
Il22ra1	7.13281	6.88559	6.96029	6.76311	7.07076	7.10555	6.45983	7.49139	6.84336	7.54057	7.17595	6.9144	7.29839	7.77817	7.49459	7.43973	6.20869	6.84676	7.12833	6.85327
Il23a	6.99649	6.79073	6.63519	6.84557	6.85026	7.22181	6.98894	7.41504	7.32052	7.56047	6.69749	6.98715	6.47526	6.68625	7.53523	7.33167	6.9043	7.15992	7.27069	7.17519
Il23r	6.3919	6.40801	6.14977	5.87205	5.83696	6.53065	5.74101	6.67284	6.08703	7.79691	6.28784	6.30434	6.39931	6.39251	6.43139	6.72246	5.72952	6.03118	6.09591	6.01833
Il24	7.14459	5.74808	7.29732	6.19921	6.01281	6.21247	5.67961	7.08131	7.22631	6.12554	5.39168	5.67113	6.02275	7.23273	6.63209	7.8056	7.07745	7.77964	7.64398	6.9987
Il25	5.75667	5.71894	5.58683	4.84557	5.47439	6.8405	5.40397	6.91385	6.64576	8.15201	6.54368	5.34182	6.0725	5.93017	5.91989	6.67271	5.41305	5.80236	6.37345	6.16642
Il2ra	7.63671	7.52208	7.02222	7.12411	7.42192	7.25857	6.91093	6.77412	6.57802	6.74569	7.24412	7.67113	7.31914	6.77817	7.67819	6.67271	7.35756	6.67273	6.55931	6.8201
Il2rb	9.43809	9.01712	9.68582	9.08504	9.41969	8.75304	9.35326	8.63967	7.7724	8.61382	9.23577	9.10354	9.23698	8.63799	9.53523	10.8142	9.17698	8.01668	7.93416	8.54358
Il2rg	8.02863	8.2641	8.60718	8.2455	8.2719	8.6702	8.50477	8.2224	8.00686	8.61382	8.22175	8.49521	8.45665	7.80464	8.75762	8.39441	8.48603	8.07849	8.15481	8.65749
Il34	8.57276	8.71894	8.63915	8.43941	8.55781	8.84655	8.11605	8.7863	8.48121	8.58982	8.86921	9.14388	8.96465	9.2963	8.6274	8.61461	8.49248	8.67581	8.66254	8.73071
Il3ra	7.4782	7.14862	7.31722	7.29036	7.36748	8.13551	8.3508	8.81629	7.911	8.09175	7.69749	7.71463	7.28789	7.33314	7.28417	8.62118	8.16895	8.19468	8.33229	8.57042
Il4	4.95696	4.96221	4.93475	4.483	4.72593	6.13551	4.40397	6.35091	5.9861	7.69258	5.71361	4.64138	5.18986	4.89775	5.22328	5.59471	4.85505	5.63525	6.00571	5.50931
Il4ra	11.1328	11.1335	11.4437	11.4394	11.1715	11.3693	11.3939	11.698	11.3523	11.1495	10.9317	11.1921	10.8894	10.4841	11.4888	12.0919	11.8196	11.4801	11.7845	11.615
Il5ra	4.45	4.49654	4.77126	3.89804	4.5415	5.58954	4.32597	6.10093	5.23513	7.15201	5.02911	4.57998	4.77482	4.68625	4.45277	5.54026	4.00706	4.55725	5.22144	5.64176
Il6	6.26817	5.91158	6.0816	4.94867	5.33	6.07497	5.61548	6.89148	6.18136	7.47917	5.57931	5.30434	5.80457	7.33314	5.65071	6.42478	5.41305	5.66034	6.40907	5.95862
Il6ra	9.03813	8.34263	8.50244	8.19397	8.79975	8.09034	8.3655	8.65303	7.92743	8.39856	9.70959	9.22634	9.71734	9.78705	9.0553	8.74671	8.41645	7.86306	8.1808	8.23094
Il6st	9.4921	9.24122	9.1881	9.21481	9.53534	9.06722	9.33097	9.00522	9.07234	8.89813	9.77442	9.76205	10.0556	10.0475	9.20451	8.95876	9.54932	8.81917	8.75542	9.28663
Il7	5.95696	6.29405	6.25668	6.28051	6.29153	6.71387	6.5136	6.21341	6.1064	6.78004	6.87996	6.43145	6.64929	6.21968	6.91989	7.40967	6.56777	6.14221	6.1808	6.0568
Il7r	8.83143	8.53049	8.8485	8.23024	8.84694	8.11059	8.50477	8.23133	7.43217	8.46341	8.84746	9.20362	8.90754	8.4156	8.76191	8.19737	8.05582	7.66655	7.65143	7.83124
Il9	4.90252	4.91158	4.65096	3.89804	4.16954	5.89988	4.7999	5.79837	5.76022	7.38188	5.50716	4.51585	4.77482	5.08217	4.82473	5.83982	3.68513	4.70925	5.22144	5.16642
Ilf3	8.74124	8.94658	8.77486	8.97638	8.82017	9.36142	8.90088	9.00522	9.2699	9.28653	8.86561	8.58389	8.78977	8.54684	9.1034	8.50515	9.29246	9.05029	8.95238	8.95862
Inpp5d	7.83143	7.2641	7.40352	7.17815	7.6894	7.55301	7.98894	7.59192	7.46254	7.76297	8.09827	8.20107	8.60771	8.00056	8.43677	6.59471	7.61587	7.19468	7.0173	7.67924
Irak1	8.89904	9.09858	8.96345	9.01253	8.97082	9.1131	9.05993	9.1203	9.05001	9.1322	9.24689	9.38733	8.74061	8.82634	9.12019	9.02964	9.15681	9.11525	9.16265	9.21614
Irak2	9.41153	9.72994	9.63321	9.7489	9.80488	8.99008	9.13619	9.24463	8.77542	9.49735	10.0307	10.2671	10.1441	9.59567	10.2092	9.63423	8.97053	8.93165	9.0402	9.12854
Irak3	7.04757	6.70414	6.17179	6.35747	6.42192	7.05421	7.17841	7.13941	7.14437	8.21614	7.48854	6.78434	7.98428	7.88126	7.42059	6.00974	6.49248	6.1774	6.52725	6.86415
Irak4	8.93	9.08151	8.99776	9.18608	9.13736	9.11811	9.14473	8.71803	8.7541	9.06762	8.88353	8.69666	9.02275	9.04565	9.21079	8.32363	8.70194	8.97229	8.53533	8.75432
Irf1	11.9461	12.5234	12.4018	12.4803	12.3631	11.7159	11.8716	10.7196	10.4766	11.2286	11.962	11.8291	12.1382	11.2473	12.7038	11.7301	11.3756	10.9161	10.7195	11.137
Irf2	9.72368	10.0628	9.97289	10.0622	9.91338	9.64439	9.79267	9.48767	9.23073	9.56047	9.86019	9.92986	10.0148	9.34521	10.2752	9.73766	9.6025	9.25563	9.26097	9.52826
Irf3	9.69393	9.75886	9.63915	9.97333	9.87973	9.73522	9.59276	9.86876	9.53579	9.66757	9.68323	9.98863	9.66964	9.62814	9.8869	9.92728	9.71993	9.38168	9.6346	9.67769
Irf4	5.45	5.56366	5.74211	5.44824	5.83696	6.03315	6.11024	5.74946	6.02733	7.01451	6.26615	5.98715	6.25595	6.19321	6.68723	6.04927	6.4266	5.22863	6.24134	5.33243
Irf5	9.4921	9.62386	9.47391	9.7578	9.69678	9.32723	9.86341	9.21341	8.93828	9.7238	9.63326	9.67296	9.89549	9.78926	9.88297	9.49445	9.16086	8.90827	8.84593	9.10808
Irf7	10.3518	10.9442	10.9186	10.8186	10.903	9.77064	10.7836	8.67938	8.58148	9.91947	10.6055	10.2598	10.3269	9.48544	10.7694	10.1089	9.34513	9.01668	8.9793	9.11948
Irf8	8.30537	8.41257	8.39886	8.305	8.52502	8.92868	8.79267	8.33442	7.99652	8.8011	8.50716	8.43579	8.8903	8.35718	8.93516	7.93785	8.36461	8.06915	7.87807	8.31667
Irgm2	10.5442	10.9692	11.2208	11.0984	11.1596	10.3834	10.7909	9.04123	8.73867	9.7885	10.9488	10.5382	10.9406	10.1001	11.2518	11.0284	9.99801	9.30022	9.06833	9.71426
Isg15	11.5161	11.542	11.8231	11.4728	11.9161	10.8518	11.5723	9.77718	9.57107	10.6386	11.6396	10.936	11.4537	10.5231	11.238	11.0818	10.2436	9.75801	9.95691	10.0977
Isg20	9.34163	9.55338	9.89393	9.92831	9.87649	9.45149	9.95533	9.08131	9.05749	9.64677	9.76479	9.56024	10.2786	9.73753	10.7162	9.06382	9.19292	8.69415	8.74501	9.17738
Itch	11.1461	11.1014	10.9682	11.05	11.1589	10.7482	11.0471	11.031	10.7503	10.6138	11.3165	11.1479	11.4265	11.4106	11.3835	11.2386	10.8891	10.6233	10.6308	10.7681
Itga1	9.67781	8.94658	8.48495	8.40357	9.01576	9.05159	9.37037	8.61258	9.18364	8.97798	9.32504	9.62247	9.66762	9.75573	8.98369	7.91663	9.06451	8.88451	8.48615	8.82846
Itga2	7.50586	6.71894	6.63519	6.76311	6.23182	7.94004	7.88397	7.90271	8.49229	7.5801	7.16427	6.97528	7.46599	7.59819	7.24795	6.04927	8.09876	8.18607	7.83942	8.0568
Itga2b	6.91632	6.37101	6.39419	5.7054	6.57393	6.48484	5.77076	7.2838	6.32052	7.70157	6.98994	6.62627	6.84807	7.11074	6.66908	7.12522	6.22429	6.82473	6.89701	6.79756
Itga4	7.73346	6.97459	7.26695	6.81861	7.15889	7.50027	7.95046	7.23133	7.16298	8.15855	8.11657	7.86377	8.55618	8.21311	8.35399	6.90591	7.35047	7.15992	6.76576	7.32457
Itga5	9.3745	8.95285	8.66656	8.66433	8.65193	10.3326	9.34092	10.2902	10.4607	10.09	8.78781	9.25854	8.8903	8.93017	8.77044	7.6978	10.0082	9.95971	9.94785	9.86822
Itga6	12.7089	12.6603	12.5879	12.8368	12.4872	12.6989	12.6016	13.0658	13.0305	12.2839	12.1919	12.3126	12.0231	12.2205	12.4287	13.0038	12.8828	12.7074	12.7409	12.7727
Itgae	7.65329	7.75528	7.74945	7.58254	7.78943	7.68039	7.16727	7.44607	7.05749	8.09857	7.5616	6.8113	7.5649	7.28381	8.53021	7.6978	7.06883	6.83579	7.20127	7.20975
Itgal	7.95027	8.09291	8.32707	8.21481	8.3582	8.42142	8.27499	7.41504	7.63913	8.78428	8.06096	7.65633	8.83732	8.43267	9.15321	7.1436	7.77789	7.64157	7.0173	7.34803
Itgam	8.98671	8.91158	8.73473	8.57853	8.99197	8.01177	9.32346	8.08131	8.59526	9.03243	9.45057	9.51994	10.0862	9.28381	9.67819	7.31555	8.33259	7.66034	7.51095	8.12628
Itgax	8.73346	8.33305	8.43574	8.2455	8.52502	8.58231	8.85995	8.01042	8.10158	8.5801	8.50716	8.76377	8.47063	7.61823	9.08982	7.39441	7.71304	8.35695	7.8717	8.15317
Itgb1	12.831	12.6494	12.5005	12.7024	12.6588	13.031	12.9176	13.0945	13.3815	12.8177	12.6322	12.7862	12.6727	12.6004	12.7539	12.4059	13.1179	12.845	12.9571	12.9982
Itgb2	10.0893	9.97921	10.3185	9.85556	10.2879	9.76107	10.2004	9.17688	9.18819	10.0018	10.4103	10.7525	10.8903	10.1388	10.7327	9.23214	9.57843	9.23282	8.94634	9.54527
Itgb3	6.90252	6.54717	5.98538	6.28051	6.43962	8.28998	8.23286	8.20436	8.13967	8.19083	6.39168	6.71463	6.87636	6.66714	6.38767	6.67271	8.58298	7.75073	7.92188	8.02804
Itgb4	12.2942	12.3447	12.2904	12.5855	12.2435	13.3112	13.5989	13.0301	13.2675	12.7906	12.0602	12.5156	11.5524	11.2971	12.2159	12.2724	13.5748	13.1812	12.9552	13.2111
Itk	5.66151	5.88559	6.29732	5.61425	5.94005	5.77857	5.11024	5.13941	4.63247	6.12554	6.30922	5.54827	5.68171	5.5676	6.14666	5.6978	5.14456	4.55725	4.9095	5.0568
Jak1	11.0847	11.029	10.8989	11.0028	11.094	10.9667	11.1066	10.918	10.9855	10.9137	11.0898	10.9512	11.3069	11.2877	11.2272	10.5158	10.9929	10.7279	10.6607	10.8614
Jak2	10.8754	10.8978	10.9243	11.0398	10.8902	10.6947	10.5697	10.3692	10.3059	10.3436	10.5738	10.2338	10.9638	10.7432	11.2045	9.74971	10.4241	10.1522	9.87648	10.2044
Jak3	8.06626	8.13213	8.11608	8.28544	8.29153	8.63218	8.73347	9.19982	8.2439	8.54558	8.21611	8.71819	8.25056	7.68625	8.41515	9.78233	8.94487	8.69415	8.8296	9.19473
Jam3	6.59439	6.29405	5.37533	5.41261	6.47439	6.53065	5.93741	6.06141	6.50694	6.67443	6.41158	6.49936	7.03535	7.12482	5.22328	4.42478	6.29984	5.55725	5.83288	5.9174
Jun	10.9402	11.9092	11.3301	11.4701	11.4489	11.2811	11.2962	11.1179	11.2113	11.327	10.4409	10.2622	10.7861	10.5481	10.881	10.3595	11.4734	10.9278	11.0281	11.2456
Kdr	7.64502	7.43514	6.98538	7.10191	7.59777	8.44154	8.67961	7.6859	8.63247	8.42593	7.94285	8.08432	7.99076	8.15256	7.57476	6.19737	8.23588	7.71525	7.16004	7.79187
Kit	6.48748	6.73358	6.68199	6.61425	6.16954	6.51554	6.4959	6.10093	6.1064	6.98536	6.71361	6.59557	6.49364	6.24567	7.13349	6.48367	6.11139	6.01182	6.0288	6.16642
Klra1	4.95696	4.62779	5.51972	4.89804	5.03627	6.24946	5.3655	6.97894	6.32052	8.0849	6.17595	5.1857	5.31914	4.83064	5.53523	6.8171	5.32899	5.41707	6.37345	5.23514
Klra2	8.78704	8.17032	8.01614	8.19397	8.257	8.81296	8.87715	8.39133	8.29543	9.13552	8.3039	7.98123	9.09073	8.60824	8.70069	7.6978	8.31449	8.12429	7.81307	8.23932
Klra3	5.15627	5.46178	5.48495	4.73454	5.29153	6.68715	5.28533	7.10093	6.35331	8.34793	6.61407	5.51585	4.99722	5.5676	5.91989	7.52632	5.54311	5.47479	6.57508	5.9174
Klra4	4.66151	4.27415	4.65096	4.483	4.5415	5.64612	4.40397	5.53534	5.33701	6.8625	4.80672	4.75686	4.83372	4.83064	4.95027	5.9691	4.63933	5.08777	5.33692	5.1308
Klra6	5.55963	5.23351	4.82784	4.67565	5.33	5.82833	5.28533	6.77412	6.32052	7.57032	5.26615	4.70027	5.58218	4.89775	5.00916	6.45453	4.89458	5.60972	5.57508	5.76307
Klra7	5.28954	5.14862	4.82784	4.55012	4.252	5.64612	5.5136	6.56391	5.46254	7.28951	5.39168	4.30434	5.61613	5.79587	5.82473	6.54026	5.59202	5.35695	5.72394	6.20119
Klrb1c	5.24647	4.91158	4.98538	4.55012	5.16954	6.42142	5.20044	6.79837	6.46254	7.90203	6.05464	4.57998	5.51179	5.60824	5.3653	6.45453	4.85505	5.75656	6.11761	6.18391
Klrc1	7.54193	8.2641	8.52828	8.28051	8.23182	7.63917	7.52237	7.23133	6.99652	8.30729	7.88709	7.16494	8.42827	7.427	8.52517	7.72246	7.10298	6.2618	6.54337	6.55034
Klrc2	6.55963	6.56366	6.4128	6.37609	6.45711	7.49258	6.34587	7.50619	7.29543	8.95561	7.33028	6.99893	6.77482	6.93017	7.51505	7.98957	6.66241	6.10614	7.37345	6.42358
Klrd1	8.64087	8.63561	8.88895	8.822	8.91812	8.27211	9.03256	7.9249	7.98087	9.18763	8.87639	8.54023	9.37721	8.70978	9.40422	8.66637	8.16895	7.2618	7.50273	7.43823
Klrg1	6.52401	5.98687	5.65096	5.04488	5.63666	6.85257	6.06294	6.72437	6.94367	7.94051	6.63114	6.0337	5.8903	6.19321	6.27219	6.86219	5.91395	5.86845	6.33692	6.25182
Klrk1	7.3919	7.55544	7.61122	7.27059	7.42192	6.8405	7.28533	4.97894	5.76022	6.79691	7.02911	6.74292	7.83372	7.39251	7.64143	6.48367	6.68513	5.63525	5.57508	5.76307
Lag3	7.46886	7.23351	7.85532	7.74174	7.55781	7.58954	7.7999	7.1203	6.46254	7.45811	7.95646	7.34182	7.82649	7.19321	8.35399	8.27445	7.29246	7.05029	7.17046	7.34025
Lamp1	12.7349	12.7267	12.5581	12.5552	12.7309	12.4527	12.834	12.3146	12.7285	12.6807	12.8008	12.6554	13.1778	13.2333	12.9158	11.9079	12.4173	12.2867	12.0529	12.3322
Lamp2	12.7121	12.9029	12.7114	12.8698	12.7273	12.386	12.5781	12.0298	12.4564	12.186	12.8959	12.8105	12.9634	12.9247	12.9496	11.4172	12.2991	12.0387	11.9786	12.0449
Lamp3	5.24647	4.85911	4.98538	3.55012	4.66704	5.72704	4.9634	6.17688	6.16298	7.59947	5.64802	4.75686	4.58218	5.19321	5.53523	6.54026	5.11139	4.84676	5.85887	5.61623
Lbp	7.40175	7.17032	6.92182	7.11305	6.88943	7.22181	8.3655	6.89148	7.19951	8.60905	7.68936	6.92678	8.47988	8.4041	8.86913	6.94834	8.04707	7.19468	6.85887	8.33635
Lck	6.74124	6.74808	7.50244	7.15677	7.15889	6.76586	6.9634	6.50619	6.0475	7.04307	7.27704	6.85083	7.59074	6.62814	7.90446	6.9691	6.66241	6.1774	5.77944	6.28461
Lcn2	9.92147	10.107	11.1463	12.1463	10.9555	9.25857	11.2409	8.65966	8.25696	9.7038	11.1354	10.6573	12.918	12.0627	14.363	9.13444	8.57083	9.19683	8.41346	9.085
Lcp1	10.9727	10.8633	10.9532	10.9377	10.9299	10.7022	10.9929	10.1536	10.3704	10.8705	11.2288	11.2188	11.6787	11.0813	11.8088	9.38671	10.2607	10.1175	9.73627	10.1285
Lgals3	14.54	14.864	14.517	14.7752	14.6084	13.3752	14.1481	13.8663	13.5442	13.939	14.4834	14.4118	14.4777	14.3162	14.315	12.7937	13.0211	13.0065	13.2437	12.7727
Lif	8.6574	9.4463	9.40585	9.3876	9.31809	9.10807	8.82493	9.13941	8.54292	9.03953	8.82538	8.86055	8.52525	8.23273	9.43139	9.39057	9.29061	8.86576	8.76919	8.89633
Lilra5	5.93	6.10423	6.43118	6.41261	6.23182	7.28553	6.58231	6.6194	6.87758	7.82186	6.5616	6.1857	6.31914	6.5676	6.93516	6.54026	6.00706	6.40228	6.26097	6.31667
Litaf	9.44287	9.61795	9.53891	9.60441	9.42637	9.48678	9.52891	8.81629	9.23513	9.41777	9.36896	9.06204	9.89376	9.80901	9.96893	7.95876	9.01829	8.81359	8.7133	8.84505
Lrp1	11.1417	10.9645	10.7829	11.0601	10.9731	11.4535	11.0264	11.4013	11.3729	11.3161	10.9775	11.4589	11.4312	11.3838	10.9864	10.0901	11.3721	11.0372	11.1263	11.2357
Lrrn3	5.00943	4.68919	4.21486	4.26061	4.78251	5.58954	4.54836	6.50619	5.65894	7.178	5.43121	5.10081	5.18986	5.13876	5.17266	5.79401	4.59202	4.84676	5.88441	5.30073
Lta	5.48748	5.46178	5.55366	4.84557	5.252	6.07497	5.01403	6.13941	5.83178	7.32485	5.74532	5.26587	5.74445	5.96188	6.09322	6.26608	4.89458	5.15992	5.40907	5.59023
Ltb	7.63671	8.09858	7.9283	7.9855	7.98896	7.73359	7.73347	6.97894	7.1537	8.1972	8.26067	7.56421	8.13823	7.89775	8.74034	6.92728	6.71855	6.66034	6.37345	6.8201
Ltbr	10.2492	10.3378	10.2294	10.3865	10.2495	10.1392	10.5114	10.5884	10.2384	10.2317	10.5083	10.3738	10.2813	9.96775	10.3325	10.5626	10.285	10.2801	10.3415	10.373
Ltf	8.63253	9.42841	9.31475	9.92516	9.57192	7.40511	9.02023	7.21341	6.82009	8.2224	9.61192	9.44873	9.56924	8.88126	10.7436	8.79982	6.41305	6.93165	6.98226	7.02804
Ltk	4.45	4.42615	4.03429	3.89804	4.33	4.46924	4.47797	5.41504	4.73556	6.07109	4.86561	4.86377	4.83372	4.60824	4.53523	5.74671	3.38557	4.05029	5.00571	4.56376
Ly86	9.36698	9.2641	8.96345	9.15138	9.35587	10.0672	10.0644	8.72437	9.44363	10.1155	9.28245	9.1117	9.87461	9.45513	9.92945	8.25767	9.26067	8.99219	8.42221	9.53679
Ly9	6.06006	6.37101	6.0816	5.76311	6.252	6.95691	6.61548	6.47644	6.14437	7.82186	6.46968	6.41397	7.09675	6.58807	7.00916	6.64717	6.44002	6.55725	6.65143	6.67924
Ly96	8.97026	8.9591	9.00392	8.73093	8.97992	8.57504	9.00467	8.7863	8.63913	9.05715	9.06724	8.89247	9.25864	9.09653	9.23567	8.56092	8.48279	8.40969	8.46515	8.62586
Lyn	9.80756	9.69481	9.68964	9.71457	9.78943	9.52688	9.85301	9.61599	9.56583	9.78428	10.1361	10.0953	10.3088	9.80682	10.8247	9.35552	9.67097	9.35695	9.12566	9.39759
Lyve1	7.48748	6.56366	5.77126	6.02142	6.404	6.72704	6.92423	6.82222	6.63247	7.92524	7.06724	5.611	7.97776	7.64777	5.61323	6.54026	6.53062	5.75656	6.76576	6.45273
Lyz2	14.9589	14.5261	14.6091	14.3559	14.9933	13.2457	14.8825	13.2148	13.6328	13.9632	14.9709	15.2276	15.7883	15.7401	14.9804	13.3987	13.7157	12.9523	12.1132	13.5391
Maf	7.95027	7.72628	7.8139	7.40357	7.71143	8.23108	8.13904	8.94133	8.18592	8.54057	8.29322	7.67847	8.57357	8.80026	7.49459	8.608	8.46649	8.35311	8.59841	8.75139
Map2k1	10.477	10.4922	10.5589	10.6925	10.7041	10.3782	10.6845	10.3009	10.5632	10.5543	10.6637	10.3613	10.7406	10.8792	10.6793	9.94573	10.2426	10.0082	9.93721	10.2044
Map2k2	10.0984	10.0261	10.1691	9.88835	10.2445	9.98323	10.2659	10.1815	10.0081	10.0641	10.5025	10.3579	10.6827	10.8875	10.1613	10.3595	9.98548	10.0203	10.0487	10.1893
Map2k4	10.5229	10.4998	10.5379	10.6501	10.5323	10.2687	10.1659	10.3051	10.2174	9.98536	10.3132	10.3579	10.6927	10.8413	10.6438	10.3614	10.2729	10.1333	10.1679	10.092
Map3k1	9.38695	9.64339	9.62525	9.70723	9.5167	9.31637	9.7781	9.94676	9.29754	9.57032	10.021	9.89404	9.74828	9.78261	9.58689	10.0758	9.36109	9.56059	9.62706	9.64334
Map3k5	8.18507	7.98074	7.99159	8.40357	8.20101	8.59314	8.15605	8.81629	8.2439	7.96311	8.00311	8.17536	8.14986	7.97748	8.37653	8.72246	8.43667	8.67273	8.58679	8.68539
Map3k7	9.92659	9.73904	9.62924	9.75957	9.78078	9.74334	9.43217	9.56391	9.61059	9.43943	9.72558	9.51174	9.87461	9.89775	9.71403	8.96394	9.57691	9.52346	9.33461	9.46351
Map4k2	7.53299	7.20226	7.50244	7.38531	7.3582	7.45348	7.8071	7.63295	6.9861	7.22863	7.6647	7.79788	7.44725	7.19321	7.37653	7.99969	7.36461	7.53707	7.46091	7.67924
Mapk1	11.5804	11.5647	11.3706	11.5644	11.5598	11.3054	11.8218	11.5245	11.4545	11.4766	11.4897	11.7672	11.7564	12.1063	11.8031	11.3535	11.4632	11.532	11.374	11.4355
Mapk11	7.57712	7.23351	7.29732	7.50008	7.4308	7.55301	7.41343	7.84568	7.31221	7.92524	7.5616	7.55626	7.36977	7.09653	7.74034	7.98957	7.30718	7.53028	7.44384	7.66685
Mapk14	10.6346	10.8099	10.7347	10.8305	10.9323	10.7865	10.5676	10.6363	10.4531	10.3791	10.7404	10.7508	10.8868	10.8488	10.7978	10.6342	10.6509	10.7338	10.7658	10.7997
Mapk3	10.7936	10.9204	10.9745	10.6605	10.8395	10.7188	10.7058	11.0689	10.9329	10.9945	11.2999	11.315	11.3541	11.7098	10.9974	11.1459	10.6122	10.8752	11.0952	11.0073
Mapk8	9.78516	9.67218	9.595	9.78068	9.70778	9.4945	9.44606	9.81332	9.46817	9.56294	9.96659	9.936	9.90067	10.0025	9.84508	9.86496	9.56165	9.37412	9.51912	9.39007
Mapkapk2	10.6051	10.6731	10.6272	10.6347	10.7105	10.3625	10.4655	10.3448	10.3017	10.4273	10.599	10.7111	10.8373	10.6145	10.7382	10.2848	10.171	10.2556	10.2971	10.3373
Masp1	7.86029	7.59608	7.29732	6.19921	7.46578	5.338	4.61548	5.97894	5.94367	6.5204	8.55267	7.8246	8.84091	9.33314	6.90446	5.79401	5.23972	5.2618	6.11761	5.33243
Masp2	4.78704	4.80467	3.93475	4.17815	4.60563	6.05421	4.54836	5.21341	5.36943	7.22863	5.74532	4.51585	4.43779	4.96188	4.17266	5.29925	4.77259	5.05029	5.44384	4.9788
Mavs	8.9603	9.21014	8.93153	9.13508	9.19842	9.01446	9.00467	9.08131	8.83468	8.91368	9.1933	9.52198	9.31398	9.36906	9.29308	9.39057	8.9378	8.9239	9.12566	9.11265
Mbl2	5.372	4.96221	4.51972	4.483	4.404	5.72704	4.32597	6.17688	5.80832	7.35933	5.43121	4.64138	4.51179	5.24567	5.3195	6.39441	4.81441	5.01182	5.26097	4.85327
Mcam	9.12392	8.77311	8.22543	8.2455	8.42192	10.1417	9.75037	9.87162	10.2996	10.1322	8.42143	9.34643	8.64519	8.8177	8.28417	8.54718	10.0558	9.68958	9.59068	10.0413
Mef2c	9.89904	9.27665	8.38006	8.88835	9.80829	9.17209	8.75967	8.66627	9.28697	9.12554	10.1256	10.4118	10.3673	11.0205	9.12019	8.56092	9.04048	8.57715	8.33229	8.66374
Mefv	7.44048	7.14862	7.3658	6.96105	7.10444	7.11561	7.07491	7.52084	7.19951	8.22863	8.20475	7.57998	8.50274	7.89775	8.79157	6.39441	6.65091	6.63525	7.00571	6.71576
Mertk	7.80941	7.28414	6.86887	7.21997	7.33	8.00638	7.9634	8.29236	7.68493	8.25329	7.82908	8.34643	7.59925	7.23273	7.71403	7.33167	7.75122	7.59678	7.85887	7.9987
Mfge8	10.6687	11.336	11.1772	11.361	11.1939	10.7538	11.3235	10.508	10.6906	10.8342	11.2885	11.4101	11.1556	10.2279	11.7212	10.1413	10.3812	10.4792	10.2658	10.5006
Mif	13.3194	13.4357	13.6721	13.5509	13.3623	13.6741	13.8198	14.2063	13.8108	13.9575	13.6674	13.8116	13.2472	13.3006	13.7536	14.2128	13.5866	14.0037	14.2551	14.1361
Mill2	7.04757	7.03496	7.09318	7.0332	7.20101	6.75304	7.30579	7.54969	6.69776	7.95561	7.70557	7.45729	7.67368	8.10365	7.39873	7.68531	6.86504	6.91089	6.79299	7.14872
Mme	6.35182	5.96221	5.21486	5.51695	6.1906	5.80366	5.24351	6.13941	5.46254	7.02886	7.00311	5.98715	7.45665	8.2065	5.75762	6.04927	5.14456	4.60972	5.33692	5.16642
Mmp9	8.26817	7.3234	6.86887	6.87205	7.07076	9.22181	8.53109	8.99477	8.70413	9.07455	7.82908	7.61866	8.14986	7.96188	8.89278	5.54026	8.28132	9.39482	9.18851	8.72176
Mnx1	4.72564	4.49654	4.44933	4.483	4.404	5.70057	4.74101	5.93587	5.65894	7.07109	5.46968	4.37834	4.18986	4.43832	4.17266	5.92728	4.32899	5.01182	5.37345	5.01833
Mpo	5.8745	5.46178	5.48495	4.73454	5.43962	6.72704	5.58231	6.79837	6.7724	8.43135	5.86561	4.86377	5.8903	5.60824	5.57476	6.90591	5.23972	5.84676	6.42656	6.18391
Mr1	7.94354	7.75528	7.60313	7.59848	7.7187	7.57504	7.60726	7.69884	7.54292	8.27754	8.17595	8.01642	8.3036	8.60824	8.03064	7.33167	7.09452	7.1774	7.34614	7.35577
Mrc1	9.32361	8.19169	7.74211	7.73454	8.63282	8.98734	9.90926	8.65966	9.28909	9.88042	8.92911	8.85732	9.65339	9.11428	8.24795	7.98957	10.1291	8.67581	8.64023	9.44368
Ms4a1	5.69393	5.10423	5.29732	4.73454	5.252	6.35507	5.3655	6.44607	6.00686	7.58982	6.00311	4.86377	5.27732	5.79587	5.57476	6.23214	5.07745	5.58372	6.20127	5.80887
Ms4a2	5.8745	5.19169	5.4128	5.17815	6.16954	4.64612	5.6479	5.21341	4.52144	5.178	5.12864	5.41397	5.77482	5.13876	6.61323	6.19737	4.89458	4.55725	5.1808	4.66685
Msln	8.52851	8.60008	8.30233	8.75957	8.10444	8.22181	8.2956	8.86876	9.59868	8.24717	7.76865	8.55626	7.26668	6.94611	7.73163	7.8951	8.4266	8.60003	8.7133	8.35962
Msr1	8.86741	8.65112	8.62325	8.67565	8.5859	8.54187	8.89076	8.1203	8.53222	8.93289	8.97998	9.03083	9.51179	8.88953	9.3224	7.1436	8.4957	8.19897	7.78623	8.3863
Mst1r	7.86741	7.80467	7.99776	8.23534	8.06507	8.20307	7.92423	8.89711	7.72933	7.94808	8.38666	8.68941	8.23971	8.01575	8.43139	9.96652	8.16895	8.32593	8.85887	8.62586
Muc1	6.4309	6.74808	6.89558	6.9855	6.7545	5.77857	7.47797	6.17688	5.78447	6.20354	7.26615	7.49936	6.95805	6.39251	7.93516	7.1066	5.77259	5.88983	6.3183	6.21826
Mx2	7.24647	6.81847	6.63519	6.51695	6.83696	7.60389	7.67175	7.56391	6.83178	8.14544	7.40166	6.83778	7.27732	7.00817	7.03773	8.49803	7.24737	6.77964	7.00571	7.04728
Myc	11.1693	11.8666	11.6781	11.7123	11.4214	11.3503	11.5246	11.5586	11.2537	11.3102	11.1904	11.094	10.543	10.3362	10.7619	11.5575	11.271	11.4967	11.5726	11.5171
Myd88	9.48517	9.61598	9.51326	9.55421	9.57393	9.16	9.17841	8.71166	8.83468	9.14214	9.26341	9.34413	9.6056	9.45513	9.87111	8.88967	8.77259	8.84949	8.77944	8.91478
Ncam1	8.45	7.79771	7.47613	7.96105	7.85026	10.2148	9.52018	10.0614	10.045	9.91561	8.26615	8.56817	7.82649	7.92213	8.31367	8.23214	9.74987	9.90171	9.47778	9.96874
Ncf4	9.13872	8.6395	8.82089	8.79804	9.10998	8.38447	9.19496	8.09115	8.13497	8.44747	9.24412	8.99305	9.76918	8.86458	9.51505	7.34761	8.39249	8.14221	7.62137	8.2683
Ncr1	5.20208	5.42615	5.29732	4.55012	5.63666	6.13551	5.7999	6.47644	6.02733	7.44747	5.61407	5.01061	5.74445	5.52578	6.03773	6.54026	5.93306	5.19468	5.69537	5.89633
Nefl	4.78704	4.80467	5.17179	4.483	5.12647	5.92296	4.40397	6.21341	5.78447	7.0849	5.80672	4.96331	5.04784	5.08217	5.12019	6.00974	4.68513	4.93165	5.88441	5.23514
Nfatc1	7.58578	7.46178	7.58683	7.46573	7.7545	7.53814	7.85649	7.63295	7.19046	7.09857	8.01617	8.26099	8.28789	8.06037	7.98735	7.52632	7.79365	7.46058	7.30891	7.60329
Nfatc2	6.74124	6.73358	6.60313	6.67565	7.252	7.37195	7.39445	7.31775	7.13497	7.78004	7.42143	7.86377	7.29839	7.11074	7.21079	7.86219	7.37163	7.21175	7.40907	7.55034
Nfatc3	8.57712	8.66647	8.524	8.52114	8.67826	8.55301	8.42283	8.43064	8.55354	8.56047	8.27704	8.10081	8.78232	8.87295	8.65992	7.79401	8.47629	8.19897	8.03451	8.10808
Nfatc4	7.13281	7.01112	6.44933	6.43054	6.74028	7.89405	7.14473	8.11065	8.06245	8.33065	7.05464	7.66375	7.17855	7.44955	6.29604	5.92728	7.80925	7.99219	7.97633	8.21826
Nfkb1	10.2533	10.416	10.5111	10.6191	10.4571	10.2517	10.3285	10.0689	10.1326	9.94619	10.4768	10.611	10.459	10.2885	10.6793	9.62772	10.1659	10.0947	10.0849	10.0615
Nfkb2	9.90425	9.74808	9.71611	9.93146	9.90066	9.99281	10.1044	10.2534	9.70095	9.8685	10.1013	10.384	9.94975	9.67672	10.1051	10.449	10.125	10.0633	10.1443	10.3157
Nfkbia	8.94354	9.12937	9.31969	9.23024	8.85356	8.57504	8.7781	9.0156	8.36542	8.81359	9.6543	9.37383	9.56055	9.56244	9.53523	9.04927	8.31084	8.84676	8.92496	8.70672
Nlrc5	10.4689	10.611	10.6973	10.9923	10.7642	10.7188	10.7202	10.2402	8.98087	9.92716	11.0921	10.955	10.8614	10.2246	11.326	11.7955	10.6809	10.2255	10.1548	10.4572
Nlrp3	7.96363	7.37101	7.86887	7.58254	7.70412	7.36354	7.73347	8.27518	7.21743	8.38746	8.23856	7.80461	8.33961	8.42131	8.47904	7.42478	7.45992	7.28618	7.55136	7.31667
Nod1	8.7059	8.76956	8.98538	8.81178	9.00094	8.89113	9.20044	9.01042	8.36139	9.34219	9.17886	9.27558	9.29052	9.0567	9.19819	10.1952	9.07745	8.70625	8.59841	8.97378
Nod2	7.33136	7.76956	7.55366	7.72004	7.52502	7.47706	6.75596	7.53534	6.61905	7.8705	7.59679	7.49936	7.64929	7.32096	8.39873	7.1436	6.60399	6.87918	6.95841	6.75139
Nos2	5.45	5.91158	6.82784	6.04488	6.01281	6.28553	6.63178	6.56391	6.02733	7.5801	5.83646	5.75686	6.6328	6.24567	7.10677	6.62118	5.11139	5.63525	5.85887	5.9174
Notch1	10.4188	10.4574	10.2162	10.2756	10.4808	10.3938	10.1729	10.7385	10.1479	10.1372	10.7954	10.8121	10.5875	10.5868	10.4219	10.6423	10.482	10.5506	10.6252	10.5886
Nrp1	9.4309	9.38268	8.94438	9.19135	9.34652	10.075	9.76338	9.03614	10.2051	9.90787	9.24966	9.49521	9.85164	9.5906	9.69398	8.23214	9.9659	9.35503	9.15743	9.60329
Nt5e	10.6189	10.4034	10.2746	10.6728	10.3813	10.5949	10.8258	10.6023	10.8613	10.2051	9.99159	10.2175	10.2465	10.2791	10.3877	9.49445	10.9019	10.2638	9.96141	10.1274
Nup107	9.10897	8.79771	8.86549	8.90767	8.80659	9.20543	8.78175	8.98424	9.13261	9.06762	9.00311	9.08708	9.09675	9.17303	9.00555	8.68531	9.12392	8.9135	8.90327	8.9813
Oas2	9.48285	9.80467	9.8139	9.5745	10.0319	8.66336	9.35326	8.21341	7.65894	8.8625	9.96322	9.50556	10.0494	9.14568	9.77257	9.83417	8.76461	7.9004	8.0173	8.37873
Oas3	7.74124	8.29405	8.26183	8.0155	8.06507	7.51554	7.55693	6.89148	6.41674	8.21614	8.26067	7.78434	7.99722	7.39251	8.1135	8.43228	6.7075	6.67273	6.79299	7.00854
Oasl1	8.30011	8.47055	8.57861	8.62596	8.66704	7.89405	8.66384	7.97894	7.47004	8.71938	9.04512	8.60331	8.90754	8.37496	9.13349	8.67902	7.89458	7.20324	7.51095	7.68539
Osm	6.54193	6.33305	6.48495	6.39447	6.10444	6.72704	6.22214	6.97894	6.25262	8.25939	6.79161	6.49936	7.37969	6.58807	6.84104	6.39441	6.14456	6.40228	6.77944	5.9987
Pax5	5.33136	4.62779	4.58683	4.26061	4.33	6.13551	4.61548	6.06141	5.23513	7.05715	4.97664	3.96331	5.09675	4.96188	5.53523	6.04927	4.59202	4.75656	5.37345	5.39383
Pdcd1	7.86029	7.82533	8.30731	7.94867	7.83696	6.94568	7.38486	7.02076	6.28697	7.80528	8.31979	7.9144	8.18421	7.7421	8.28417	8.29925	7.47303	6.43172	6.77944	7.03769
Pdcd1lg2	7.25736	6.80467	6.77126	6.50008	6.86343	7.37195	6.42283	7.67284	6.79644	7.71938	7.05464	6.83778	6.91778	6.84771	7.27219	7.85105	6.81441	6.63525	7.29945	7.21826
Pdgfc	8.68186	8.95598	8.48934	8.76311	8.74741	9.77223	9.62161	9.44223	9.56408	9.52293	8.41651	8.73237	8.31398	8.22622	8.88494	8.71634	9.72268	9.72569	9.42656	9.79614
Pdgfrb	7.36195	6.38963	6.43118	6.15677	6.36748	8.37195	7.47797	8.43837	8.21743	8.58982	7.62263	7.67847	7.53859	8.06768	6.90446	6.64717	7.77789	8.14666	8.07389	8.28055
Pecam1	8.62834	8.57996	7.74945	7.83215	8.23182	9.47511	9.13904	8.82222	9.54469	9.24409	8.31451	8.68577	8.64519	8.8177	8.53021	7.39441	9.298	8.8275	8.76232	9.27851
Pik3cd	7.48748	7.05842	7.56203	7.21997	7.63666	7.63218	7.73347	7.38333	7.40896	7.97798	7.14062	7.08984	7.88335	7.43832	8.18548	6.9691	7.31449	6.87918	6.80641	7.50931
Pik3cg	6.80199	6.33305	6.35622	6.46573	6.58987	6.8405	7.11024	5.79837	6.61905	6.79691	6.83646	6.3602	7.33961	6.64777	7.58447	5.42478	6.19292	6.15992	5.57508	6.31667
Pin1	6.75667	6.70414	6.90876	6.7054	6.85026	7.7401	6.20044	7.76185	6.79644	7.84638	7.09212	7.27558	7.03535	7.13876	7.21079	8.01973	7.02498	7.31016	7.70257	7.35577
Pla2g1b	4.45	4.85911	4.21486	2.89804	4.60563	5.50027	4.24351	5.69884	6.14437	7.49993	5.39168	3.64138	4.99722	4.13876	5.17266	5.59471	4.27009	4.88983	5.60611	5.0568
Pla2g6	7.22445	7.38963	7.14977	7.4216	7.16954	7.9846	7.46893	7.9683	7.69776	8.14544	7.53464	8.0451	7.33961	7.38083	7.76618	7.79401	7.56777	7.83579	8.11761	7.93815
Plau	10.109	9.60407	9.64113	9.62012	9.93382	10.353	10.5376	10.6712	10.4719	10.3958	10.0844	10.3453	10.04	9.88747	9.96336	9.97937	10.3035	10.2546	10.3779	10.3711
Plaur	10.0724	9.76422	9.81039	9.66244	9.70595	9.57139	9.73725	10.417	9.77542	9.80319	9.60977	10.1947	9.87461	9.49089	9.56987	8.95876	9.76061	9.61935	9.9674	9.69609
Pmch	4.28954	4.10423	4.82784	3.41261	4.72593	5.75304	4.40397	5.59192	5.57802	7.20354	4.80672	4.22634	4.8903	5.43832	5.3195	6.12522	4.44002	4.5028	5.40907	4.2683
Pml	9.23274	9.60407	9.61323	9.62984	9.55781	9.71552	9.4959	9.09115	9.20176	9.43943	9.14657	9.55027	9.36479	8.98907	9.69846	9.54718	9.36285	9.21811	9.25609	9.49011
Pnma1	5.24647	4.96221	4.71236	4.55012	5.29153	5.80366	4.47797	6.47644	5.23513	7.34793	6.1044	5.01061	5.14406	5.02328	5.82473	6.16175	5.14456	5.63525	5.66623	5.2683
Pou2af1	5.20208	4.01112	4.82784	4.94867	4.98896	5.94568	5.06294	6.35091	5.6055	6.87844	5.89418	5.01061	5.23426	5.5676	5.61323	6.64717	5.56777	4.97229	5.66623	5.50931
Pou2f2	6.03497	5.91158	5.71236	5.79113	6.01281	6.96805	7.00154	6.50619	6.50694	6.69258	6.61407	6.51585	6.54741	6.19321	6.59412	6.26608	6.29984	6.14221	6.3553	6.69152
Pparg	5.41153	5.14862	4.82784	4.33861	5.08207	6.24946	5.93741	6.24903	5.68493	7.76297	5.92219	4.9144	5.04784	5.79587	5.00916	5.83982	6.06017	5.5028	5.72394	5.61623
Ppbp	15.1124	15.4228	15.5469	15.9235	15.5291	13.0353	14.0822	13.1676	13.3003	13.4917	14.9682	14.9694	15.0499	14.7897	15.8821	13.9049	12.3864	12.9398	12.6754	12.6763
Prdm1	8.55522	9.28662	8.89558	8.9855	8.81339	8.51554	8.53109	8.80437	8.23952	8.89813	8.88353	8.53215	9.29315	9.75573	8.70515	7.88421	8.29615	8.61615	8.64398	8.34025
Prf1	5.28954	5.31368	6.48495	5.99758	6.01281	5.30323	6.13333	4.59192	5.30384	6.54057	6.19903	5.64138	5.97122	5.02328	6.09322	6.29925	5.29984	4.44622	4.80641	5.45273
Prg2	5.10897	4.42615	4.1274	3.79113	4.08207	5.85257	4.24351	5.21341	5.73556	6.83008	4.80672	3.51585	4.51179	3.89775	4.17266	5.54026	4.14456	4.93165	4.9095	4.9788
Prkcd	10.5563	10.6021	10.4527	10.6434	10.6347	10.4295	10.4075	10.4764	10.1467	10.2579	10.7266	10.7173	10.7935	10.8166	10.7758	9.80271	10.2028	10.3092	10.2089	10.3432
Prkce	7.4309	7.37101	7.18268	7.28051	7.0933	7.15514	7.06294	7.26652	7.30384	7.64677	7.62263	7.60331	7.58218	7.35718	7.48424	7.83982	7.17698	7.12429	7.1808	7.1308
Psen1	10.1313	10.2679	10.1935	10.2187	10.2694	9.60746	9.82847	9.39928	9.56233	9.48439	10.36	9.99746	10.6359	10.7782	10.3078	9.33567	9.54777	9.42442	9.33461	9.40133
Psen2	7.27889	7.47927	7.25668	7.27059	7.14816	7.43754	7.62365	7.30087	6.94367	7.7885	7.7216	7.81797	7.52971	7.16624	7.67819	7.28276	7.33618	7.15992	6.79299	7.18391
Psma2	12.2915	12.2189	12.2172	12.1628	12.2187	11.6309	12.1655	11.5824	11.9339	11.978	11.867	11.7455	12.1906	12.0709	12.2418	11.4554	11.6144	11.457	11.4189	11.4997
Psmb10	9.96529	10.1676	10.6132	10.3026	10.4571	9.55855	9.99367	9.09605	8.69776	9.365	10.0162	9.936	9.86405	9.36313	10.4868	10.4021	9.7377	9.16211	9.131	9.35769
Psmb7	11.3021	11.4126	11.2366	11.2487	11.3565	10.9021	10.9818	10.6211	11.0419	10.8775	10.6512	10.5066	11.16	11.2744	11.2124	10.1595	10.7812	10.4915	10.3206	10.3863
Psmb8	12.5164	13.0043	13.2596	13.2314	13.1507	12.5313	12.9055	11.8398	11.4326	12.3615	12.7468	12.4764	12.6377	11.9156	13.3998	12.9643	12.3808	12.0048	11.9951	12.2312
Psmb9	10.9146	11.2704	11.5384	11.469	11.3424	10.842	11.2724	10.4727	9.49413	10.779	11.3854	10.9543	11.0952	10.5599	11.6061	11.746	10.7923	10.3521	10.4449	10.6122
Psmd7	11.4297	11.1252	11.0968	11.0229	11.4489	10.8099	11.6282	11.0875	11.101	11.1479	11.701	11.5543	11.8972	11.9919	11.4145	11.1774	11.058	11.0976	10.9793	10.9465
Ptgdr2	4.84593	5.38963	5.03429	5.04488	4.94005	5.96805	5.11024	6.38333	6.02733	7.79691	5.74532	5.34182	5.04784	5.72372	5.27219	6.67271	4.14456	5.32593	5.85887	5.50931
Ptgs2	9.36698	8.61993	9.18539	8.14597	7.33946	8.22645	9.13333	9.53534	8.98871	8.58497	7.96995	7.77066	7.99722	9.49631	7.65071	7.23214	9.77921	8.56059	9.18851	8.07097
Ptprc	9.66968	9.20226	9.36102	9.20963	9.59185	9.2833	9.76522	8.94676	8.87193	9.24409	9.61407	9.34643	10.1997	9.66714	10.2692	8.11594	9.44169	8.71824	8.33692	8.96622
Pvr	8.19643	8.08151	8.16632	8.19397	8.17483	8.5456	7.88397	8.93587	8.5142	8.69708	8.11657	8.46156	7.97122	7.64777	8.0864	8.30742	8.51168	8.17305	8.62517	8.50931
Pvrl2	8.45947	8.92441	9.04626	9.3784	8.92442	8.78803	8.62365	8.75567	8.53222	8.70604	8.94285	8.98419	8.62865	8.52578	9.03773	8.90051	8.40623	8.64157	8.9095	8.8201
Pycard	6.93	6.62779	6.58683	5.64527	6.83696	6.01177	5.7999	6.13941	6.18136	7.05715	7.64802	6.77066	8.17285	8.43832	6.77469	6.79401	5.46649	5.66034	5.85887	5.59023
Raet1	6.3919	6.59608	6.60313	5.97333	5.91496	7.47706	7.02641	7.59192	7.56408	8.61382	6.89418	6.14388	6.47526	6.24567	6.51505	6.74671	6.65091	6.95211	7.07389	7.085
Rag1	4.45	4.27415	4.71236	3.89804	4.252	5.40511	4.15605	5.89148	5.0475	6.83008	5.17595	4.14388	4.35979	4.52578	4.68723	5.42478	3.93306	4.88983	5.44384	5.16642
Rel	9.67984	9.99904	9.56203	9.88673	9.63282	9.1429	9.37521	9.38333	8.98349	9.63274	9.69546	9.51174	9.61613	9.64044	9.91412	9.1527	9.1093	8.96727	8.84918	9.01344
Rela	9.26547	9.43514	9.41742	9.44604	9.41746	9.10555	9.55906	9.63967	9.05001	9.20354	9.67296	9.55626	9.41868	9.427	9.28714	9.62772	9.18098	9.31214	9.50479	9.46172
Relb	9.01906	9.29652	9.04924	9.36448	8.9118	9.17209	9.44376	9.01042	8.96769	9.33355	9.28784	9.20107	8.94475	9.07494	9.35114	8.25767	8.74041	8.95465	8.79971	9.02804
Reps1	9.14166	9.47273	9.42432	9.32909	9.39949	9.16243	9.11024	9.26217	8.89439	9.01811	9.63114	9.49313	9.37721	9.4355	9.44479	9.41347	9.08173	9.31016	9.3183	9.4032
Ripk2	9.24647	9.40801	9.22806	9.51695	9.44402	8.87937	9.42984	8.96294	8.73245	9.01811	9.41651	9.47216	9.4496	9.3025	9.66908	9.11128	8.88725	8.57715	8.579	8.75139
Rora	9.58362	9.03496	9.26951	8.09631	9.49358	7.43754	7.55693	7.86876	7.48491	7.64677	10.0531	9.39181	10.8463	11.2569	8.48942	8.01973	7.52433	7.16869	7.44384	7.40878
Rorc	8.15627	7.40801	7.56203	7.3195	8.34417	5.96805	5.88397	6.44607	6.14437	7.63744	8.1044	8.22634	8.1614	8.68625	7.00916	6.72246	5.17698	5.35695	5.57508	5.9788
Rps6	8.85313	8.85911	8.73473	8.31469	8.47868	8.92868	8.34092	8.65303	8.80239	9.4528	8.81421	8.39181	9.03221	9.03078	8.881	8.69157	8.26633	8.59353	8.6699	8.66374
Rrad	8.90252	8.47927	8.05814	8.36681	8.4308	8.06462	8.22214	8.49881	8.03745	8.45811	8.3355	8.60716	8.54301	8.71909	8.7096	7.94834	7.82468	7.66034	7.89701	7.97378
Rsad2	7.372	7.80467	7.95395	8.05069	7.94005	6.58954	7.18947	6.6194	5.9861	6.97056	8.61836	7.71463	8.91778	8.21968	8.24182	7.12522	6.47955	5.66034	6.28034	6.33243
Runx1	12.1075	12.199	12.1075	12.4087	12.122	12.5666	12.6093	12.5195	12.4319	12.0298	12.0657	12.5883	11.7649	11.2846	12.6816	12.1963	12.5312	12.5618	12.4121	12.5531
Runx3	6.57712	6.83215	7.14977	7.0332	6.94005	7.39689	7.28533	8.52084	7.55706	7.97056	7.05464	6.92678	6.09675	6.21968	6.77469	9.01474	7.37862	7.83579	8.17564	7.80887
S100a8	12.6697	11.9399	12.273	12.2401	12.0807	9.60032	11.8324	11.2032	10.9657	11.4713	12.8319	12.598	13.5706	14.6988	13.6382	9.6536	9.31813	11.4194	11.8097	9.83816
S100b	4.72564	4.56366	3.93475	3.67565	3.88943	4.89988	3.85649	5.13941	5.12551	6.25329	5.02911	4.44873	5.14406	5.08217	4.95027	5.36338	4.27009	4.44622	4.85887	4.61623
Saa1	5.8745	6.03496	6.0816	4.94867	5.5415	6.77857	5.44145	7.08131	6.36943	8.56047	6.94967	5.41397	6.27732	6.97748	6.14666	7.02964	5.32899	5.91089	6.46091	5.85327
Sbno2	10.0078	10.1877	10.1622	10.2083	10.1196	10.0292	10.1189	10.3993	9.6801	9.88438	10.4744	10.6921	10.2329	9.89159	10.4842	10.7133	10.2426	10.2587	10.4556	10.5845
Sele	6.00943	6.29405	5.0816	4.67565	5.57393	5.53065	4.24351	5.84568	5.19951	6.90981	6.00311	5.51585	5.99722	6.84771	5.65071	5.74671	5.07745	4.38733	5.66623	4.45273
Sell	8.28954	7.70414	7.71236	7.87205	7.92128	7.72704	8.17841	8.14887	7.71047	8.75867	8.24412	7.80461	8.78605	8.49901	8.65532	8.31555	7.92353	7.38733	7.57508	7.62905
Selplg	9.3745	9.3039	9.42661	9.23279	9.34182	8.99825	9.69326	8.53534	8.79942	9.52547	9.74532	9.69123	10.2438	9.55726	10.4764	8.02964	8.70472	8.739	8.37795	8.75432
Serpinb2	12.0984	12.113	11.8894	11.825	11.7747	10.0698	10.6489	10.8163	10.2219	10.1155	11.6343	11.4342	11.3101	11.8947	11.1026	10.264	10.2165	10.237	10.42	9.65279
Serping1	11.5629	11.0387	11.1351	11.0991	11.3436	10.8593	11.9602	10.6794	10.6898	11.3643	11.9573	11.4711	12.3345	12.4467	11.5017	10.4728	11.0796	10.1084	10.0202	10.6575
Sh2b2	6.57712	6.42615	6.46725	6.7054	6.80999	7.26761	7.32597	7.6194	6.93286	7.46868	6.68119	6.71463	6.81922	6.19321	6.65071	6.86219	7.32175	7.34926	7.12833	7.40878
Sh2d1b1	7.22445	6.73358	6.21486	6.41261	6.63666	7.11561	7.45067	7.2838	7.25262	8.30139	7.17595	6.68577	6.81922	6.83064	7.22328	7.1436	6.37163	6.97229	6.93416	6.80887
Sigirr	7.372	7.38963	7.24634	7.43941	7.3582	8.02783	7.59899	8.04123	7.99132	8.04307	7.50716	7.65633	7.27732	7.06768	7.79993	7.68531	8.00706	7.80236	7.95841	8.20119
Siglec1	6.45	5.85911	5.44933	5.21997	5.98896	6.95691	7.92423	6.86876	7.13497	8.0217	6.68119	6.43145	6.72902	6.52578	5.95027	6.51224	8.05145	6.51661	6.65143	7.67924
Slamf1	5.41153	5.10423	5.44933	5.33861	5.12647	5.72704	4.47797	5.97894	5.19951	7.35933	6.1044	5.22634	5.71342	5.64777	6.22328	5.59471	4.85505	4.97229	5.83288	5.0568
Slamf6	4.95696	4.96221	4.44933	4.84557	4.98896	4.85257	5.28533	4.35091	4.2699	4.45811	5.17595	5.54827	5.39931	5.48271	5.4097	4.74671	4.38557	3.5028	4.57508	4.61623
Slamf7	8.15627	7.90513	8.00392	7.84557	8.04207	7.94568	8.19496	6.72437	6.97561	7.68353	7.99654	8.1117	8.69369	8.28381	8.62269	6.33167	6.96125	6.53028	6.22144	7.16642
Slc11a1	7.65329	7.29405	7.09318	7.00955	7.43962	7.11561	7.27499	7.08131	7.07725	7.93289	7.72955	7.80461	8.26668	7.57787	7.98001	6.48367	6.65091	6.46058	6.62137	6.86415
Slc7a11	9.41397	9.46178	9.76764	9.9855	9.42859	9.00638	9.66582	9.30511	8.76936	8.66067	9.47205	9.43363	9.83191	9.37496	10.5226	8.94311	9.1949	9.22653	8.78623	8.71576
Smad2	9.62834	9.70785	9.54103	9.59053	9.61345	9.35507	9.12183	9.27086	9.46254	9.40682	9.36896	9.19597	9.47526	9.61075	9.48165	8.40967	9.23009	9.02878	9.11221	9.16202
Smad3	9.34674	9.32097	9.20955	9.50854	9.44402	9.71882	9.45754	9.93314	9.35938	9.42322	9.784	9.90347	9.56055	9.49631	9.81857	10.0147	9.90188	9.4677	9.67357	9.90163
Smad4	10.7069	10.8047	10.6243	10.8646	10.6699	10.5089	11.0719	10.7037	10.815	10.8565	10.8959	10.8029	10.7823	10.8025	11.0001	10.1774	10.4738	10.6265	10.4417	10.4599
Smn1	9.56402	9.50297	9.63321	9.60244	9.55375	9.57868	9.52237	9.45372	9.6358	9.65836	9.68528	9.71463	9.47063	9.51246	9.62505	9.42478	9.48117	9.71974	9.61567	9.53168
Smpd3	8.46886	8.22317	8.32216	6.76311	8.06507	6.19361	6.17841	5.89148	6.02733	7.65605	9.6647	8.44012	10.4982	11.0585	8.13349	6.42478	5.32899	6.40228	6.44384	6.03769
Snai1	6.4309	6.14862	6.17179	6.15677	5.96472	6.53065	7.16727	7.6194	7.2699	7.62804	6.98994	6.62627	6.6328	6.7421	5.75762	7.00974	6.83488	6.46058	6.95841	6.88569
Socs1	8.7605	8.98074	8.96345	9.07368	8.97992	8.77857	9.31592	8.35909	8.13024	9.0849	8.86921	8.10081	9.01323	8.65749	9.15321	8.04927	8.15274	8.44622	8.08494	8.20548
Socs3	9.23274	9.87737	9.42202	9.61032	9.32048	9.41532	9.38727	9.6859	9.18364	9.59706	9.3715	9.07878	9.07556	8.50978	9.29899	9.40206	9.36988	9.44261	9.76919	9.42358
Spink5	8.00943	8.24378	8.53254	7.56642	8.2165	4.85257	5.61548	4.79837	5.12551	5.45811	9.02265	7.90816	9.77858	9.80682	7.65992	6.64717	4.20869	5.5028	5.88441	4.39383
Spn	7.81679	7.94972	8.38949	7.85224	7.92128	8.97359	8.16727	8.55682	8.56408	9.05715	7.99654	7.68577	8.31398	7.55726	8.78316	8.24921	8.78316	8.58044	8.53936	8.90427
Spp1	12.0385	12.1011	11.6026	11.2385	11.8675	11.6846	12.4066	11.0425	12.8586	12.3882	11.8488	12.6912	12.5993	10.9332	11.6097	8.51224	11.3838	11.2659	10.8828	11.1692
St6gal1	7.28954	7.12659	6.88229	6.94867	6.95244	8.85558	8.03256	8.55682	8.50329	8.43674	7.41158	7.1117	7.65747	7.57787	7.75762	7.59471	8.75659	8.43899	8.41784	8.77754
Stat1	12.2678	12.7123	12.9819	12.8954	12.804	12.3232	12.6065	10.8957	10.7433	11.6773	12.5129	12.2404	12.5891	11.741	13.2237	12.2724	11.8777	11.2186	10.9882	11.5381
Stat2	10.0694	10.4171	10.3061	10.3749	10.3535	10.0252	9.88397	8.91939	8.59182	9.48179	9.65011	9.41616	9.83732	9.16283	9.881	9.42853	9.4714	8.77103	8.62137	8.9433
Stat3	11.9359	12.2428	12.3314	12.4507	12.1622	11.8772	12.1525	11.758	11.568	11.7424	12.0602	12.2677	12.0471	11.6981	12.3372	11.844	11.8167	11.8213	11.8757	11.8413
Stat4	5.90252	6.31368	5.33685	5.89804	6.10444	6.61811	6.32597	6.72437	6.38537	7.61858	6.48854	6.01061	6.33961	5.99291	6.74034	6.64717	6.00706	5.32593	5.93416	5.95862
Stat5b	8.84232	8.92121	8.86549	8.91723	9.03044	8.8882	9.11894	8.97894	8.55	8.93289	9.38162	9.31144	9.25864	9.28067	9.29308	9.67271	8.9378	8.75656	8.89072	8.93041
Stat6	10.5825	10.6674	10.5219	10.6897	10.7069	10.324	10.6287	10.448	10.3122	10.466	10.9091	10.6367	11.0816	11.2123	10.9093	10.5626	10.3154	10.1774	10.1705	10.3246
Syk	8.13872	7.87901	7.68199	7.66811	7.95859	7.87642	8.2956	7.47644	7.89439	8.68353	8.46016	8.42274	9.05714	8.70978	9.03064	6.59471	7.20083	7.2618	7.20127	7.35577
Syt17	4.78704	4.62779	4.93475	4.73454	4.16954	4.64612	4.15605	5.59192	4.87758	6.20354	4.61407	3.75686	4.51179	4.34521	4.88886	5.74671	4.14456	4.75656	5.00571	4.76307
Tab1	8.7605	8.84906	8.62725	8.94867	8.76857	9.02783	8.67175	9.10093	8.80239	9.10197	8.88709	9.42055	8.80457	8.47724	9.0864	8.8171	8.6538	8.86845	8.94936	8.84505
Tal1	5.52401	4.91158	5.17179	4.41261	5.08207	6.21247	5.06294	6.50619	6.00686	7.44747	6.07973	5.78434	5.68171	5.64777	5.85716	6.74671	5.04268	5.32593	6.3183	5.87496
Tank	10.0908	10.0036	9.97759	9.97638	10.0551	9.78015	10.1784	9.883	9.69935	9.80944	10.4874	10.1399	10.452	10.3225	10.5327	9.5016	9.76994	9.58536	9.54737	9.43275
Tap1	12.2715	12.9493	13.112	13.1205	12.8119	12.3772	12.4316	11.4248	10.9295	11.8449	12.4885	12.2109	12.3526	11.4341	12.9088	12.4332	12.113	11.6237	11.5848	11.8323
Tap2	8.7605	8.89213	9.27715	8.98853	9.10998	8.58593	8.79267	8.9304	7.39328	7.87844	9.13464	8.90816	8.74061	8.2065	9.19819	11.2661	8.59802	8.09238	8.42656	8.73368
Tapbp	11.8319	12.032	12.2175	12.2245	12.1374	11.5764	11.9411	11.1559	10.8426	11.2216	11.6433	11.5568	11.6807	11.0223	12.0382	12.0722	11.4848	11.2536	11.0592	11.4514
Tbk1	8.87096	8.94972	8.86887	8.96413	8.83362	8.68039	8.81426	8.71166	8.43217	8.43674	8.93256	8.8702	8.94808	8.67672	9.31659	8.608	8.57083	8.43172	8.51504	8.56042
Tbx21	5.24647	5.56366	5.77126	5.55012	5.72593	6.50027	5.6479	6.56391	6.23513	7.8705	5.86561	5.72884	5.68171	5.34521	5.72285	6.26608	5.46649	5.91089	5.83288	5.93815
Tcf7	8.89556	9.07289	8.89227	9.24297	8.92128	9.95411	9.97622	9.47644	9.84336	9.89029	8.83646	8.41836	8.80825	8.52047	9.11014	8.75271	10.179	9.77247	9.40466	9.72774
Tdo2	4.72564	5.62779	5.48495	4.67565	5.33	6.15514	4.32597	6.97894	5.92197	7.68353	5.80672	5.37834	4.83372	5.52578	5.4097	6.77056	5.07745	5.15992	5.93416	5.39383
Tek	6.4309	6.62779	5.51972	5.67565	6.71143	6.01177	6.45983	5.84568	6.56408	6.22863	6.89418	7.29482	7.91096	8.00817	6.22328	6.08775	6.28504	5.63525	5.9095	6.36346
Tfe3	8.70987	8.48793	8.3658	8.50008	8.59777	8.56039	8.74476	8.65966	8.62912	8.89421	8.80295	8.5878	8.52971	8.61823	8.44212	8.18855	8.45992	8.57715	8.65143	8.66996
Tfeb	8.58146	8.48361	8.65488	8.483	8.76857	8.09034	8.44145	8.60573	7.83178	8.85447	8.82167	8.95728	8.61613	8.95402	8.3653	9.07344	8.01605	8.21599	8.17564	8.36729
Tfrc	11.2465	11.0438	11.075	11.255	11.2165	10.6565	10.9026	10.9413	11.0299	10.8291	10.8835	10.9406	11.1571	11.3838	10.7916	10.9059	10.7512	10.7025	10.8532	10.6338
Tgfb1	11.0954	10.8962	10.8287	11.0529	10.7825	11.5864	12.0982	11.8922	11.815	11.4967	10.9265	11.1492	10.7531	10.5284	10.9874	10.6014	11.628	11.7678	11.4124	11.8257
Tgfb2	7.55963	7.25397	6.58683	6.85887	7.01281	8.01177	7.99525	7.84568	8.16298	7.5102	7.29857	7.8246	7.68971	7.64777	7.29604	6.48367	7.75659	7.44622	7.73802	7.51623
Tgfb3	9.26277	8.65112	8.02222	8.54601	8.77556	10.5859	10.3222	10.4248	10.7678	10.3379	8.92566	9.60908	8.77106	8.69098	8.84912	8.8171	10.5454	10.6819	10.2827	10.718
Tgfbr1	10.2695	10.1431	9.89227	10.1541	10.0202	10.4722	10.3776	10.3406	10.5015	10.2715	10.2062	10.4369	10.3062	10.0139	10.6507	9.31555	10.2878	10.2669	10.0529	10.3117
Tgfbr2	10.5081	10.5637	10.2708	10.3586	10.4484	10.8306	10.756	10.616	10.8656	10.8167	10.7982	10.952	10.5875	10.5982	10.529	9.78526	10.7917	10.6137	10.609	10.7968
Thbd	8.84954	8.59608	8.67815	7.73454	8.45711	7.19361	7.20044	7.08131	7.27846	7.8625	9.73745	8.8246	10.4856	10.7489	8.39873	7.28276	6.91395	6.80236	7.21139	6.57706
Thbs1	11.6325	11.712	11.0604	10.9983	10.954	12.6827	12.9024	12.9201	13.0943	12.8314	11.6611	12.0554	10.7006	10.5957	11.0386	11.4002	12.7751	12.8607	12.9911	12.8857
Thy1	9.63879	9.34024	9.35381	8.99758	9.257	10.1056	9.4712	9.74635	10.4021	10.0624	9.0735	9.27316	10.1028	9.83064	9.23875	7.93785	10.2757	9.86306	9.8296	10.0268
Ticam1	6.57712	6.83215	6.86887	7.17815	6.85026	7.03315	7.23286	7.35091	7.03745	7.83008	6.76091	7.06764	6.93133	6.2963	6.99466	7.1066	6.7075	6.93165	6.97038	7.01833
Ticam2	6.57712	6.37101	5.96029	5.99758	6.57393	6.50027	6.71063	6.50619	6.52144	8.0849	7.12864	6.49936	7.34973	7.13876	6.80825	6.42478	6.41305	6.05029	6.29945	6.18391
Tie1	8.01586	7.63561	6.92182	7.1675	7.81678	8.15514	8.31086	8.46134	8.63247	8.48439	8.24412	8.54426	8.29839	8.71909	7.50485	6.83982	8.50211	8.18607	8.08494	8.50236
Tigit	6.06006	6.53049	6.71236	6.21997	6.36748	6.28553	6.11024	6.17688	5.80832	7.43674	6.43121	6.22634	6.43779	6.13876	7.13349	6.90591	5.81441	5.88983	6.20127	6.11265
Timd4	5.95696	5.68919	5.33685	5.30014	5.5415	6.37195	5.54836	6.6194	5.9861	7.67443	5.74532	5.41397	5.8903	6.13876	5.49459	5.74671	4.93306	5.19468	5.88441	5.83124
Tirap	8.61147	8.70785	8.55366	8.81861	8.5859	8.41736	8.6479	8.45372	8.42833	8.73697	8.48385	8.63006	8.51629	8.4936	8.64143	9.03458	8.20869	8.18174	8.29945	8.2642
Tlr1	7.55963	6.81847	6.90876	7.10191	7.50834	8.14535	8.21133	7.60573	7.79644	8.53052	7.65638	7.26587	8.09073	7.54684	8.0864	6.98957	7.81956	7.18607	7.12833	7.57042
Tlr2	8.13281	8.05259	8.04029	8.18344	8.15889	7.63917	8.3655	7.23133	7.55706	8.27152	8.59244	8.33719	8.96794	8.51513	8.77044	7.24921	7.45992	7.08777	7.12833	7.4813
Tlr3	8.71778	9.18371	9.07868	9.04197	8.90862	8.62868	8.67961	8.2578	8.0017	8.8665	8.91872	8.8279	8.62449	7.87295	9.3282	8.79401	8.17297	7.88983	7.94026	8.17519
Tlr4	7.02226	7.45295	7.25668	7.30014	7.38585	6.8882	7.30579	6.50619	6.61905	7.53052	7.43121	7.28523	7.93133	7.86458	7.66908	6.62118	6.02498	6.34152	6.3183	6.37873
Tlr5	6.08472	5.83215	5.65096	6.15677	6.01281	6.21247	6.03869	6.77412	6.02733	7.71938	6.3715	6.48268	6.59925	6.13876	6.79157	6.62118	6.06017	6.24531	6.16004	6.37873
Tlr6	7.00943	7.11545	6.65096	6.84557	6.86343	7.15514	6.74101	6.95757	6.89995	8.03599	7.46016	6.90191	7.32941	7.28381	7.84104	7.1066	6.60399	6.64785	6.8197	6.65436
Tlr7	7.0969	6.61202	6.69725	6.09069	6.82354	7.09543	6.77076	7.10093	7.36943	8.51531	7.57931	7.10081	7.39931	7.38083	7.14666	7.1436	6.34334	6.22863	6.65143	6.71576
Tlr8	7.97026	7.64339	7.48495	7.43941	7.58192	7.94004	8.20044	7.89148	7.85486	8.99636	8.33028	8.21629	8.61613	8.22622	8.26012	7.06864	7.79365	7.26997	7.53533	7.57042
Tlr9	6.86029	6.91158	6.63519	6.53363	6.71143	7.22181	7.46893	7.10093	7.1537	8.11884	7.35104	6.41397	7.17855	7.06768	7.14666	7.00974	6.46649	6.31016	6.49446	6.77466
Tmed1	8.45474	8.33785	8.1881	8.32909	8.34417	8.5456	8.63583	8.63295	8.71993	9.10197	8.47442	8.58389	8.38462	8.42131	8.45806	8.9691	8.51168	8.61615	8.5829	8.59677
Tmem173	7.4782	7.28414	7.74945	7.92989	7.71143	8.20307	8.09268	7.43064	7.55706	7.78004	7.87996	7.62627	8.17285	7.69571	8.82473	7.8951	8.15681	7.67273	7.63648	8.33635
Tnf	7.60296	7.52208	7.6431	7.64527	7.5415	7.1745	7.13333	7.41504	6.96504	7.8705	8.0483	7.7499	8.24514	7.63799	8.54023	7.16175	6.96125	7.08777	7.06275	6.76307
Tnfaip3	9.27354	9.17032	9.53041	9.59252	9.1801	8.87346	9.08086	9.07636	8.40896	8.77579	9.20189	9.14917	9.45196	8.98135	9.79993	9.12059	8.75391	8.70925	8.75542	8.67306
Tnfrsf10b	7.51496	7.41711	7.28727	7.30985	7.252	8.04897	7.58231	8.54253	8.29121	8.83417	7.6647	7.5878	7.18986	7.44955	7.73163	8.09721	7.8897	8.01668	8.17046	8.28461
Tnfrsf11a	6.67781	6.25397	6.10468	6.28051	6.66704	6.76586	6.98894	6.93587	6.49229	7.00001	6.61407	6.611	6.97122	7.00817	6.51505	6.00974	6.7075	6.05029	6.07389	6.4813
Tnfrsf11b	7.33136	7.81159	7.40352	7.72004	7.33946	7.32072	7.45983	7.60573	7.21743	8.14544	7.54368	7.7499	6.91778	6.81336	7.55513	7.64717	7.18498	7.07849	7.60611	7.30073
Tnfrsf12a	11.6014	11.8599	11.6188	12.0442	11.7447	11.7242	12.0771	11.8398	12.1913	12.0082	10.9965	11.2634	10.8319	10.5893	11.3412	10.7422	11.85	11.6479	11.6256	11.5558
Tnfrsf13b	5.24647	5.19169	4.71236	4.67565	5.36748	5.75304	5.20044	5.89148	5.23513	7.04307	5.46968	4.70027	5.74445	5.39251	5.45277	5.42478	5.46649	5.01182	5.63648	5.2683
Tnfrsf14	9.07859	9.20226	9.40119	9.4372	9.53122	9.37195	9.32597	9.02076	8.25262	9.11884	9.38414	9.32788	9.72319	8.95795	9.95776	10.4637	9.46485	9.04554	8.88757	9.28461
Tnfrsf17	4.66151	5.14862	4.29732	4.09069	4.78251	6.09543	4.61548	6.10093	5.78447	7.37065	5.54368	4.96331	5.04784	5.43832	5.17266	5.59471	4.49248	5.2618	5.47778	5.45273
Tnfrsf18	7.08472	6.79073	6.46725	6.7489	6.55781	7.26761	7.25408	7.59192	7.25262	7.71938	7.06724	6.39627	6.72902	6.32096	6.8731	7.72246	7.20083	7.35695	7.48615	7.55706
Tnfrsf1a	11.1715	11.2444	11.083	11.1426	11.1134	10.8207	11.2045	11.4052	10.8979	11.096	11.5705	11.4653	11.5741	11.7104	11.1719	11.183	11.0383	11.0378	11.1756	11.1768
Tnfrsf1b	9.24647	8.88886	9.16082	8.97333	9.62317	8.78489	9.75967	9.32193	8.64907	9.1322	9.71361	9.49313	10.0148	9.3301	9.90833	9.29103	9.26067	8.61294	8.71685	9.19041
Tnfrsf4	7.04757	6.84569	6.14977	6.35747	6.14816	7.0225	6.06294	7.10093	6.65894	7.58982	6.3715	5.70027	6.25595	6.32096	6.77469	6.39441	6.4266	6.32593	6.49446	5.93815
Tnfrsf9	5.95696	5.80467	5.61925	5.17815	4.98896	5.72704	5.98894	5.93587	5.46254	6.7282	5.30922	5.1857	5.54741	4.83064	5.17266	6.08775	5.00706	5.12429	5.40907	5.20119
Tnfsf10	9.2355	10.1	10.5347	10.4137	10.2854	8.80677	9.37279	7.30087	7.2439	8.28354	9.82352	9.49936	9.99722	8.98521	10.7683	9.00473	8.08601	7.48184	7.51912	7.52312
Tnfsf11	6.24647	6.35215	5.96029	5.79113	6.16954	6.07497	5.88397	5.84568	5.78447	6.5801	6.26615	5.64138	6.33961	6.34521	6.63209	5.08775	5.89458	5.38733	5.44384	5.50931
Tnfsf12	6.4309	6.76244	6.25668	5.55012	6.82354	7.56039	6.93741	6.74946	7.39328	7.97056	6.94967	6.86377	7.0725	6.66714	5.85716	6.36338	6.83488	6.79105	6.94634	7.09427
Tnfsf13	5.52401	5.65882	5.71236	4.89804	5.16954	6.32072	5.24351	5.89148	5.46254	7.5204	6.35104	6.10081	5.80457	5.99291	6.19819	6.26608	5.46649	5.60972	5.54337	6.16642
Tnfsf13b	6.22445	5.59608	6.17179	6.33861	6.21136	6.338	6.61548	6.41504	6.00686	7.46868	6.15249	6.14388	6.59925	6.21968	6.43139	6.39441	5.97053	6.08777	5.63648	6.2683
Tnfsf14	5.93	6.44408	5.68199	5.87205	5.94005	6.61811	6.3655	6.86876	6.55	7.78004	6.87996	6.16494	7.01004	6.54684	6.77469	6.8171	5.97053	5.97229	6.37345	6.30073
Tnfsf15	6.06006	6.42615	6.23592	6.21997	6.23182	6.64612	6.01403	7.21341	6.6055	7.40407	6.43121	6.05642	5.74445	5.68625	6.66908	7.21486	6.22429	6.2618	6.60611	6.20119
Tnfsf18	6.67781	5.74808	5.44933	5.17815	5.57393	6.28553	4.91093	6.47644	6.12551	7.87844	6.1044	5.98715	5.99722	5.83064	5.72285	6.77056	5.49248	5.35695	6.13898	5.64176
Tnfsf4	5.10897	5.46178	4.98538	5.21997	5.12647	5.80366	4.9634	5.97894	5.30384	6.49993	5.68119	4.86377	5.64929	6.16624	5.61323	5.6978	5.29984	4.55725	5.66623	5.23514
Tnfsf8	5.00943	4.42615	4.71236	3.99758	5.16954	5.23108	4.32597	5.64637	5.30384	6.04307	4.92219	4.22634	5.09675	4.83064	5.22328	6.26608	4.93306	5.58372	5.22144	5.01833
Tollip	10.3981	10.5492	10.54	10.3853	10.4636	10.1865	10.3921	10.4727	10.1859	10.3073	10.556	10.4455	10.4902	10.6933	10.2931	10.404	10.2388	10.2463	10.4385	10.3451
Tpsab1	6.08472	5.80467	5.88229	5.61425	5.7545	6.45348	6.01403	6.06141	5.9861	7.71938	5.80672	5.44873	5.51179	5.86458	5.68723	7.02964	5.51802	6.2781	6.57508	5.9174
Traf2	9.38695	9.70414	9.50244	9.64527	9.62897	9.69052	9.53326	9.53894	9.47004	9.37908	9.48854	9.79451	9.5408	8.99291	9.8471	9.43973	9.50371	9.3779	9.54137	9.54527
Traf3	8.59009	8.64726	8.57034	8.72004	8.59777	8.89113	8.53542	9.14887	8.68171	8.75435	8.60977	9.01352	8.59925	8.29007	8.91605	9.17521	8.83995	8.89512	9.03736	9.09427
Traf6	9.18507	9.30144	9.28979	9.15677	9.1906	8.73032	8.91093	8.834	8.49963	8.64211	9.36386	8.96331	9.73289	9.64533	9.09662	8.1527	8.64803	8.81917	8.51095	8.54019
Trem1	7.02226	6.59608	6.94758	7.12411	6.42192	6.6736	6.53109	7.47644	6.76022	7.70157	7.50716	7.16494	8.01004	7.65749	8.3653	6.51224	5.51802	5.95211	6.72394	6.33243
Trem2	8.5684	8.35215	8.33197	7.51695	8.37669	8.05421	9.02641	8.24021	8.31637	8.96684	9.03874	9.38957	9.24243	8.30868	8.83291	7.79401	7.72405	7.75073	7.94026	8.08964
Trp53	9.90771	9.86578	9.94438	9.86052	9.87486	10.2631	10.4403	10.8858	10.4283	10.4713	10.2838	10.4062	9.59713	9.50978	9.72285	11.0698	10.4517	10.5837	10.6588	10.6057
Twist1	8.2133	8.62779	8.14421	8.44383	8.33474	9.41532	8.74101	9.19982	9.55706	9.62095	7.54368	7.38733	7.84091	7.59819	7.80825	7.92728	9.40623	9.08777	8.74501	9.44005
Txnip	11.6722	11.2565	11.2069	11.5755	11.4197	10.8838	12.1808	11.2369	10.7656	11.4818	12.099	12.2686	11.9782	12.1366	12.0834	11.7437	10.9241	11.0918	10.8765	11.0544
Tyk2	8.16208	7.78371	7.95395	7.76311	8.23182	8.30763	8.59067	9.10093	8.02224	8.74134	8.59244	8.91128	8.22328	8.08937	8.3653	10.0493	8.54	8.34152	8.60994	8.80887
Ubc	13.5261	13.4263	13.6429	13.5286	13.4716	13.6167	14.0533	13.5904	13.4161	13.5023	13.8575	13.8432	13.8468	13.6905	13.9963	13.0872	13.434	13.5922	13.4093	13.4718
Ulbp1	6.84593	6.64339	6.74211	6.66054	6.68199	7.38863	6.56544	7.19526	7.25262	7.59947	6.69749	6.68577	6.71342	6.21968	7.50485	7.34761	7.11139	6.85765	6.89701	7.04728
Usp18	8.96695	9.26157	9.43801	9.16483	9.43742	8.59673	9.45296	8.1203	7.38537	8.54057	9.39168	8.78434	8.94141	7.93816	8.9983	9.44344	8.31449	7.79105	7.96441	8.02319
Vcam1	9.23825	8.70414	8.48934	8.92041	8.4484	9.28776	9.67765	9.1815	8.61567	9.03599	8.80295	8.53215	8.8903	8.58807	9.4607	8.02964	8.86752	8.53368	8.05152	8.69762
Vegfa	10.7908	11.6081	11.6147	12.1887	11.4297	11.5981	11.1846	12.0887	11.6449	11.7587	10.3979	11.2549	10.5529	10.574	11.2752	10.7377	11.4574	11.461	11.7292	11.9029
Vegfc	7.32102	6.42615	6.66656	7.05647	6.63666	8.03844	8.74101	8.06141	8.32879	7.84638	6.64802	6.9144	7.25595	7.11074	7.27219	6.59471	8.41645	7.55725	7.46937	7.62905
Vhl	7.96363	7.65882	7.61122	7.81178	7.60563	7.81605	8.18947	9.05135	8.05749	8.68806	8.1105	8.17016	7.66559	8.33314	7.91989	8.33966	7.63933	8.19038	8.33229	8.28055
Vim	11.3493	11.4057	11.1636	10.4862	11.4107	12.6179	12.2392	12.4062	12.8274	12.7635	11.5908	12.1548	11.8183	11.4875	10.9189	10.0346	12.2233	12.511	12.4217	12.8234
Vwf	7.68589	7.58804	6.66656	6.91086	7.03627	8.18886	8.32597	8.1861	8.03745	8.78428	7.94967	7.90191	7.91778	8.16624	7.39873	6.9691	8.10298	7.87918	7.62895	8.20975
Xaf1	11.1893	11.4312	11.6544	11.4792	11.5749	10.9777	11.1908	10.1155	9.25262	10.2208	11.2858	11.076	11.0338	10.1594	11.407	11.8705	10.6188	10.1152	10.3689	10.3806
Xbp1	11.5679	11.5896	11.5143	11.8765	11.6675	11.19	11.6529	11.2402	11.0643	11.213	11.702	11.7642	12.0467	11.8885	12.0714	11.083	11.333	11.1361	11.0543	10.9937
Xcl1	7.00943	7.36161	7.58683	7.19921	7.4308	7.52311	7.07491	6.74946	6.30384	8.05715	6.98994	6.44873	8.06023	7.11074	8.17908	7.04927	6.97975	6.14221	5.93416	6.55034
Xcr1	5.00943	5.56366	4.65096	5.26061	5.36748	6.11561	5.20044	6.17688	5.65894	6.41504	5.77634	5.51585	5.68171	6.11074	6.51505	6.12522	4.72952	4.88983	5.63648	5.09427
Ythdf2	10.3882	10.3988	10.3073	10.519	10.4593	10.3593	10.321	10.5586	10.4474	10.5642	10.3992	10.3885	10.4354	10.2617	10.5112	10.3575	10.383	10.3425	10.3712	10.3037
Yy1	10.6574	10.9983	10.8756	11.0207	10.9118	10.8735	11.0942	11.0182	10.9677	10.9195	10.5515	10.2036	10.639	10.6318	10.5489	10.0122	10.7089	10.7896	10.8288	10.9246
Zap70	6.52401	6.33305	6.72731	6.483	6.66704	6.50027	6.08678	6.6194	6.2699	7.87844	6.77634	6.57998	6.49364	6.2963	7.21079	7.37898	6.20869	6.05029	6.16004	6.11265
Zbp1	11.3789	11.7106	11.8668	11.9148	11.7963	10.9701	11.55	9.99739	9.50146	10.5825	11.3322	11.1015	11.3852	10.6269	11.7501	11.4909	10.6971	9.98103	9.96889	10.3759
Zfp13	5.10897	4.42615	3.82784	4.41261	4.88943	4.85257	4.91093	5.59192	4.92197	4.76297	5.35104	5.05642	5.23426	5.24567	4.61323	5.29925	4.93306	5.05029	5.22144	5.36346

## Sheet: Table S5
Table S5. Antibody information
Flow Cytometry Antibodies:
Target	Dilution	Catalog#/Clone	Vendor
Mouse CD45	1:400	30-F11	BD Biosciences
Mouse CD4	1:400	RM4-5	BioLegend
Mouse CD8	1:400	53-6.7	BioLegend
Mouse CD11b	1:800	M1/70	BioLegend
Mouse Ly6G	1:200	1A8	BioLegend
Immunostaining Antibodies
Target	Dilution	Catalog#/Clone	Vendor
Human CD3	1:200	BL-298-5D12	ThermoScientific
Human CD66b	1:100	G10F5	BioLegend
Mouse CD3	1:50	D4V8L	Cell Signaling Technology
Mouse Ly6G	1:100	E6Z1T	Cell Signaling Technology
HRP conjugated anti-rabbit IgG	1:500	7074	Cell Signaling Technology
HRP conjugated anti-mouse IgG	1:500	7076	Cell Signaling Technology

## Sheet: Table S6
Table S6. CIAO cohort data
CIAO#	Sex	Dx	HPV	Treatment	Response	Stage	Smoking	CPS	TMB (Mut./Mb)	Angiogenesis	Antigen presenting machinery	B cells	CD8 T cells	Cytotoxic cells	DC	Eosinophils	Macrophages	Mast cells	NK CD56bright cells	NK CD56dim cells	NK cells	Neutrophils	T cells	T helper cells	Tcm cells	Tem cells	Tfh cells	Tgd cells	Th1 cells	Th17 cells	Th2 cells	Treg cells	aDC	iDC	pDC	NLR	HPV Burden	TBB	Relative Fusobacterium	Diversity
1	M	Recurrent	Positive	Durvalumab + Tremelimumab	PR	R	<10 pack years	1.4	3.06452	1.47648	-0.228184	-0.603794	0.933544	-1.22297	0.281896	0.272571	1.44208	0.899802	-1.00112	2.14682	1.16003	0.160568	-0.318913	0.107126	0.0106393	0.536592	1.21838	0.28652	-0.508654	0.247345	-0.214835	0.293618	0.71113	-0.416662	0.391812	0.435089	0.400846	0.843289	0	3.34178
4	M	Primary	Positive	Durvalumab	SD	IVA	<10 pack years	2	1.58065	2.22107	-0.492116	-0.475346	0.753185	-0.335816	0.229872	0.403824	1.70211	1.23854	1.79213	-0.143334	1.11744	1.84475	-0.207058	-0.516714	0.712661	0.526499	0.0413666	1.12966	0.275002	0.0735018	1.01817	-0.12585	-0.883559	0.939354	1.10764	1.52927	0.0943524	3.63729	0.00518807	2.88
5	M	Primary	Positive	Durvalumab + Tremelimumab	SD	IVA	<10 pack years	32	0.935484	1.68778	-1.49861	-0.233484	0.0242787	-0.548564	0.428536	-0.119827	0.713834	2.07854	-0.0647139	0.627861	-0.132249	0.971869	-1.28606	-1.93806	-1.64749	-1.45839	-0.239346	0.212624	-1.01614	-0.225943	-1.92556	-1.58552	-1.43473	1.44762	0.422629	1.21144	0.0814092	2.77198	0.0425844	3.48447
6	M	Primary	Positive	Durvalumab	SD	IVA	<10 pack years	4	4.35484	-0.6115	0.344949	0.575788	-0.0700701	0.482158	0.089618	0.174614	1.33038	-1.3544	0.106422	-0.356571	-0.482477	1.16051	0.528556	0.590008	-0.82838	-1.33363	0.324141	0.469678	-0.224267	1.057	0.0646703	-1.04799	0.311671	-0.0692169	-0.450876	0.425588	0.0152048	0.733633	0.015544	3.4864
7	M	Primary	Negative	Durvalumab	SD	IVA	<10 pack years	19	25.9355	-0.376587	-0.97354	0.591135	0.453038	-0.691445	0.625976	-0.921247	0.607469	-0.227912	-0.334756	-1.26274	-0.823913	-0.351776	0.787001	-0.594712	0.919689	-0.0857605	1.22904	-0.973455	-1.9997	-0.840627	0.0042685	1.4191	-0.974995	-0.287786	0.557628	-0.728163	0.0146757	10.361	0.0741265	2.83716
8	M	Recurrent	Negative	Durvalumab	PR	R	>10 pack years	54	4.96774	-1.61036	1.20765	-0.59219	-0.502484	-0.0371212	0.545619	0.926907	-1.00042	-0.581951	1.47675	-0.797105	-1.41931	-1.69556	0.412055	0.644792	-0.20199	-0.234212	0.147043	-0.52817	1.28353	-1.24617	0.955755	0.284312	-0.0484987	1.20484	0.688403	-1.12318	0.0372878	0.0699146	0	2.01313
9	F	Recurrent	Positive	Durvalumab	SD	R	<10 pack years	44	0.612903	0.370582	0.315726	2.19625	1.54743	1.44233	-0.789112	0.871101	-0.0521934	0.00332055	0.0570499	-0.637711	0.572185	0.218748	1.71943	1.1059	1.05396	1.92718	1.26317	-1.03029	0.779671	1.14825	-0.841719	1.15603	-1.03134	0.345629	-0.127535	-1.21665	0.108078	0.118371	0	3.36804
10	M	Primary	Positive	Durvalumab + Tremelimumab	SD	III	<10 pack years	22	1.64516	0.24137	0.738952	-0.789207	0.549507	0.353473	-0.0679399	0.229653	-0.288505	-1.85085	-0.399941	-1.09954	0.486561	1.2937	0.0260742	0.748017	-0.811896	0.154221	-0.515657	-1.13316	0.193106	2.01746	0.896231	-0.208077	-0.83443	-0.925629	1.39046	1.172	0.442789	3.29772	0.0409207	1.2113
11	M	Primary	Positive	Durvalumab	PR	III	<10 pack years	1.4	1.54839	-0.522826	0.39737	0.246944	1.31681	0.508088	1.05409	2.21881	-0.328085	-0.602265	-0.307488	-0.431816	1.56922	-1.98686	-0.0398658	-0.799767	1.01693	0.449639	0.319272	1.17349	-0.407789	0.85946	0.0561106	1.32909	-0.602298	-1.08544	1.00345	-1.46242	0.307977	0.241249	0	2.62063
12	M	Recurrent	Positive	Durvalumab + Tremelimumab	PR	R	<10 pack years	33	2.6129	0.15237	-2.00889	0.916276	-0.0930869	-1.11077	-0.657176	0.300301	-0.162511	0.813708	-1.69201	-1.35371	0.259628	0.462216	0.254299	0.601555	-0.49116	0.885791	1.15786	0.0853476	-0.216098	-0.605315	-0.0644964	1.12658	-1.38685	-0.0582917	0.555281	-0.0860994	0.0598333	0.229361	0	3.15723
13	M	Recurrent	Negative	Durvalumab + Tremelimumab	PD	R	>10 pack years	80	3.80645	-0.401089	0.431986	-0.306598	-0.923066	-0.76007	0.335851	-0.543617	-0.435312	0.554872	-1.08771	-0.388335	1.6301	1.99289	-1.08135	0.383258	0.781554	0.0857711	-1.6755	-0.838384	-1.13712	-1.00648	0.922757	-1.65677	0.347812	-1.61704	-0.174464	1.8797	0.0340903	4.91387	0.140733	2.98385
14	M	Primary	Positive	Durvalumab + Tremelimumab	PR	IVA	<10 pack years	10	8.96774	-0.97895	-1.46557	0.518639	-1.15037	-1.2513	-0.438942	-0.339044	-1.63941	-0.505836	-1.19512	-1.38979	-0.290637	-0.906092	-0.145019	0.82751	-0.940898	-0.295735	-0.802244	-1.65197	-0.890467	-0.65232	-0.0565567	-0.252941	0.861927	0.042874	-1.61378	-0.764582	0.525803	0.426177	0	2.41591
15	M	Primary	Positive	Durvalumab + Tremelimumab	SD	III	<10 pack years	N/E	0.0967742	-1.61739	0.394301	0.0707816	0.299249	0.00777938	-1.19996	-1.2643	-0.876409	0.918679	-0.802718	1.65728	-2.63879	-0.41359	-0.0633727	-1.12751	-1.72379	-1.04994	0.762389	1.17481	-0.333139	0.310336	-1.72279	-0.821445	0.119287	-0.241455	-1.48629	-0.291934	0.0271166	0.99789	0.0108696	2.73402
16	M	Primary	Positive	Durvalumab	SD	III	<10 pack years	64	6	-0.964533	1.38664	-1.76448	-1.25907	-0.455166	-0.101769	-0.0801249	0.877265	0.599072	0.803175	-0.531066	0.088202	0.606211	-1.26745	0.464207	-0.161948	0.311924	-0.591514	-1.61756	0.039121	0.412244	1.18947	-1.92706	0.610445	-0.0274042	-0.499525	1.48465	0.0344273	0.181973	0.027027	2.70453
18	M	Primary	Positive	Durvalumab	PR	III	>10 pack years	50	4.29032	-1.06659	-0.408396	-0.796937	-2.68397	-1.27894	-1.00096	-2.86085	-0.192227	-0.989484	0.5746	1.60297	1.06567	-0.466651	-0.781919	-1.08033	-0.265188	-0.134642	-0.470382	0.444973	-1.34386	0.973262	0.203168	-1.73205	0.503791	-2.21452	-1.69825	0.225811	0.0182051	0.937563	0.0242718	2.73918
21	M	Primary	Positive	Durvalumab + Tremelimumab	PR	IVA	<10 pack years	74	2.6129	0.504179	-0.983943	0.631445	0.459337	0.307095	0.328387	0.144435	-0.108928	-1.46116	0.883795	0.144472	0.821947	-0.777283	0.722658	-0.046117	1.13839	1.68744	1.37489	0.699012	-0.58365	-0.173799	0.749627	0.420014	-1.99358	-1.1393	0.885661	-1.01744	0.230049	0.0698364	0	1.88925
23	M	Recurrent	Negative	Durvalumab	SD	R	>10 pack years	59	5.77419	-0.31088	1.07749	-0.755947	0.315543	0.0313966	2.5769	-0.682538	1.39029	0.398001	-0.0523439	0.870051	-1.48391	0.851287	0.200034	-0.363691	-0.492778	-1.89451	-0.938381	-0.373026	2.19558	-0.792004	0.172891	0.378622	1.17264	1.27452	-0.723846	0.790006	0	4.83928	0.112758	3.48629
25	M	Primary	Negative	Durvalumab + Tremelimumab	SD	II	>10 pack years	16	2.25806	-0.292327	0.240874	0.979703	-1.1671	1.15601	-1.24092	-0.964907	0.755963	0.0231073	0.690393	-0.591991	0.305926	0.879001	0.190414	0.587076	1.91378	1.25995	1.93667	-0.543169	1.68143	1.95999	0.466673	-0.0112606	0.0292942	-0.842368	-0.0990648	0.205639	0	0.265887	0.0125	3.3164
26	M	Primary	Positive	Durvalumab	PR	IVA	<10 pack years	46	4	0.349605	0.0657164	0.552447	0.891306	2.22431	-0.670507	-0.599596	-0.891002	-0.577113	0.513664	1.85756	0.63185	-1.32753	1.38131	1.37764	1.09875	0.931927	0.867355	2.27405	-0.484562	0.865931	-1.19639	0.122636	1.93371	-0.540473	-2.35619	-1.60514	0.131586	0.0367216	0	1.29879
27	M	Primary	Positive	Durvalumab + Tremelimumab	SD	IVA	<10 pack years	27	1.3871	0.325172	1.23696	0.181194	0.381948	0.892152	-0.743697	-0.774682	-0.392283	0.0436718	-0.458241	0.332297	-1.33759	-0.495509	1.00609	0.808265	0.277268	-0.582297	-1.73025	-0.245969	1.31185	-0.716263	-0.166683	-0.791721	1.72296	1.56691	0.602836	-0.761958	0.0378516	0.170332	0.0138889	3.42563
29	M	Primary	Positive	Durvalumab + Tremelimumab	PD	IVA	>10 pack years	22	1.45161	0.253199	1.10236	0.27564	-0.295554	0.488368	0.658245	0.613319	1.09887	-0.0731505	0.764828	0.145669	0.00684028	0.00211265	0.398456	0.742752	-0.841322	0.280581	0.317505	0.969374	0.179653	1.14587	0.629988	0.252643	1.18851	1.07386	-1.55824	-0.234317	0.0195198	0.107359	0	2.42165
30	M	Primary	Positive	Durvalumab	SD	III	<10 pack years	27	9.41935	-1.30656	-0.266501	-1.81274	-0.46073	0.345508	0.177996	0.944099	-1.61736	-1.75537	-0.875755	-0.402134	-0.338917	-0.471754	-1.5546	0.539233	0.791194	-0.964075	-1.06315	1.60296	0.611402	-1.26415	0.618615	0.600857	-0.902384	-0.582911	0.495838	0.847843	0.745561	0.384192	0.00990099	3.35843
33	M	Primary	Positive	Durvalumab	SD	III	<10 pack years	24	1.6129	-1.1039	-1.29813	-0.92082	-1.28126	-1.17578	-1.89287	-1.00938	-2.24749	-0.220806	2.00747	-0.44926	-0.379091	-0.868976	-1.72667	-1.13322	-1.12615	-1.01978	-1.55149	-1.00198	-0.934588	-0.223564	-0.125473	0.404874	0.219578	0.467395	-0.610434	0.318153	0.387624	0.0193812	0	1
34	M	Recurrent	Positive	Durvalumab + Tremelimumab	SD	R	<10 pack years	95	3.51613	0.998896	-1.49001	-1.21423	-0.27813	-1.90577	1.08253	-0.619954	-0.788504	1.31282	-1.02877	0.217165	-0.821693	-0.972299	-1.86769	-2.9625	-1.9958	-1.51068	-0.598792	-0.225382	0.0219064	0.171318	-1.92839	1.1213	0.874915	0.596167	0.719533	0.39783	0.00802633	6.29265	0.00191327	2.13551
35	M	Primary	Positive	Durvalumab + Tremelimumab	PR	IVA	<10 pack years	81	3.29032	-0.0567785	-0.631033	0.45792	-0.923288	-0.452896	-0.22041	0.899004	0.201051	-0.0838809	0.96689	1.59511	0.811874	-0.388258	-0.206967	1.03227	0.946976	1.59007	-0.198697	1.04445	-0.201099	-0.270855	0.599817	-1.27244	-0.647557	-1.30023	0.422316	-0.359403	0.0385854	0.250805	0.0384615	3.21526
36	M	Recurrent	Positive	Durvalumab	PR	R	<10 pack years	14	1.64516	1.53586	0.400461	-1.13678	0.446052	0.631356	2.1711	1.51626	-0.0305314	-0.805471	-1.35361	-0.567152	0.0498159	0.735423	-0.200959	0.620461	0.454442	-0.172194	-1.1791	-0.754195	-0.797356	-1.82498	2.08999	0.93282	0.774952	0.319377	0.818709	0.982426	0.199739	0.270479	0.0153846	3.52882
37	M	Primary	Positive	Durvalumab + Tremelimumab	PR	IVA	<10 pack years	21	1.87097	0.625846	0.922527	1.96391	1.69829	0.558984	-1.31277	0.754244	0.101103	1.5145	-1.03646	-0.374848	-0.794393	0.220233	1.26223	-0.353021	-0.203822	-0.335859	0.440058	-0.00634179	1.12484	0.0826364	-1.43698	0.885873	0.282744	1.34326	1.24764	-0.974414	0.127176	0.155893	0.157895	2.39437
39	M	Primary	Positive	Durvalumab	PR	IVA	>10 pack years	41	8.48387	0.477864	1.48097	1.24448	1.01867	1.79762	-0.249597	0.510934	0.830752	0.691019	1.05359	-0.420151	0.365681	-0.277389	1.85929	-0.264434	0.616387	0.444122	0.155377	-0.643903	1.3814	-1.48214	-0.958319	0.704752	-0.925145	0.726931	0.0886511	-1.27974	0.0550504	0.392234	0.0614035	3.58253

## Sheet: Table S7
Table S7. Cleveland Clinic cohort data
SampleID	PFS	PFS Event	TBB	TBB High	Fusobacteria Relative Fraction	Fusobacteria High
HNSCC1	281	1	0.142941	No	0	No
HNSCC2	2022	0	0.330292	No	0	No
HNSCC3	1220	0	0.261077	No	0.0444444	Yes
HNSCC4	293	1	0.00663392	No	0	No
HNSCC5	42	1	163.798	Yes	0.0523899	Yes
HNSCC6	209	1	0.798727	Yes	0	No
HNSCC7	88	0	0.321241	No	0.25	Yes
HNSCC8	645	0	2.75885	Yes	0	No
HNSCC9	266	0	46.2749	Yes	0.691587	Yes
HNSCC10	623	0	0.039187	No	0	No
HNSCC11	595	0	0.181465	No	0	No
HNSCC12	370	1	1.46975	Yes	0	No
HNSCC13	206	1	0.0839308	No	0	No
HNSCC14	79	1	4.45216	Yes	0.00385109	Yes
HNSCC15	353	1	0.0674716	No	0	No
HNSCC16	192	1	1.64989	Yes	0	No
HNSCC17	1353	0	0.206257	No	0	No
HNSCC18	197	1	0.352471	Yes	0	No
HNSCC19	137	1	0.756216	Yes	0.441176	Yes
