# Supplementary material for: Intratumoral bacteria are immunosuppressive and promote immunotherapy resistance in head and neck squamous cell carcinoma
Source: Nat Cancer. 2026 Jan 2;7(1):80–97. doi: 10.1038/s43018-025-01067-1 (PMC12823012; doi:10.1038/s43018-025-01067-1)
Supplement: Supplementary file 3 — Statistical source data. [file 43018_2025_1067_MOESM3_ESM.xlsx]

## Sheet: 1a
CIAO#	Response	Treatment	Stage	Diagnosis	HPV	Smoking
1	PR	Durvalumab + Tremelimumab	R	Recurrent	Positive	<10 pack years
4	SD	Durvalumab	IVA	Primary	Positive	<10 pack years
5	SD	Durvalumab + Tremelimumab	IVA	Primary	Positive	<10 pack years
6	SD	Durvalumab	IVA	Primary	Positive	<10 pack years
7	SD	Durvalumab	IVA	Primary	Negative	<10 pack years
8	PR	Durvalumab	R	Recurrent	Negative	>10 pack years
9	SD	Durvalumab	R	Recurrent	Positive	<10 pack years
10	SD	Durvalumab + Tremelimumab	III	Primary	Positive	<10 pack years
11	PR	Durvalumab	III	Primary	Positive	<10 pack years
12	PR	Durvalumab + Tremelimumab	R	Recurrent	Positive	<10 pack years
13	PD	Durvalumab + Tremelimumab	R	Recurrent	Negative	>10 pack years
14	PR	Durvalumab + Tremelimumab	IVA	Primary	Positive	<10 pack years
15	SD	Durvalumab + Tremelimumab	III	Primary	Positive	<10 pack years
16	SD	Durvalumab	III	Primary	Positive	<10 pack years
18	PR	Durvalumab	III	Primary	Positive	>10 pack years
21	PR	Durvalumab + Tremelimumab	IVA	Primary	Positive	<10 pack years
23	SD	Durvalumab	R	Recurrent	Negative	>10 pack years
25	SD	Durvalumab + Tremelimumab	II	Primary	Negative	>10 pack years
26	PR	Durvalumab	IVA	Primary	Positive	<10 pack years
27	SD	Durvalumab + Tremelimumab	IVA	Primary	Positive	<10 pack years
29	PD	Durvalumab + Tremelimumab	IVA	Primary	Positive	>10 pack years
30	SD	Durvalumab	III	Primary	Positive	<10 pack years
33	SD	Durvalumab	III	Primary	Positive	<10 pack years
34	SD	Durvalumab + Tremelimumab	R	Recurrent	Positive	<10 pack years
35	PR	Durvalumab + Tremelimumab	IVA	Primary	Positive	<10 pack years
36	PR	Durvalumab	R	Recurrent	Positive	<10 pack years
37	PR	Durvalumab + Tremelimumab	IVA	Primary	Positive	<10 pack years
39	PR	Durvalumab	IVA	Primary	Positive	>10 pack years

## Sheet: 1b
	Non-Responder	Responder
PD-L1 CPS	80	1.4
	22	54
	2	1.4
	32	33
	4	10
	19	50
	44	74
	22	46
		81
	64	14
	59	21
	16	41
	27
	27
	24
	95

## Sheet: 1c
	Non-Responder	Responder
Tumor Mutation burden (Mut./Mb)	1.64516	1.64516
	3.80645	2.6129
	0.0967742	3.80645
	6	0.0967742
	5.77419	3.06452
	2.25806	2.6129
	1.3871	4
	1.45161	3.29032
	9.41935	1.64516
	1.6129	1.87097
	3.51613	8.48387
	1.58065	4.96774
	0.935484
	4.35484
	25.9355
	0.612903

## Sheet: 1d
	Difference in Responders and Non-Responders	-log10(P)
Tem cells	0.761491	1.47395
T cells	0.613637	1.03565
NK cells	0.600596	0.971893
Eosinophils	0.571686	0.759438
B cells	0.51673	0.763964
Tcm cells	0.441516	0.656486
Tfh cells	0.414864	0.590457
Treg cells	0.397851	0.529921
Tgd cells	0.362137	0.448462
T helper cells	0.32739	0.429039
NK CD56dim cells	0.209776	0.209058
CD8 T cells	0.178996	0.180267
pDC	0.157763	0.157371
Angiogenesis	0.148704	0.153516
Th2 cells	0.102201	0.099611
Cytotoxic cells	0.054263	0.049059
DC	0.001151	0.001028
Th1 cells	-0.08236	0.082545
aDC	-0.11631	0.113032
Antigen presenting machinery	-0.21706	0.232897
NK CD56bright cells	-0.218	0.225847
Mast cells	-0.22992	0.264983
Macrophages	-0.23675	0.279924
iDC	-0.39637	0.497142
Th17 cells	-0.41371	0.559031
Neutrophils (FDR = 0.44)	-0.82892	1.60499

## Sheet: 1e
	Non-Responder	Responder
log10(HPV Burden)	-0.258673	-0.277928
	-0.895798	-0.357758
	-0.785325	-0.796333
	-0.860588	-0.194064
	-0.92256	-0.865153
	-0.0728549	-0.4655
	-0.311915	-0.607503
	-0.96647	-0.858283
	-0.617031	-0.523257
	-0.713048	-0.643638
	-0.825604	-0.809527
	-0.612426

## Sheet: 1f
	Non-Responder	Responder
log10(Tumor Bacteria Burden)	0.633238	0.265593
	0.771872	0.0938589
	0.300572	0.0896794
	0.0726075	0.154173
	0.766359	0.287256
	0.102395	0.0293174
	0.0683092	0.0156621
	0.0442883	0.0971896
	0.141196	0.103968
	0.00833661	0.0629175
	0.862885	0.143712
	0.666264	0.0293491
	0.57657
	0.238957
	1.05542
	0.0485858

## Sheet: 1g
	Pathologic Responder
	No	Yes
log10(Tumor Bacteria Burden)	0.633238	0.265593
	0.300572	0.0938589
	0.0726075	0.0896794
	0.766359	0.154173
	0.00833661	0.287256
	0.862885	0.0293174
	0.0971896	0.102395
	0.57657	0.0156621
	0.238957	0.0683092
	1.05579	0.103968
	0.0485858	0.0629175
		0.143712
		0.666264
		0.0293491

## Sheet: 1h
	Non-Responder	Responder
Shannon Diversity	1.2113	3.34178
	2.98385	2.62063
	2.73402	3.15723
	2.70453	2.41591
	3.48629	2.73918
	3.3164	1.88925
	3.42563	1.29879
	2.42165	3.21526
	3.35843	3.52882
	1	2.39437
	2.13551	3.58253
	2.88	2.01313
	3.48447
	3.4864
	2.83716
	3.36804

## Sheet: 1i
log10(Tumor Bacteria Burden)	log10(Relative Fusobacterium)
0.265593	-2
0.633238	-1.29311
0.0938589	-2
0.0896794	-2
0.771872	-0.821791
0.154173	-2
0.300572	-1.68049
0.0726075	-1.43148
0.287256	-1.46506
0.0293174	-2
0.766359	-0.910951
0.102395	-1.64782
0.0156621	-2
0.0683092	-1.6218
0.0442883	-2
0.141196	-1.70113
0.00833661	-2
0.862885	-1.92397
0.0971896	-1.3146
0.103968	-1.59543
0.0629175	-0.774963
0.143712	-1.14628
0.666264	-1.8185
0.57657	-1.27914
0.238957	-1.59271
1.05542	-1.07507
0.0293491	-2
0.0485858	-2

## Sheet: 1j
	Coefficient	SEM
Fusobacterium	-0.0896602	0.183689
TBB	-0.235367	0.165057

[truncated: 1 more sheets: 1k]
