# Supplementary material for: Intratumoral bacteria are immunosuppressive and promote immunotherapy resistance in head and neck squamous cell carcinoma
Source: Nat Cancer. 2026 Jan 2;7(1):80–97. doi: 10.1038/s43018-025-01067-1 (PMC12823012; doi:10.1038/s43018-025-01067-1)
Supplement: Supplementary file 4 — Statistical source data. [file 43018_2025_1067_MOESM4_ESM.xlsx]

## Sheet: 2a
PFS	Event	Class
293	1	TBB Low
623	0	TBB Low
353	1	TBB Low
206	1	TBB Low
281	1	TBB Low
595	0	TBB Low
1353	0	TBB Low
1220	0	TBB Low
88	0	TBB Low
2022	0	TBB Low
197	1	TBB High
137	1	TBB High
209	1	TBB High
370	1	TBB High
192	1	TBB High
645	0	TBB High
79	1	TBB High
266	0	TBB High
42	1	TBB High

## Sheet: 2b
PFS	Event	Class
281	1	Fusobacteria Low
2022	0	Fusobacteria Low
293	1	Fusobacteria Low
209	1	Fusobacteria Low
645	0	Fusobacteria Low
623	0	Fusobacteria Low
595	0	Fusobacteria Low
370	1	Fusobacteria Low
206	1	Fusobacteria Low
353	1	Fusobacteria Low
192	1	Fusobacteria Low
1353	0	Fusobacteria Low
197	1	Fusobacteria Low
1220	0	Fusobacteria High
79	1	Fusobacteria High
88	0	Fusobacteria High
137	1	Fusobacteria High
42	1	Fusobacteria High
266	0	Fusobacteria High

## Sheet: 2c
	Coefficient	SEM
Escherichia	-0.0518283	0.0906145
Fusobacterium	-0.0987137	0.090654
Tumor bacteria burden	-0.200305	0.120129

## Sheet: 2d
-1 * Tumor bacteria burden			-1 * Fusobacterium			Escherichia, AUC=0.40
False Positive	True Positive		False Positive	True Positive		False Positive	True Positive
0	0		0	0		0	0
0.0166667	0.0833333		0.4	0.583333		0.0166667	0
0.0333333	0.0833333		0.416667	0.583333		0.0333333	0
0.05	0.0833333		0.433333	0.583333		0.05	0
0.05	0.166667		0.45	0.583333		0.0666667	0
0.05	0.25		0.466667	0.583333		0.0833333	0
0.0666667	0.25		0.483333	0.583333		0.1	0
0.0833333	0.25		0.5	0.583333		0.116667	0
0.1	0.25		0.516667	0.583333		0.133333	0
0.1	0.333333		0.533333	0.583333		0.15	0
0.1	0.416667		0.533333	0.666667		0.166667	0
0.116667	0.416667		0.55	0.666667		0.183333	0
0.133333	0.416667		0.566667	0.666667		0.2	0
0.15	0.416667		0.583333	0.666667		0.216667	0
0.15	0.5		0.6	0.666667		0.233333	0
0.166667	0.5		0.616667	0.666667		0.25	0
0.183333	0.5		0.633333	0.666667		0.266667	0
0.2	0.5		0.65	0.666667		0.283333	0
0.216667	0.5		0.65	0.75		0.3	0
0.233333	0.5		0.666667	0.75		0.3	0.0833333
0.25	0.5		0.683333	0.75		0.316667	0.0833333
0.266667	0.5		0.7	0.75		0.333333	0.0833333
0.283333	0.5		0.716667	0.75		0.35	0.0833333
0.3	0.5		0.733333	0.75		0.35	0.166667
0.3	0.583333		0.75	0.75		0.366667	0.166667
0.316667	0.583333		0.75	0.833333		0.366667	0.25
0.333333	0.583333		0.75	0.916667		1	1
0.35	0.583333		0.766667	0.916667
0.366667	0.583333		0.783333	0.916667
0.366667	0.666667		0.8	0.916667
0.383333	0.666667		0.816667	0.916667
0.4	0.666667		0.833333	0.916667
0.4	0.75		0.85	0.916667
0.416667	0.75		0.866667	0.916667
0.433333	0.75		0.883333	0.916667
0.45	0.75		0.9	0.916667
0.466667	0.75		0.916667	0.916667
0.483333	0.75		0.933333	0.916667
0.5	0.75		0.95	0.916667
0.516667	0.75		0.966667	0.916667
0.516667	0.833333		0.983333	0.916667
0.516667	0.916667		0.983333	1
0.533333	0.916667		1	1
0.55	0.916667
0.566667	0.916667
0.583333	0.916667
0.6	0.916667
0.6	1
0.616667	1
0.633333	1
0.65	1
0.666667	1
0.683333	1
0.7	1
0.716667	1
0.733333	1
0.75	1
0.766667	1
0.783333	1
0.8	1
0.816667	1
0.833333	1
0.85	1
0.866667	1
0.883333	1
0.9	1
0.916667	1
0.933333	1
0.95	1
0.966667	1
0.983333	1
1	1
0						0
1						1

## Sheet: 2e
	NSCLC ICB Response
	Escherichia Positive
	No	Yes
% Response	19.1489	12
N Responders	9	3
Total N	47	25

## Sheet: 2f
	Coefficient	SEM
Escherichia	0.014924	0.060292
Fusobacterium	0.00484135	0.058326
Tumor bacteria burden	-0.145264	0.0968095

## Sheet: 2g
	Coefficient	SEM
Escherichia	-0.0177942	0.0518048
Fusobacterium	0.026091	0.0417063
Tumor bacteria burden	-0.034607	0.0510952
