# Supplementary material for: Intratumoral bacteria are immunosuppressive and promote immunotherapy resistance in head and neck squamous cell carcinoma
Source: Nat Cancer. 2026 Jan 2;7(1):80–97. doi: 10.1038/s43018-025-01067-1 (PMC12823012; doi:10.1038/s43018-025-01067-1)
Supplement: Supplementary file 5 — Statistical source data. [file 43018_2025_1067_MOESM5_ESM.xlsx]

## Sheet: 3a
log10(Tumor Bacteria Burden)	Shannon Diversity
2.35722	3.89485
2.16551	3.60378
3.2291	2.88575
1.05753	1.05144
1.31944	4.10657
2.28	4.70477
2.98021	3.47776
1.39245	3.78573
1.42148	3.80752
2.96425	4.13188
3.293	2.64578
0.304054	3.2896
2.30375	3.73877
0.106925	4.04381
1.00578	3.56284
0.37356	2.60546
0.479497	4.07661
1.61031	1.11521
3.92638	2.88887
2.12642	2.76304
2.82418	3.43891
3.1086	2.56197
0.95532	3.7422
2.5755	3.72574
1.1072	3.06181
0.717768	4.53999
0.674164	3.44674
1.78453	2.49955
1.58785	2.87916
2.23786	2.79523
2.45197	2.77733
2.91071	3.83219
0.633213	3.58804
1.8917	3.72548
0.428827	4.64564
2.08428	3.91457
1.99162	2.96065
2.69605	3.84132
2.96528	3.84084
-0.35952	4.45554
1.04933	2.78145
0.779336	4.11224
2.66586	3.48451
0.584917	4.02799
-0.33244	3.64848
1.93691	3.46092
2.48985	3.10423
2.29105	3.49321
1.79702	2.38099
1.62938	3.70904
2.95037	3.4228
0.591758	4.33493
2.23899	4.29245
2.6482	2.71944
1.68195	4.20868
1.09398	3.81836
0.590026	3.79857
0.812305	4.29129
0.788557	4.47696
2.63006	3.92776
0.519199	3.75817
1.28884	1.86833
-0.31372	2.10373
-0.31298	3.08557
0.424979	3.8495
0.423335	3.56475
1.75817	2.25136
0.313062	4.27822
3.19318	3.31406
1.76294	3.40176
1.15924	3.21883
1.016	3.7487
1.02803	3.86101
1.77643	4.61468
1.1743	3.64868
0.231569	3.78381
2.63869	4.2738
1.49977	1.24985
2.86966	3.94957
0.782038	1.98015
1.72099	3.55296
3.35462	3.40684
1.63025	3.80366
2.73985	3.15105
0.965121	4.27919
3.36033	2.71652
2.5225	3.09443
1.88984	3.28928
1.97943	0.90349
0.982626	2.70219
2.49169	2.71331
0.815459	3.44298
1.10087	3.50437
2.8888	3.34828
2.81826	0.389024
1.42083	2.36329
2.21561	3.07483
1.83003	1.55932
3.13776	3.26358
3.24241	2.47307
2.25256	3.62787
0.806393	3.89127
3.20952	3.99859
3.57942	4.12373
1.50966	4.21525
1.93499	3.5869
1.5238	1.83504
0.360488	3.64894
0.771421	3.62613
3.2777	4.27893
1.97705	2.39343
3.04374	3.54862
2.90365	3.06655
2.34079	4.15279
0.439198	3.40698
0.538259	2.62892
3.03786	2.53521
1.64789	3.79528
1.08542	3.10674
1.0037	4.43238
2.16384	4.31688
2.27211	2.47356
1.94613	1.17222
0.850026	4.8486
2.7986	2.83306
0.75439	3.82817
3.30325	1.80944
3.63884	3.08331
0.802067	4.44646
2.85116	3.60719

## Sheet: 3b
	Correlation with Tumor Bacteria Burden	P	FDR
Fusobacterium	0.437939	1.88146e-07	1.45813e-06
Catonella	0.279328	0.00128918	0.00666074
Filifactor	0.272119	0.00173622	0.007689
Campylobacter	0.238153	0.00636215	0.0191417
Treponema	0.236318	0.00679222	0.0191417
Peptostreptococcus	0.225476	0.00990016	0.0255754
Parvimonas	0.137013	0.120079	0.231265
Lachnoanaerobaculum	0.133542	0.129849	0.231265
Porphyromonas	0.129054	0.143369	0.233918
Capnocytophaga	0.109685	0.214136	0.292577
Alloprevotella	0.091681	0.299541	0.376057
Mycoplasma	0.087784	0.320642	0.376057
Eikenella	0.087741	0.320879	0.376057
Gemella	0.082556	0.350415	0.38796
Solobacterium	0.076564	0.386599	0.413261
Aggregatibacter	0.033787	0.702741	0.702741
Selenomonas	-0.03392	0.701639	0.702741
Leptotrichia	-0.08655	0.327534	0.376057
Neisseria	-0.10899	0.217074	0.292577
Lactobacillus	-0.10953	0.214785	0.292577
Bifidobacterium	-0.12417	0.159276	0.246877
Prevotella	-0.13203	0.134283	0.231265
Tannerella	-0.13363	0.129584	0.231265
Stomatobaculum	-0.2045	0.0196008	0.0434018
Haemophilus	-0.213	0.0149678	0.0356924
Atopobium	-0.25016	0.00409882	0.0141182
Oribacterium	-0.2526	0.00373823	0.0141182
Rothia	-0.40324	1.96679e-06	1.21941e-05
Streptococcus	-0.44588	1.05855e-07	1.09383e-06
Veillonella	-0.48129	6.77241e-09	1.04972e-07
Actinomyces	-0.53936	3.56993e-11	1.10668e-09

## Sheet: 3c
	Correlation with Tumor Bacteria Burden	P	FDR
Fusobacterium	0.875963	2.38561e-42	3.81919e-41
Prevotella	0.875896	2.464e-42	3.81919e-41
Streptococcus	0.725981	1.48542e-22	1.53494e-21
Campylobacter	0.697579	2.94232e-20	2.2803e-19
Parvimonas	0.61941	3.96643e-15	2.45919e-14
Gemella	0.500091	1.3787e-09	7.12329e-09
Lachnoanaerobaculum	0.489636	3.38105e-09	1.49732e-08
Capnocytophaga	0.479382	7.9181e-09	3.06826e-08
Porphyromonas	0.460967	3.40862e-08	1.17408e-07
Peptostreptococcus	0.442654	1.33969e-07	4.15304e-07
Selenomonas	0.416116	8.48756e-07	2.2369e-06
Treponema	0.415816	8.65899e-07	2.2369e-06
Leptotrichia	0.366244	1.82441e-05	4.35052e-05
Catonella	0.362288	2.27913e-05	5.04664e-05
Solobacterium	0.320578	0.000200425	0.000414212
Filifactor	0.318469	0.000221924	0.000429977
Haemophilus	0.277677	0.0013811	0.00251847
Alloprevotella	0.269201	0.00195425	0.00336566
Eikenella	0.193196	0.0276451	0.0428499
Neisseria	0.162513	0.064698	0.0955066
Mycoplasma	0.144653	0.100586	0.141734
Veillonella	0.128122	0.146307	0.197197
Aggregatibacter	0.112681	0.201808	0.260668
Tannerella	0.028056	0.751348	0.776393
Actinomyces	0.021444	0.808651	0.808651
Oribacterium	-0.03112	0.725259	0.775277
Atopobium	-0.04388	0.620058	0.686492
Lactobacillus	-0.05889	0.505735	0.580659
Bifidobacterium	-0.06351	0.472819	0.563746
Stomatobaculum	-0.06982	0.429922	0.533104
Rothia	-0.20912	0.0169492	0.027654

## Sheet: 3d
TBB vs F. Nucleatum Correlation
	Total	Relative
HNSC	0.849683	0.5205
STAD	0.599422	0.4965
ESCA	0.586375	0.4978
COAD READ	0.60497	0.4214

## Sheet: 3e
T1	T2	T3	T4
2.96426	2.35724	2.16554	1.05791
0.0746835	1.39263	2.28002	2.98021
-1.03508	1.42164	0.0925315	0.110307
2.96528	1.00621	0.306205	2.12646
2.29107	-0.726699	0.480934	3.1086
1.79709	0.328415	1.10754	0.955801
0.591141	1.61042	2.45199	0.675082
0.315169	3.92638	-0.149768	-1.4337
1.02844	2.82419	-0.323203	-0.0827524
1.77651	2.57551	1.93696	1.7846
2.25258	0.718599	2.48987	1.58796
2.90365	2.08432	1.62948	2.23788
1.64799	-0.349697	0.592868	2.91072
1.00413	2.95037	-0.518141	0.634222
3.63884	2.64821	2.23901	1.89175
	1.68204	-0.379856	0.430442
	1.09433	0.23411	1.99166
	0.812974	2.6387	-0.0591853
	0.789263	1.49991	2.69606
	2.63007	0.782755	1.04972
	-0.304868	2.73985	0.780058
	-1.32829	3.36033	2.66587
	0.426608	1.97947	0.586045
	1.01641	0.983078	-0.422995
	2.52251	2.8888	0.233533
	1.8899	1.42099	3.19319
	-0.249469	2.21564	1.76302
	3.13776	1.8301	1.15954
	3.24241	1.93504	2.86966
	-0.720176	2.34081	1.72107
	-0.760582	0.539514	3.35462
	3.20952		1.63035
	3.57942		0.965591
	1.50979		-0.172359
	0.362378		2.49171
	0.772155		0.816123
	-2		1.10121
	3.04374		2.81827
	0.440775		0.807071
	3.03786		1.52393
	0.802752		3.2777
			-0.52606
			-1.12703
			1.9771
			-0.370456
			0.384384
			1.08578
			3.30325
			2.85117

## Sheet: 3f
Oral Cavity	Larynx	Oropharynx
2.35724	3.22911	1.05791
2.16554	1.31965	1.39263
2.28002	0.0925315	-1.11176
2.98021	0.306205	1.00621
1.42164	1.61042	-0.726699
2.96426	2.12646	0.375394
3.293	1.10754	0.480934
2.30377	0.675082	2.08432
0.110307	-1.4337	-0.349697
0.328415	2.23788	0.520511
3.92638	2.45199	1.28907
2.82419	2.91072	-0.304868
3.1086	0.634222	-0.304139
0.955801	1.89175	-1.32829
0.0746835	1.99166	0.426608
2.57551	-0.323203	0.42497
-1.03508	0.258176	-0.801476
0.718599	0.23411	0.0294375
-0.0827524	2.6387	1.75824
1.7846	0.782755	0.315169
1.58796	1.93504	1.02844
0.430442	0.539514	1.17459
-0.0591853	1.08578	1.49991
2.69606	1.94618	0.772155
2.96528		0.755153
1.04972		3.63884
0.780058		0.802752
-0.149768
2.66587
0.586045
-0.422995
1.93696
2.48987
2.29107
1.79709
1.62948
2.95037
0.592868
-0.518141
2.23901
2.64821
1.68204
1.09433
-0.379856
0.591141
0.812974
0.789263
2.63007
0.233533
3.19319
1.76302
1.15954
1.01641
1.77651
2.86966
1.72107
3.35462
1.63035
2.73985
0.965591
3.36033
2.52251
1.8899
1.97947
0.983078
-0.249469
-0.172359
2.49171
0.816123
1.10121
2.8888
2.81827
1.42099
2.21564
1.8301
3.13776
3.24241
2.25258
-0.720176
-0.760582
0.807071
3.20952
3.57942
1.50979
1.52393
0.362378
-2
3.2777
-0.52606
-1.12703
1.9771
-0.370456
3.04374
0.384384
2.90365
2.34081
0.440775
3.03786
1.64799
1.00413
2.16387
2.27213
0.850639
2.7986
3.30325
2.85117

## Sheet: 3g
HPV-	HPV+
2.35724	1.39263
3.22911	-1.11176
1.31965	0.306205
2.28002	1.00621
2.98021	-0.726699
0.0925315	0.375394
1.42164	0.480934
2.96426	1.7846
3.293	-0.349697
2.30377	2.29107
0.110307	0.520511
0.328415	1.28907
3.92638	-0.304868
2.12646	-0.304139
2.82419	-1.32829
3.1086	0.426608
0.955801	0.233533
0.0746835	0.42497
1.10754	0.258176
-1.03508	-0.801476
0.718599	0.0294375
0.675082	1.75824
-1.4337	0.315169
-0.0827524	1.76302
1.58796	1.15954
2.23788	1.02844
2.45199	1.17459
2.91072	2.86966
1.89175	0.782755
0.430442	3.35462
2.08432	1.63035
1.99166	1.8899
-0.0591853	-0.172359
2.69606	3.13776
2.96528	-0.760582
1.04972	0.772155
0.780058	0.755153
-0.149768	0.802752
2.66587
0.586045
-0.323203
-0.422995
1.93696
2.48987
1.79709
1.62948
2.95037
0.592868
2.23901
1.68204
1.09433
-0.379856
0.591141
0.812974
0.789263
2.63007
3.19319
1.01641
1.77651
2.6387
1.49991
1.72107
2.73985
0.965591
3.36033
2.52251
1.97947
0.983078
-0.249469
2.49171
0.816123
1.10121
2.8888
2.81827
1.42099
2.21564
1.8301
3.24241
2.25258
-0.720176
0.807071
3.20952
3.57942
1.50979
1.93504
1.52393
0.362378
-2
3.2777
-0.52606
-1.12703
-0.370456
3.04374
0.384384
2.90365
2.34081
0.440775
0.539514
3.03786
1.64799
1.08578
1.00413
2.16387
2.27213
1.94618
0.850639
2.7986
3.30325
3.63884
2.85117

## Sheet: 3h
	Difference in Tumor Bacteria Burden	P	FDR
XIAP	1.26365	0.0319672	0.440524
RUNX1	0.900865	0.209903	0.780024
FGFR2	0.891121	0.295937	0.819779
PPM1D	0.85114	0.256237	0.812075
U2AF1	0.838464	0.0236222	0.392297
NEGR1	0.823783	0.154021	0.717683
CCND1	0.779834	0.088073	0.629634
NCOA3	0.767255	0.112531	0.670858
AGO1	0.760564	0.019421	0.371727
BRCA1	0.755934	0.0723702	0.612554
ARID1B	0.643985	0.0452016	0.502583
SETD5	0.633045	0.135848	0.706657
DKK2	0.630027	0.316511	0.842826
CD28	0.609129	0.40067	0.896791
CYSLTR2	0.588706	0.270983	0.812075
ALOX12B	0.584113	0.420249	0.900534
USP8	0.554057	0.0909063	0.629634
RAC1	0.546258	0.146392	0.717683
RAC2	0.542849	0.442363	0.906247
HLA-C	0.537276	0.323709	0.850422
SH2D1A	0.537172	0.359875	0.886723
MSH2	0.529608	0.249435	0.812075
ABL2	0.526886	0.0871744	0.629634
PMS2	0.523029	0.117723	0.682205
RBL1	0.514597	0.193608	0.780024
MDGA2	0.507865	0.0453946	0.502583
SPOP	0.488189	0.266485	0.812075
EGFR	0.483561	0.0724526	0.612554
RAD52	0.469839	0.409372	0.896791
MAPK1	0.462824	0.358044	0.886723
ELF3	0.459454	0.494722	0.906247
TSHR	0.443292	0.352666	0.886723
KRT5	0.441122	0.179952	0.749809
KDM5C	0.427666	0.362643	0.886723
GFPT2	0.419436	0.374724	0.886723
MYC	0.412764	0.237246	0.805249
ACTG1	0.392852	0.578083	0.926276
MYCN	0.391836	0.381688	0.886723
YY1	0.389519	0.478809	0.906247
PIK3CB	0.38503	0.465669	0.906247
CDH1	0.381453	0.680478	0.958749
NF2	0.379774	0.379092	0.886723
PLK2	0.370528	0.415547	0.896791
NTRK2	0.353799	0.494187	0.906247
PIK3C3	0.349562	0.689542	0.959992
NRXN3	0.334189	0.194771	0.780024
GFRAL	0.333612	0.535105	0.915593
NOTCH1	0.33112	0.00777197	0.371727
ALOX5	0.324769	0.550356	0.915593
TJP2	0.320255	0.632552	0.948827
HRAS	0.319325	0.137656	0.706657
SETD3	0.316467	0.43194	0.906247
MTOR	0.310836	0.471524	0.906247
ERCC3	0.300526	0.506089	0.906247
TAP2	0.298722	0.56577	0.923099
IL6ST	0.294695	0.742855	0.989764
POLE	0.28397	0.296178	0.819779
CDKN2A	0.281208	0.035074	0.461952
PCDHGA2	0.280758	0.381254	0.886723
ASXL1	0.279533	0.266323	0.812075
ANKRD11	0.272182	0.261463	0.812075
RTEL1	0.267881	0.585646	0.926276
CIC	0.267152	0.482644	0.906247
ESR1	0.264826	0.681532	0.958749
MAP2K2	0.256811	0.553363	0.915593
EPHB3	0.255583	0.652652	0.958749
IKBKE	0.248629	0.57294	0.926276
PCDHA10	0.248242	0.344046	0.883874
ASXL2	0.232826	0.54762	0.915593
TLE2	0.229957	0.532257	0.915593
TNFAIP3	0.226221	0.610006	0.941179
PRDM1	0.222681	0.48704	0.906247
NCOR2	0.220764	0.486183	0.906247
CHEK2	0.218921	0.653009	0.958749
KAT6A	0.217252	0.407013	0.896791
INPP4A	0.215561	0.548473	0.915593
FLNA	0.211575	0.329009	0.85949
EPPK1	0.210794	0.416574	0.896791
SMAD2	0.208582	0.500869	0.906247
ETAA1	0.187807	0.556561	0.915593
CDKN1B	0.185879	0.764985	0.989963
HUWE1	0.185007	0.277271	0.812075
CDK4	0.184632	0.741826	0.989764
STAG1	0.179765	0.718036	0.981955
MAP2K1	0.17753	0.754566	0.989963
MDC1	0.175684	0.624649	0.947333
PARP1	0.175219	0.77466	0.989963
ITGB4	0.175171	0.548167	0.915593
PIK3R2	0.169831	0.703029	0.970054
MAP3K1	0.164785	0.808383	0.989963
TP53BP1	0.164008	0.616828	0.941346
BRD4	0.162325	0.71319	0.978269
PLCG2	0.158027	0.580236	0.926276
FBXW7	0.156956	0.434766	0.906247
ROBO1	0.150039	0.611567	0.941179
ZFHX3	0.147476	0.528161	0.915593
DGKZ	0.147427	0.834127	0.993082
TP53	0.140048	0.226156	0.801462
CTCF	0.136182	0.610208	0.941179
KMT2C	0.135068	0.512613	0.909791
ALK	0.131978	0.660604	0.958749
PAX5	0.129994	0.728846	0.988086
TLE4	0.12222	0.585605	0.926276
SMAD4	0.12152	0.680129	0.958749
EIF4A2	0.117018	0.805592	0.989963
TEK	0.113303	0.842426	0.994001
ARID4B	0.10275	0.835043	0.993082
SOX2	0.101127	0.803735	0.989963
LTK	0.095491	0.786526	0.989963
PDGFRB	0.095422	0.737816	0.988716
ADAMTS14	0.094769	0.732808	0.988716
RPA1	0.09337	0.82173	0.993082
STAT1	0.090382	0.840994	0.994001
XPO1	0.089815	0.797765	0.989963
B2M	0.089638	0.830981	0.993082
SMARCA2	0.089266	0.793904	0.989963
GABBR2	0.086511	0.832705	0.993082
HNF1A	0.083354	0.830736	0.993082
FANCA	0.081288	0.824955	0.993082
FLT4	0.081181	0.756006	0.989963
TLE1	0.080417	0.790586	0.989963
EIF4G1	0.080147	0.780471	0.989963
BCR	0.079994	0.854498	0.994001
TBL1XR1	0.079364	0.881851	0.994001
POT1	0.075354	0.877445	0.994001
LRP5	0.074325	0.81098	0.989963
SESN3	0.070009	0.755106	0.989963
IRS2	0.068986	0.905943	0.994001
MSH3	0.066423	0.905893	0.994001
SMC3	0.063996	0.890033	0.994001
CASP8	0.062334	0.669613	0.958749
MPL	0.061445	0.905032	0.994001
CDC42	0.055024	0.940225	0.994001
ZNRF3	0.052256	0.906173	0.994001
ACACA	0.051657	0.849173	0.994001
HLA-A	0.046989	0.863386	0.994001
EP400	0.044974	0.851909	0.994001
MLH1	0.043891	0.930405	0.994001
KDR	0.042108	0.903776	0.994001
HLA-B	0.041298	0.863505	0.994001
ATF1	0.03586	0.932133	0.994001
REST	0.035273	0.955061	0.994001
SH2B3	0.034453	0.967041	0.994001
NF1	0.029686	0.906277	0.994001
INPPL1	0.028488	0.934534	0.994001
KIAA0100	0.023506	0.950115	0.994001
TP63	0.019711	0.936904	0.994001
AFF4	0.017337	0.972279	0.994001
MST1R	0.017223	0.953918	0.994001
GLI1	0.016729	0.970955	0.994001
FANCC	0.016131	0.976072	0.994001
MAGI3	0.013817	0.969433	0.994001
ERF	0.013481	0.975196	0.994001
DDX3X	0.012807	0.978491	0.994001
SETD2	0.011812	0.97074	0.994001
TMPRSS2	0.010529	0.985319	0.994001
GRIN2A	0.009322	0.964499	0.994001
RARA	0.00722	0.987141	0.994001
MAPKAP1	0.007033	0.979984	0.994001
ARID4A	0.005419	0.986697	0.994001
KMT2B	0.005211	0.982003	0.994001
RPTOR	0.004254	0.991855	0.996139
RICTOR	-9.6e-05	0.999789	0.999789
DNMT3B	-0.00139	0.997243	0.999392
ERCC2	-0.00487	0.987588	0.994001
DNMT3A	-0.0072	0.973653	0.994001
NADK	-0.00946	0.98553	0.994001
CMTR2	-0.01044	0.985823	0.994001
DNMT1	-0.01062	0.976236	0.994001
HDAC7	-0.0147	0.975306	0.994001
LRP6	-0.01507	0.955807	0.994001
WT1	-0.01711	0.953283	0.994001
INPP4B	-0.0191	0.951976	0.994001
USH2A	-0.01957	0.890441	0.994001
NUP93	-0.02149	0.953962	0.994001
SAMHD1	-0.02245	0.936843	0.994001
SERPINB4	-0.02557	0.953722	0.994001
CUL3	-0.03015	0.913013	0.994001
PALB2	-0.03209	0.936958	0.994001
WDR44	-0.03399	0.936115	0.994001
FAT1	-0.03467	0.764198	0.989963
KMT2A	-0.03821	0.861783	0.994001
SETDB1	-0.03965	0.907127	0.994001
OLFML2B	-0.04262	0.872338	0.994001
UPF2	-0.04325	0.919325	0.994001
SETD1A	-0.04819	0.896367	0.994001
UPF1	-0.04991	0.891625	0.994001
BTK	-0.04994	0.888082	0.994001
RHOA	-0.05683	0.882982	0.994001
RECQL	-0.05754	0.922125	0.994001
EPHA5	-0.05779	0.752276	0.989963
ARID5B	-0.05935	0.822277	0.993082
SPEN	-0.06062	0.789958	0.989963
CDK12	-0.06814	0.839926	0.994001
ERBB4	-0.06895	0.757042	0.989963
JAK2	-0.07367	0.880242	0.994001
PLCG1	-0.07417	0.806315	0.989963
KSR2	-0.07434	0.790546	0.989963
STK11	-0.07498	0.901835	0.994001
BCL11B	-0.076	0.884034	0.994001
RUFY3	-0.08268	0.825911	0.993082
KDM6A	-0.08374	0.767061	0.989963
KMT2D	-0.08497	0.543802	0.915593
DOT1L	-0.08519	0.735049	0.988716
NOTCH2	-0.0856	0.749804	0.989963
ATM	-0.08602	0.7201	0.981955
FLT3	-0.08745	0.77361	0.989963
BCL6	-0.08828	0.803101	0.989963
BAP1	-0.08972	0.897648	0.994001
JAK3	-0.08999	0.856158	0.994001
FOXP1	-0.09123	0.84451	0.994001
P2RY8	-0.09743	0.823218	0.993082
AKT1	-0.09847	0.866222	0.994001
NOTCH3	-0.10044	0.583807	0.926276
SYK	-0.1005	0.780878	0.989963
TGFBR2	-0.10369	0.675523	0.958749
EPHA3	-0.11024	0.630773	0.948827
MYH9	-0.11209	0.608348	0.941179
CCNB3	-0.11481	0.546199	0.915593
BCL9	-0.11614	0.688987	0.959992
JAK1	-0.11757	0.784296	0.989963
MAP3K13	-0.11783	0.682464	0.958749
ERBB3	-0.11856	0.736448	0.988716
ANXA6	-0.12307	0.811131	0.989963
EPHB1	-0.1247	0.637067	0.952528
DUSP22	-0.12604	0.668506	0.958749
PRDM14	-0.12793	0.794347	0.989963
IKZF3	-0.1286	0.677688	0.958749
CSDE1	-0.13131	0.778298	0.989963
COL6A6	-0.13139	0.428794	0.906247
PPP2R1A	-0.13582	0.784999	0.989963
AMER1	-0.13714	0.559201	0.915593
KRT6A	-0.13756	0.770142	0.989963
RUNX1T1	-0.13955	0.414284	0.896791
TSC2	-0.13966	0.726266	0.987468
NSD1	-0.15238	0.283413	0.812075
ZFP36L2	-0.15316	0.625443	0.947333
PIK3CA	-0.16281	0.234406	0.801462
BRIP1	-0.16575	0.630558	0.948827
ARID2	-0.1678	0.450859	0.906247
FBXO11	-0.16799	0.693598	0.962756
ERBB2	-0.16979	0.611682	0.941179
PCDHB11	-0.17046	0.617442	0.941346
BACH2	-0.17063	0.68792	0.959992
IRF1	-0.17258	0.712481	0.978269
MED12	-0.17623	0.506231	0.906247
PIK3CG	-0.17937	0.458875	0.906247
SMG1	-0.18215	0.37822	0.886723
UBR5	-0.18682	0.386884	0.8906
ATR	-0.19194	0.375118	0.886723
PTPRD	-0.19273	0.28285	0.812075
IKZF1	-0.19316	0.407828	0.896791
CARM1	-0.201	0.651291	0.958749
SOX17	-0.20114	0.769277	0.989963
ABL1	-0.20168	0.668016	0.958749
FUBP1	-0.2032	0.702779	0.970054
DAXX	-0.20509	0.609378	0.941179
AJUBA	-0.208	0.372069	0.886723
FLG	-0.20831	0.14861	0.717683
CREBBP	-0.2106	0.28099	0.812075
SHOC2	-0.21154	0.585547	0.926276
PBRM1	-0.21237	0.5004	0.906247
STAT2	-0.21695	0.670568	0.958749
STAG2	-0.21811	0.613285	0.941179
NUF2	-0.21861	0.649654	0.958749
TET3	-0.22007	0.644279	0.958749
ETV1	-0.22018	0.437864	0.906247
LRRC4C	-0.22053	0.228151	0.801462
SLFN11	-0.22258	0.577332	0.926276
EGR1	-0.22303	0.541972	0.915593
CIITA	-0.22415	0.44644	0.906247
EPHA7	-0.23188	0.296077	0.819779
PCDHGA3	-0.23461	0.430921	0.906247
RB1	-0.23629	0.461129	0.906247
MAP3K14	-0.24021	0.542284	0.915593
FGFR4	-0.2447	0.491836	0.906247
NCAPD3	-0.24628	0.470165	0.906247
DDX41	-0.24778	0.601283	0.941179
MUC5AC	-0.24869	0.281988	0.812075
SOX9	-0.25235	0.518129	0.915593
POLG	-0.25255	0.550814	0.915593
PRSS1	-0.2547	0.464233	0.906247
DNHD1	-0.25598	0.342459	0.883874
BRCA2	-0.25603	0.253914	0.812075
CLSPN	-0.2616	0.668449	0.958749
NUP98	-0.26165	0.442373	0.906247
GRIN2D	-0.26204	0.506719	0.906247
CTNND2	-0.26265	0.150325	0.717683
POLD1	-0.26349	0.286409	0.812075
ACVR1	-0.26425	0.48252	0.906247
SF3B1	-0.26431	0.50385	0.906247
LZTR1	-0.26758	0.486555	0.906247
ACTB	-0.26863	0.456754	0.906247
BCOR	-0.26884	0.49885	0.906247
BCORL1	-0.27028	0.254021	0.812075
HOOK1	-0.27118	0.537327	0.915593
KBTBD4	-0.27436	0.555495	0.915593
IL7R	-0.27563	0.532375	0.915593
APLNR	-0.27679	0.574119	0.926276
FANCD2	-0.28009	0.4301	0.906247
TERT	-0.28234	0.382555	0.886723
ECT2L	-0.28251	0.658955	0.958749
KEAP1	-0.28357	0.226322	0.801462
PTCH1	-0.28507	0.288983	0.814406
MBD6	-0.28559	0.402629	0.896791
TTN	-0.28608	0.00590605	0.371727
LATS1	-0.28894	0.559169	0.915593
SOS1	-0.28947	0.451091	0.906247
ETV6	-0.29174	0.672513	0.958749
ZFP36L1	-0.29188	0.319391	0.843844
STAT5A	-0.29233	0.492964	0.906247
PTPRT	-0.29293	0.212589	0.780024
NUTM1	-0.29451	0.253817	0.812075
EPDR1	-0.29784	0.356046	0.886723
MGA	-0.2994	0.276355	0.812075
FGFR3	-0.3	0.511183	0.909791
SYNE1	-0.30163	0.0118565	0.371727
IRF8	-0.30205	0.611274	0.941179
HGF	-0.30917	0.280554	0.812075
MEF2B	-0.31039	0.488939	0.906247
BRAF	-0.31313	0.449404	0.906247
SS18	-0.31391	0.539372	0.915593
RELN	-0.31463	0.0595728	0.577111
MGAM	-0.31591	0.158335	0.717683
HDAC4	-0.31682	0.312251	0.842826
PRKACA	-0.31683	0.451041	0.906247
RPS6KA4	-0.32092	0.663688	0.958749
ROS1	-0.32183	0.11106	0.670689
TAL1	-0.32355	0.35554	0.886723
PIK3R1	-0.32384	0.383293	0.886723
IGF1R	-0.3312	0.303791	0.830958
EPHA2	-0.33782	0.155447	0.717683
SLX4	-0.33803	0.317193	0.842826
PCDHA12	-0.33829	0.1738	0.735112
NOTCH4	-0.33918	0.0512801	0.538077
GATA3	-0.34098	0.276424	0.812075
DICER1	-0.34254	0.31263	0.842826
KIT	-0.34361	0.180599	0.749809
EPAS1	-0.34544	0.300288	0.826236
TRAF7	-0.34572	0.529832	0.915593
ATXN2	-0.3471	0.285675	0.812075
JARID2	-0.34735	0.250038	0.812075
ZBTB20	-0.34862	0.372492	0.886723
AXIN1	-0.35038	0.202107	0.780024
RASA1	-0.35111	0.106353	0.670689
DROSHA	-0.35382	0.40371	0.896791
RNF43	-0.35714	0.242784	0.812075
ZNF750	-0.35733	0.155805	0.717683
DIS3	-0.35991	0.361537	0.886723
PRKD1	-0.36199	0.158173	0.717683
KLF3	-0.36466	0.445793	0.906247
PREX2	-0.36891	0.0646344	0.607888
PMS1	-0.37296	0.462329	0.906247
MYH7	-0.37534	0.0899313	0.629634
ACTA1	-0.3754	0.2847	0.812075
ZNF536	-0.37856	0.0294413	0.435628
EP300	-0.38687	0.0426595	0.502583
PIK3CD	-0.38788	0.173595	0.735112
MITF	-0.38824	0.316834	0.842826
TET2	-0.38913	0.124361	0.70226
MECOM	-0.39014	0.136409	0.706657
ALB	-0.39588	0.214716	0.780024
NRG1	-0.39768	0.379585	0.886723
TFE3	-0.402	0.379811	0.886723
TYK2	-0.4026	0.234317	0.801462
NTRK3	-0.40464	0.198735	0.780024
SETBP1	-0.40763	0.131269	0.706657
EZH1	-0.40789	0.33149	0.861132
RECQL4	-0.4088	0.158971	0.717683
PTEN	-0.40919	0.136644	0.706657
VAV1	-0.4128	0.4668	0.906247
FLCN	-0.4217	0.20376	0.780024
STAT5B	-0.42922	0.233964	0.801462
NCOR1	-0.42925	0.0516297	0.538077
NBN	-0.42946	0.392422	0.896791
SP140	-0.42963	0.416055	0.896791
SMAD3	-0.43174	0.394027	0.896791
FYN	-0.43289	0.214656	0.780024
EPHA1	-0.43291	0.409065	0.896791
STAT6	-0.43571	0.455058	0.906247
SMARCA4	-0.43764	0.0714306	0.612554
ATRX	-0.43977	0.0322104	0.440524
NFE2L2	-0.44677	0.0452155	0.502583
MPEG1	-0.44731	0.232453	0.801462
PHOX2B	-0.44874	0.409354	0.896791
BARD1	-0.44878	0.109087	0.670689
MLLT10	-0.45027	0.373346	0.886723
PIK3C2G	-0.45506	0.136056	0.706657
AGO2	-0.45544	0.205924	0.780024
ARID1A	-0.45768	0.0215842	0.371727
STAT3	-0.45779	0.505358	0.906247
WWP1	-0.46404	0.256007	0.812075
ARHGEF28	-0.46573	0.263535	0.812075
MPPED1	-0.47134	0.153538	0.717683
TAP1	-0.47886	0.231134	0.801462
HIST1H3C	-0.47934	0.173897	0.735112
AXIN2	-0.4835	0.164415	0.728123
TET1	-0.4903	0.138292	0.706657
ARHGAP35	-0.49657	0.099098	0.658294
GAB2	-0.49842	0.18817	0.767537
AKT2	-0.49935	0.1075	0.670689
RET	-0.50087	0.0886682	0.629634
AKT3	-0.51594	0.0865691	0.629634
RAD21	-0.51674	0.20654	0.780024
RAD50	-0.52134	0.0296205	0.435628
EWSR1	-0.53037	0.105042	0.670689
PDGFRA	-0.53632	0.021289	0.371727
ERN2	-0.53973	0.169648	0.735112
GNAS	-0.54579	0.0912023	0.629634
RRAGC	-0.55269	0.274088	0.812075
CUX1	-0.5536	0.0139354	0.371727
LATS2	-0.55999	0.0920755	0.629634
VAV2	-0.56078	0.109843	0.670689
HIF1A	-0.58207	0.208659	0.780024
LYN	-0.58598	0.0764096	0.629634
FLT1	-0.58831	0.0824561	0.629634
TRPC3	-0.59052	0.118836	0.682205
GABRA2	-0.59427	0.0581332	0.575147
RBM15	-0.59572	0.142123	0.717683
GLUD2	-0.60097	0.052072	0.538077
TTBK1	-0.6135	0.0894454	0.629634
FLI1	-0.6196	0.164335	0.728123
SGK1	-0.62845	0.166366	0.729812
AXL	-0.63849	0.109327	0.670689
TRAF3	-0.63939	0.19722	0.780024
PTPRS	-0.64033	0.0299787	0.435628
MET	-0.64848	0.281187	0.812075
CDK8	-0.65131	0.114763	0.675504
ATXN7	-0.65461	0.0890375	0.629634
MAFB	-0.65657	0.127221	0.704258
USP15	-0.66106	0.0140945	0.371727
PDS5B	-0.66596	0.12535	0.70226
ATP6AP1	-0.67502	0.147447	0.717683
MAST4	-0.70225	0.0376062	0.472619
CAPRIN2	-0.71088	0.0200437	0.371727
SMC1A	-0.71232	0.25072	0.812075
APC	-0.71543	0.000411504	0.0956747
ARID3B	-0.71647	0.183582	0.75545
CYLD	-0.72972	0.00737276	0.371727
FAS	-0.73365	0.0666716	0.607888
CARD11	-0.74491	0.00366122	0.371727
MB21D2	-0.74983	0.035764	0.461952
KDM5A	-0.77388	0.0170546	0.371727
RYBP	-0.77877	0.212896	0.780024
BLM	-0.79487	0.0166367	0.371727
RAD17	-0.8186	0.0558789	0.564863
DDR2	-0.84068	0.0014175	0.219712
LARP4B	-0.84564	0.0126761	0.371727
ETV5	-0.85051	0.0704469	0.612554
MYOD1	-0.86678	0.0794098	0.629634
DTX1	-0.86811	0.0990777	0.658294
CTNNB1	-0.87196	0.0207946	0.371727
INSR	-0.87827	0.0666504	0.607888
GTF2I	-0.93433	0.0195938	0.371727
SFRP1	-0.93582	0.0206724	0.371727
ATP6V1B2	-0.93842	0.0398578	0.487733
ARID3A	-0.96757	0.0100723	0.371727
RAD51C	-0.98282	0.0279238	0.435628
RAD54L	-0.99054	0.0209084	0.371727
TOP1	-0.99239	0.00522458	0.371727
RBBP6	-1.06266	0.000105046	0.0488462
SRSF2	-1.0634	0.0161462	0.371727
STK19	-1.08527	0.0111368	0.371727
ERCC4	-1.14707	0.0189104	0.371727
IRF4	-1.44638	0.00592262	0.371727

## Sheet: 3i
	Correlation with Tumor Bacteria Burden	P	FDR
Cox2	0.314878	3.42261e-09	1.3071e-06
PKCALPHA	0.30191	8.67749e-09	1.3071e-06
BCL2A1	0.278223	1.26619e-07	5.50792e-06
HEREGULIN	0.263789	5.75893e-07	1.92703e-05
FN14	0.25582	1.95339e-06	5.31078e-05
MEK2	0.248147	4.01183e-06	9.79592e-05
Enolase.1	0.246878	4.50885e-06	9.79592e-05
MIF	0.245769	4.99104e-06	9.79592e-05
TIGAR	0.243037	4.36802e-06	9.79592e-05
YAP	0.241615	4.98611e-06	9.79592e-05
X4EBP1_pT70	0.241127	5.21727e-06	9.79592e-05
c.Abl_pY412	0.239658	8.66042e-06	0.000135978
LCN2A	0.238257	0.000497027	0.00327586
RRM1	0.237232	1.07349e-05	0.000152231
CD29	0.234309	1.38636e-05	0.000177373
YB1_pS102	0.233086	1.08486e-05	0.000152231
EphA2_pS897	0.232718	1.59135e-05	0.000197782
EphA2	0.227731	2.43605e-05	0.000271714
CRAF_pS338	0.222038	2.84554e-05	0.000309452
LAD1	0.210103	0.000101867	0.000942808
PLC.gamma2_pY759	0.209538	0.000106437	0.000964584
Cyclophilin.F	0.209004	0.000110943	0.000984898
MTSS1	0.207078	0.000128712	0.00109784
p38.a	0.200494	0.000211738	0.00173785
SFRP1	0.196736	0.000279341	0.00209506
MEK1_pS217S221	0.193808	0.000270283	0.00209506
ANNEXIN1	0.193521	0.000276119	0.00209506
DDR1_pY513	0.19257	0.000377537	0.00264885
H2AX_pS139	0.192011	0.000392911	0.00271296
P38MAPK	0.184657	0.000525982	0.00341496
Notch1.cleaved	0.184616	0.000659655	0.00404155
P38_pT180Y182	0.181947	0.000636862	0.00400519
RAB11	0.181777	0.000644513	0.00400519
EphA2_pY588	0.179959	0.000905132	0.00532071
Granzyme.B	0.178765	0.000980404	0.00561152
CD44	0.176654	0.0011278	0.00621007
CHK2_pT68	0.175779	0.000974595	0.00561152
Melanoma.gp100	0.175483	0.00121813	0.00646204
IGF1R_pY1135Y1136	0.170888	0.00135246	0.00708822
HER3_pY1289	0.168191	0.00161438	0.00816574
P27_pT157	0.163509	0.00218184	0.0104178
Akt2_pS474	0.163438	0.00261738	0.0114879
ATM_pS1981	0.162613	0.00275309	0.0117411
X4.Oct	0.161634	0.00292247	0.0122238
ATR_pS428	0.161302	0.00298214	0.0123546
NRAS	0.161157	0.00253092	0.0114819
SRC_pY416	0.161117	0.00253726	0.0114819
eIF4E_pS209	0.160932	0.00304985	0.0123914
Wee1_pS642	0.16024	0.00318012	0.0124626
ULK1_pS757	0.159714	0.00328249	0.0127489
BCLXL	0.15771	0.00313482	0.0123968
RAD51	0.156651	0.00334495	0.0128766
CABL	0.156231	0.0034319	0.0129281
STATHMIN	0.156158	0.00344713	0.0129281
S6_pS240S244	0.156104	0.00345854	0.0129281
XPF	0.154733	0.00441159	0.0158781
B7.H4	0.154067	0.00458636	0.0160913
LRP6_pS1490	0.152924	0.00490125	0.0168692
PDK1	0.152042	0.00441666	0.0158781
INPP4B	0.1518	0.00448078	0.0159766
IRF.3	0.147127	0.00681831	0.022641
H2AX_pS140	0.143146	0.00849793	0.0273822
LC3A.B	0.140776	0.00966478	0.0306874
Glutaminase	0.137543	0.0114849	0.0354321
Connexin.43	0.137353	0.0116005	0.0355367
TAZ	0.137094	0.0103455	0.0323762
B7.H3	0.136928	0.011863	0.0358363
SETD2	0.134665	0.0117952	0.0358363
DAPK2	0.132411	0.0149977	0.044081
DUSP6	0.131146	0.0159965	0.0461297
RIP3	0.131126	0.0160128	0.0461297
CYCLINE1	0.129335	0.01562	0.045602
P27_pT198	0.127725	0.0169713	0.0479343
CD49B	0.127475	0.0171902	0.0479343
Twist	0.126014	0.0206706	0.0565518
AMPK.a2_pS345	0.125597	0.021098	0.0573601
Cyclin.D3	0.12288	0.0240738	0.0646427
DRP1	0.122444	0.0245829	0.0648094
Cdc42	0.120325	0.0271963	0.0691836
CD171	0.119632	0.0280998	0.0710665
X1433BETA	0.119085	0.0261065	0.068227
RICTOR_pT1135	0.118894	0.0263483	0.068227
CDK1	0.11856	0.0267771	0.0685178
Rad23A	0.116731	0.0321718	0.0808229
SOD2	0.116493	0.0325283	0.0808229
NDUFB4	0.114868	0.0350438	0.0853171
MRE11	0.114358	0.0327008	0.0808229
VASP	0.113922	0.036584	0.0884113
CD38	0.112469	0.0390611	0.0928501
P16INK4A	0.111002	0.0382032	0.0918144
Jagged1	0.110463	0.0427128	0.0984576
PAICS	0.11016	0.0432882	0.0984576
PDL1	0.110151	0.0397176	0.09339
MERIT40_pS29	0.110094	0.0434158	0.0984576
MRAP	0.106833	0.0500529	0.109412
Atg4B	0.106485	0.0508085	0.110508
CMET	0.106179	0.04747	0.10429
RB	0.103809	0.0526726	0.113993
IDO	0.102432	0.0603312	0.126783
BiP.GRP78	0.100062	0.0665538	0.138177
Mcl.1	0.099529	0.0680233	0.140238
ATR	0.099328	0.0685842	0.140727
FOXO3A_pS318S321	0.098361	0.0664476	0.138177
Histone.H3_pS10	0.096933	0.0755626	0.152175
DUSP4	0.096306	0.0723562	0.147079
VHL	0.095714	0.0793325	0.159031
MelanA	0.092394	0.0903691	0.17706
X4EBP1	0.092048	0.0859655	0.169977
IL.6	0.09197	0.0918646	0.17787
PRAS40	0.091387	0.0939496	0.180832
PI3K.p110.b	0.091065	0.0951176	0.182274
DM.Histone.H3	0.089785	0.0998792	0.190559
UBAC1	0.086793	0.111745	0.21043
Pyk2_pY402	0.086453	0.113164	0.211969
CHK1_pS296	0.086011	0.108707	0.205598
Creb	0.085194	0.118529	0.216639
HSP70	0.084662	0.114388	0.212645
UBQLN4	0.084424	0.121904	0.221637
X4EBP1_pS65	0.084066	0.116969	0.215871
ACETYLATUBULINLYS40	0.082759	0.122792	0.221637
CD134	0.082041	0.132836	0.235851
SRC	0.080035	0.135644	0.239857
PDHK1	0.078478	0.150566	0.261985
DJ1	0.077375	0.149175	0.261657
JNK_pT183Y185	0.077254	0.149813	0.261721
PARPCLEAVED	0.075937	0.156902	0.269819
P70S6K_pT389	0.075932	0.156929	0.269819
CD31	0.074715	0.163698	0.27925
PAK4	0.073808	0.176456	0.296365
X1433EPSILON	0.073255	0.172111	0.290187
PCADHERIN	0.071652	0.181718	0.302863
PARPAB3	0.071357	0.303387	0.450421
HER2_pY1248	0.070602	0.188221	0.310857
MIG6	0.07006	0.191643	0.3134
CDT1	0.068445	0.210103	0.336011
PCNA	0.068135	0.204163	0.330151
PDH	0.067934	0.213535	0.340249
NQO1	0.067211	0.218461	0.344314
TRANSGLUTAMINASE	0.066393	0.215999	0.342345
CYCLIND1	0.066331	0.216425	0.342345
G6PD	0.063266	0.23846	0.371793
EZH2	0.062348	0.36866	0.512355
Patched	0.061251	0.262164	0.405713
GSK3ALPHABETA	0.059566	0.267098	0.409741
EEF2	0.0586	0.274942	0.416724
PR	0.05707	0.287696	0.433037
P90RSK	0.056794	0.290036	0.435054
SHC_pY317	0.056375	0.293615	0.438909
TRIP13	0.056033	0.305077	0.451389
Cdc6	0.055362	0.310911	0.452637
Myt1	0.055352	0.310997	0.452637
RAB25	0.054771	0.307588	0.452637
CtIP	0.054166	0.321494	0.463079
CD26	0.05414	0.313199	0.454138
RET_pY905	0.053616	0.439591	0.575615
S6	0.053091	0.32268	0.463253
ASNS	0.05265	0.326721	0.465979
NCADHERIN	0.052283	0.330113	0.469278
LKB1	0.052074	0.332053	0.470498
SHP2_pY542	0.050148	0.350272	0.494703
CIITA	0.049711	0.362954	0.507669
BRCA2	0.049047	0.360957	0.506504
SRC_pY527	0.047187	0.379484	0.524049
SNAIL	0.046554	0.385914	0.531242
UVRAG	0.046438	0.395444	0.53847
Coup.TFII	0.046372	0.396116	0.53847
IGFBP3	0.046002	0.399901	0.540179
CYCLINB1	0.045085	0.401098	0.540179
IRF.3_pS396	0.044665	0.413752	0.552092
PTPN12	0.044254	0.418069	0.556147
Rheb	0.042866	0.432834	0.572288
RSK1	0.04272	0.434401	0.57262
Atg5	0.040382	0.459985	0.590292
KEAP1	0.040232	0.562067	0.681056
CASPASE8	0.038811	0.469848	0.601129
FRS2.alpha_pY196	0.038743	0.478421	0.607022
FAK_pY397	0.038723	0.47864	0.607022
CJUN_pS73	0.037621	0.483589	0.611515
Aurora.ABC_pT288_pT232_pT198	0.036957	0.498941	0.62432
HSP27	0.036774	0.501072	0.62432
ACC1	0.036026	0.502326	0.62432
RB_pS807S811	0.035752	0.505585	0.626579
EGFR	0.03434	0.522559	0.642623
SCD1	0.034306	0.522962	0.642623
ZEB1	0.031552	0.5638	0.681258
BMK1.Erk5_pT218_Y220	0.031297	0.56695	0.683167
MTOR_pS2448	0.031244	0.560748	0.681056
EPPK1	0.029698	0.580313	0.691605
MAPK_pT202Y204	0.028536	0.595211	0.705495
Atg3	0.028079	0.607502	0.716161
FOXM1	0.027736	0.605575	0.715829
PRC1_pT481	0.027389	0.616351	0.720922
BAX	0.026899	0.616513	0.720922
SOD1	0.026411	0.629011	0.729652
Erk5	0.025215	0.644623	0.743796
ACVRL1	0.024309	0.650861	0.74703
Mitofusin.2	0.023645	0.665368	0.759672
EGFR_pY1068	0.02361	0.660265	0.755829
Tau	0.023221	0.671021	0.762125
MMP2	0.022411	0.681853	0.770406
ACC_pS79	0.022159	0.679956	0.770263
DIRAS3	0.021494	0.689042	0.774505
P21	0.019484	0.716815	0.799524
CASPASE3	0.01662	0.757021	0.830215
BID	0.01608	0.764688	0.835777
MR1	0.014778	0.786928	0.85402
MYOSINIIA_pS1943	0.012053	0.822466	0.881214
Aurora.A	0.010134	0.852961	0.907183
P63	0.009858	0.887072	0.932069
GCLM	0.008693	0.873679	0.922453
Mitofusin.1	0.008116	0.881999	0.928982
ERALPHA_pS118	0.007122	0.894536	0.933149
FASN	0.006612	0.902045	0.938731
PHLPP	0.006363	0.907357	0.939762
MACC1	0.006042	0.930649	0.957051
Caspase.8.cleaved	0.005973	0.967861	0.973642
XBP1	0.005006	0.925755	0.954273
Gli1	0.004177	0.939103	0.962331
BRAF_pS445	0.00403	0.940208	0.962331
PTEN	0.003576	0.946922	0.966152
DAPK1_pS308	0.002114	0.969166	0.973642
FOXO3A	0.001376	0.979569	0.979569
JAB1	-0.00181	0.97315	0.975393
THYMIDILATESYNTHASE	-0.00275	0.968409	0.973642
CHK1_pS345	-0.00298	0.955697	0.967252
WIPI1	-0.00301	0.956135	0.967252
Elk1_pS383	-0.00354	0.948384	0.966152
E2F1	-0.00427	0.950975	0.966528
AR	-0.00586	0.913074	0.943438
PLK1	-0.00639	0.906997	0.939762
Mnk1	-0.00729	0.893947	0.933149
Aurora.B	-0.00888	0.870929	0.921787
MCT4	-0.00894	0.87014	0.921787
CK5	-0.00965	0.889473	0.93234
SGK3	-0.01135	0.835524	0.890816
DM.K9.Histone.H3	-0.01135	0.835507	0.890816
CD20	-0.01224	0.819772	0.880496
MLKL	-0.01264	0.817181	0.879885
CMYC	-0.01286	0.810858	0.875244
GAPDH	-0.0145	0.787269	0.85402
Tyro3	-0.01457	0.789874	0.854715
ERCC5	-0.01485	0.782202	0.852777
NFKBP65_pS536	-0.01657	0.757691	0.830215
IRF1	-0.01704	0.751036	0.827091
Cox.IV	-0.01758	0.747861	0.825684
P27	-0.0185	0.730503	0.808572
AMPKALPHA	-0.01911	0.721966	0.803211
MMP14	-0.01926	0.724678	0.804171
SMAC	-0.02025	0.706166	0.789672
PEA15	-0.02123	0.692663	0.776568
Hexokinase.II	-0.02211	0.685867	0.772933
S100A4	-0.02326	0.670452	0.762125
P90RSK_pT359S363	-0.0257	0.632367	0.731594
GSK3ALPHABETA_pS21S9	-0.02597	0.628796	0.729652
p44.42.MAPK	-0.02643	0.628822	0.729652
SGK1	-0.02781	0.61098	0.718314
SMAD4	-0.02876	0.592283	0.703942
PRDX1	-0.0303	0.57259	0.688057
CD45	-0.03057	0.575957	0.690196
Slfn11	-0.03206	0.557576	0.679399
HSP27_pS82	-0.03289	0.54737	0.668837
MEK1	-0.03413	0.525053	0.643375
p90RSK_pT573	-0.03559	0.514925	0.636342
Vinculin	-0.03706	0.497744	0.62432
MITF	-0.0371	0.497325	0.62432
SMAD1	-0.03859	0.472338	0.602543
CTLA4	-0.0386	0.578031	0.690779
ETS1	-0.04017	0.454478	0.587468
Ambra1_pS52	-0.04038	0.46002	0.590292
PDK1_pS241	-0.04056	0.450092	0.584447
Puma	-0.04082	0.455119	0.587468
TRAP1	-0.04214	0.440643	0.575615
Gli3	-0.04237	0.438218	0.575615
CDK1_pY15	-0.04537	0.398097	0.539477
GRB7	-0.04563	0.403759	0.542084
ARAF	-0.0457	0.394648	0.53847
PDCD1	-0.04661	0.501736	0.62432
PAX6	-0.04673	0.392475	0.53847
PKCDELTA_pS664	-0.04766	0.374712	0.519108
GSK.3B	-0.04945	0.365497	0.509587
DDB.1	-0.05005	0.359644	0.506295
CASPASE9	-0.05268	0.447644	0.58301
RRM2	-0.05374	0.325334	0.465527
HLA.DQA1	-0.05403	0.649814	0.74703
XRCC1	-0.05437	0.311123	0.452637
IGFBP2	-0.0545	0.309975	0.452637
TFAM	-0.05462	0.317429	0.458742
TTF1	-0.05534	0.425027	0.56368
CYCLINE2	-0.05594	0.297356	0.442978
GATA6	-0.05771	0.405414	0.542631
ECADHERIN	-0.05862	0.274794	0.416724
NOTCH1	-0.05951	0.267509	0.409741
CDK1_pT14	-0.05992	0.272685	0.416204
DDR1	-0.06114	0.263014	0.405713
AKT_pS473	-0.06204	0.247706	0.384828
PARG	-0.06525	0.232208	0.363347
Notch3	-0.06678	0.221441	0.347751
ERCC1	-0.06758	0.207892	0.333701
DNMT1	-0.06881	0.207685	0.333701
RIP	-0.06961	0.20244	0.328587
ERK2	-0.07057	0.188427	0.310857
Histone.H3	-0.07081	0.194731	0.317258
Akt2	-0.07167	0.189373	0.310857
D.a.Tubulin	-0.07168	0.189282	0.310857
MERIT40	-0.07327	0.179617	0.300513
NRF2	-0.07391	0.286384	0.432558
PLC.gamma1	-0.07457	0.172016	0.290187
PAX8	-0.07586	0.164693	0.279849
BECLIN	-0.07628	0.155019	0.268659
PAR	-0.07696	0.158669	0.271736
PDGFRB	-0.08126	0.136557	0.240495
YB1	-0.08141	0.129021	0.230017
EMA	-0.08329	0.126999	0.227343
Stat3	-0.08376	0.124895	0.224502
PKCPANBETAII_pS660	-0.08403	0.117116	0.215871
HSP60	-0.08427	0.122611	0.221637
GSK3_pS9	-0.08486	0.113537	0.211969
UQCRC2	-0.08529	0.118118	0.216639
CIAP	-0.08801	0.100685	0.191257
ANNEXINVII	-0.09067	0.0907687	0.17706
c.IAP2	-0.09193	0.0920017	0.17787
AceCS1	-0.09268	0.0893678	0.175905
MYH11	-0.09365	0.0806353	0.160901
MLH1	-0.09443	0.0834572	0.165771
SYK	-0.09531	0.0753557	0.152175
cdc25C	-0.09847	0.071032	0.145065
IGFRb	-0.10001	0.0667063	0.138177
BAK	-0.10227	0.0563033	0.118893
CKIT	-0.10247	0.0558261	0.11846
EEF2K	-0.10313	0.054258	0.115697
b.Catenin_pT41_S45	-0.10522	0.0536384	0.114939
CREB_pS133	-0.10545	0.0531207	0.114394
SF2	-0.10652	0.0467503	0.10323
STAT3_pY705	-0.10668	0.0464216	0.103028
PDCD4	-0.10701	0.0457507	0.102585
LCK	-0.10816	0.0434571	0.0984576
U.Histone.H2B	-0.10867	0.0462094	0.103028
MDM2_pS166	-0.10933	0.0448969	0.101192
PREX1	-0.10951	0.0408978	0.0956481
CHD1L	-0.11019	0.0432302	0.0984576
DVL3	-0.11078	0.0385949	0.0922461
Calnexin	-0.11211	0.0397006	0.09339
P70S6K1	-0.11455	0.0324111	0.0808229
Porin	-0.11483	0.0351075	0.0853171
FGF.basic	-0.11515	0.0345914	0.0850127
GATA3	-0.11859	0.0267417	0.0685178
ERALPHA	-0.11889	0.0263497	0.068227
PDHA1	-0.12247	0.0245563	0.0648094
PAK1	-0.12266	0.0243326	0.0648094
PAXILLIN	-0.12297	0.0215723	0.0582853
UGT1A	-0.12748	0.0192269	0.0529349
BRAF	-0.12759	0.0170877	0.0479343
PEA15_pS116	-0.12846	0.0163415	0.0467668
FAK	-0.12899	0.0178356	0.0494171
RAD50	-0.1302	0.0149366	0.044081
TRIM25	-0.13033	0.016675	0.0474093
TUBERIN	-0.13224	0.0134187	0.0402562
DNA.Ligase.IV	-0.13392	0.0138812	0.0413584
CLAUDIN7	-0.13625	0.0108298	0.0336499
NAPSINA	-0.14009	0.0425576	0.0984576
PHGDH	-0.14042	0.00985002	0.031049
HES1	-0.14114	0.00947877	0.0303181
EIF4G	-0.14159	0.00807259	0.0262058
RBM15	-0.1444	0.0068903	0.0227067
b.Actin	-0.14476	0.00777863	0.0254414
TFRC	-0.14598	0.00629545	0.0213947
SDHA	-0.14725	0.00677102	0.022641
Atg7	-0.14788	0.00653726	0.0220443
ARAF_pS299	-0.15141	0.00458695	0.0160913
AMPKALPHA_pT172	-0.15225	0.00436273	0.0158781
CD86	-0.15284	0.00492502	0.0168692
XPA	-0.15339	0.0047706	0.0166017
MTCO1	-0.15714	0.0038283	0.0141128
PKA.a	-0.15875	0.00347721	0.0129281
NF2	-0.16048	0.0026409	0.0114879
PKCALPHA_pS657	-0.16048	0.00264066	0.0114879
WIPI2	-0.16064	0.00310497	0.0123914
XIAP	-0.16064	0.00310384	0.0123914
GCLC	-0.16076	0.00308135	0.0123914
SHP2	-0.16167	0.00291692	0.0122238
ERRalpha	-0.16274	0.00273179	0.0117411
ACSL1	-0.1638	0.00256032	0.0114819
CD4	-0.16399	0.0025292	0.0114819
Lyn	-0.16408	0.00251585	0.0114819
Lasu1	-0.16622	0.00220331	0.0104178
CHK2	-0.16634	0.00182028	0.00889689
IR.b	-0.16669	0.00213974	0.0103421
HER2	-0.16678	0.00176895	0.00874425
RPA32	-0.17042	0.0016903	0.00845148
COG3	-0.17324	0.00115624	0.00627062
IRS2	-0.17613	0.00116763	0.00627062
RPA32_pS4_S8	-0.1774	0.00107377	0.00598832
ZAP.70	-0.17845	0.00100149	0.00565775
ATP5A	-0.18023	0.000889025	0.00529762
PMS2	-0.18057	0.000868476	0.00524704
STING	-0.18641	0.000582591	0.00372687
Grp75	-0.18907	0.000483864	0.00323816
BRD4	-0.19005	0.000356566	0.00254273
Sox2	-0.19052	0.000436709	0.00296826
ARID1A	-0.19261	0.000295513	0.0021641
PI3KP85	-0.19404	0.000265568	0.00209506
ATP5H	-0.19583	0.000298497	0.0021641
CRAF	-0.19602	0.000229012	0.00184482
JNK2	-0.19959	0.000174603	0.00146062
HMHA1	-0.20781	0.000121651	0.00105836
Wee1	-0.21127	9.29964e-05	0.000879422
CHROMOGRANINANTERM	-0.21635	0.00161083	0.00816574
PKC.a.b.II_pT638_T641	-0.21664	6.07198e-05	0.000586958
AXL	-0.21912	0.00139679	0.00723336
ATRX	-0.21979	4.70611e-05	0.000465263
JAK2	-0.22046	3.25257e-05	0.000336873
CSK	-0.22101	4.26232e-05	0.000431188
Glutamate.D1.2	-0.22444	3.20872e-05	0.000336873
BAP1C4	-0.22517	2.17623e-05	0.000249121
BIM	-0.22658	1.92579e-05	0.00022641
GAB2	-0.22794	1.71044e-05	0.000206678
KU80	-0.23034	1.3854e-05	0.000177373
MSH2	-0.23356	1.03992e-05	0.000152231
MSH6	-0.23547	8.75264e-06	0.000135978
Enolase.2	-0.23577	1.21996e-05	0.000165838
RAPTOR	-0.23845	6.6758e-06	0.000111691
KAP1	-0.24412	5.80184e-06	0.000100952
VAV1	-0.2449	5.40464e-06	9.79592e-05
DNA_POLG	-0.24519	5.2614e-06	9.79592e-05
Hexokinase.I	-0.26445	8.45292e-07	2.45135e-05
TUFM	-0.26725	6.39953e-07	1.98843e-05
BCL2	-0.27358	2.08159e-07	8.04255e-06
MSI2	-0.27764	2.21864e-07	8.04255e-06
PI3KP110ALPHA	-0.27851	1.22702e-07	5.50792e-06
P62LCKLIGAND	-0.28027	1.01408e-07	5.50792e-06
PERK	-0.28593	9.22722e-08	5.50792e-06
ATM	-0.29041	3.28899e-08	2.38452e-06
X53BP1	-0.29408	2.16176e-08	1.97103e-06
EVI1	-0.29866	2.26556e-08	1.97103e-06
SYNAPTOPHYSIN	-0.38367	9.01447e-09	1.3071e-06

## Sheet: 3j
	NES	P	FDR
MYC TARGETS V1	9.03804	3.16225e-07	1.75682e-06
TNFA SIGNALING VIA NFKB	8.16442	3.16225e-07	1.75682e-06
MTORC1 SIGNALING	7.8419	3.16225e-07	1.75682e-06
PROTEIN SECRETION	6.71596	3.16225e-07	1.75682e-06
UNFOLDED PROTEIN RESPONSE	6.56114	3.16225e-07	1.75682e-06
P53 PATHWAY	6.3751	3.16225e-07	1.75682e-06
HYPOXIA	6.13687	3.16225e-07	1.75682e-06
EPITHELIAL MESENCHYMAL TRANSITION	5.69427	3.16225e-07	1.75682e-06
GLYCOLYSIS	5.34473	9.99991e-07	4.99995e-06
MYC TARGETS V2	4.94653	2.88014e-06	1.30916e-05
CHOLESTEROL HOMEOSTASIS	4.92164	3.98295e-06	1.65956e-05
OXIDATIVE PHOSPHORYLATION	4.81251	5.66572e-05	0.000202347
APICAL JUNCTION	4.49154	0.000104167	0.000325521
TGF BETA SIGNALING	4.29402	0.000234192	0.000649773
ANDROGEN RESPONSE	4.17909	0.000230947	0.000649773
PI3K AKT MTOR SIGNALING	4.13494	0.000246914	0.000649773
HEME METABOLISM	4.09545	8.33681e-05	0.000277894
ESTROGEN RESPONSE EARLY	3.8337	0.000290698	0.000726745
INFLAMMATORY RESPONSE	3.65403	0.000952382	0.00226758
MYOGENESIS	3.26665	0.0019802	0.00412542
APOPTOSIS	3.15295	0.0019802	0.00412542
UV RESPONSE UP	3.12752	0.0019802	0.00412542
IL6 JAK STAT3 SIGNALING	3.09388	0.00677966	0.0121065
INTERFERON ALPHA RESPONSE	3.04901	0.0029703	0.00550055
ESTROGEN RESPONSE LATE	3.02151	0.0029703	0.00550055
XENOBIOTIC METABOLISM	2.97504	0.0029703	0.00550055
KRAS SIGNALING UP	2.93825	0.00888888	0.0153257
INTERFERON GAMMA RESPONSE	2.93081	0.0210526	0.0339558
COAGULATION	2.70762	0.02	0.0333333
ANGIOGENESIS	2.23549	0.025	0.0390625
PANCREAS BETA CELLS	2.14742	0.0555555	0.079365
DNA REPAIR	2.13753	0.0384616	0.0565611
ADIPOGENESIS	1.97131	0.0571429	0.0793651
IL2 STAT5 SIGNALING	1.95502	0.0285714	0.04329
REACTIVE OXYGEN SPECIES PATHWAY	1.82926	0.0666667	0.0900901
UV RESPONSE DN	1.19468	0.2	0.227273
PEROXISOME	1.13432	0.133333	0.166667
WNT BETA CATENIN SIGNALING	0.921731	0.2	0.227273
MITOTIC SPINDLE	0.86458	0.2	0.227273
FATTY ACID METABOLISM	0.831346	0.25	0.277778
COMPLEMENT	0.56695	0.5	0.520833
NOTCH SIGNALING	0.261671	0.6	0.6
APICAL SURFACE	-0.20751	0.6	0.6
HEDGEHOG SIGNALING	-0.22669	0.5	0.520833
KRAS SIGNALING DN	-0.42487	0.4	0.434783
G2M CHECKPOINT	-1.1453	0.2	0.227273
BILE ACID METABOLISM	-1.15108	0.133333	0.166667
SPERMATOGENESIS	-1.5286	0.125	0.164474
E2F TARGETS	-4.94688	7.4011e-06	2.84658e-05
ALLOGRAFT REJECTION	-5.57545	3.16228e-07	1.75682e-06
