# Supplementary material for: Intratumoral bacteria are immunosuppressive and promote immunotherapy resistance in head and neck squamous cell carcinoma
Source: Nat Cancer. 2026 Jan 2;7(1):80–97. doi: 10.1038/s43018-025-01067-1 (PMC12823012; doi:10.1038/s43018-025-01067-1)
Supplement: Supplementary file 6 — Statistical source data. [file 43018_2025_1067_MOESM6_ESM.xlsx]

## Sheet: 4a
	Correlation with Tumor Bacteria Burden	P	FDR
Neutrophils	0.354443	5.25319e-06	8.14244e-05
Tgd cells	0.103406	0.197478	0.30609
Th17 cells	0.066702	0.406526	0.525096
Th1 cells	0.03141	0.696155	0.830031
Mast cells	0.010652	0.894664	0.946543
DC	0.01036	0.89753	0.946543
APM1	0.001644	0.983701	0.983701
Angiogenesis	-0.00848	0.91601	0.946543
PDL1	-0.02638	0.742944	0.85301
aDC	-0.05399	0.501892	0.622346
pDC	-0.0778	0.332803	0.44856
CTLA4	-0.0818	0.308467	0.434658
Eosinophils	-0.08883	0.268562	0.396448
NK CD56bright cells	-0.11444	0.153537	0.250508
iDC	-0.12136	0.130013	0.223911
Macrophages	-0.13054	0.103203	0.188193
Th2 cells	-0.13288	0.0970984	0.188128
NK CD56dim cells	-0.14496	0.0700679	0.144807
REACTOME IFNG	-0.14638	0.0673498	0.144807
Tem cells	-0.15269	0.0562472	0.134128
PD1	-0.18105	0.0232535	0.0600715
Treg cells	-0.2009	0.0116372	0.0327957
Tcm cells	-0.21595	0.00659989	0.0204597
CD8 T cells	-0.24524	0.00196303	0.00676156
T cells	-0.24648	0.00185922	0.00676156
B cells	-0.2465	0.00185718	0.00676156
APM2	-0.2837	0.00031752	0.00164052
Tfh cells	-0.28977	0.000232218	0.00143975
Cytotoxic cells	-0.30268	0.000116633	0.000903903
T helper cells	-0.33071	2.33342e-05	0.00024112
NK cells	-0.36701	2.26813e-06	7.0312e-05

## Sheet: 4b
	Correlation with Tumor Bacteria Burden	P	FDR
Neutrophils	0.217176	4.39506e-05	0.00136247
Tgd cells	0.13996	0.00893849	0.0277093
Th1 cells	0.11131	0.037945	0.0904841
APM1	0.079642	0.138152	0.237928
Th2 cells	0.03851	0.473949	0.667838
DC	0.02695	0.616348	0.810003
PDL1	0.002107	0.968762	0.989628
Mast cells	0.001248	0.981493	0.989628
T helper cells	0.000699	0.989628	0.989628
CTLA4	-0.00589	0.912837	0.989628
NK CD56dim cells	-0.0166	0.757673	0.869921
Th17 cells	-0.01881	0.726524	0.86624
Tcm cells	-0.02131	0.692065	0.858161
Eosinophils	-0.02613	0.627099	0.810003
REACTOME IFNG	-0.0533	0.321519	0.474624
NK CD56bright cells	-0.05383	0.316666	0.474624
aDC	-0.06756	0.20865	0.340429
Angiogenesis	-0.09102	0.0900161	0.164147
iDC	-0.09418	0.0793553	0.153751
PD1	-0.10485	0.0506642	0.104706
Treg cells	-0.10805	0.0439708	0.0973638
pDC	-0.11575	0.0308711	0.0797503
Macrophages	-0.11779	0.0280192	0.0789631
Cytotoxic cells	-0.1468	0.00607642	0.0209299
T cells	-0.15044	0.00491697	0.0190533
B cells	-0.16316	0.00226315	0.0100225
NK cells	-0.17508	0.00103902	0.00536825
Tfh cells	-0.17946	0.000770724	0.00477849
APM2	-0.18992	0.00036709	0.00284495
Tem cells	-0.19225	0.000309592	0.00284495
CD8 T cells	-0.20071	0.000163865	0.00253991

## Sheet: 4c
	Correlation with Tumor Bacteria Burden	P	FDR
Neutrophils	0.433498	0.0221003	0.236426
DC	0.374384	0.0504774	0.250178
Macrophages	0.244663	0.208731	0.477584
Mast cells	0.238643	0.220423	0.477584
NK CD56dim cells	0.101259	0.606845	0.83042
pDC	0.0771757	0.695388	0.860957
Angiogenesis	0.0684182	0.72868	0.861167
CD8 T cells	-0.0103996	0.958926	0.958926
Th2 cells	-0.0306513	0.877193	0.91228
aDC	-0.0328407	0.868416	0.91228
NK cells	-0.0388615	0.844365	0.91228
Tgd cells	-0.0897646	0.648514	0.843069
iDC	-0.114395	0.560686	0.809879
Th17 cells	-0.133552	0.496447	0.759272
Treg cells	-0.154899	0.429573	0.698056
Antigen presenting machinery	-0.165298	0.398906	0.691437
Th1 cells	-0.187739	0.337194	0.626217
Tfh cells	-0.201423	0.302626	0.605251
Tcm cells	-0.264368	0.173488	0.45107
B cells	-0.275315	0.155856	0.450251
Eosinophils	-0.287356	0.138003	0.448509
NK CD56bright cells	-0.351396	0.0673557	0.250178
T cells	-0.361795	0.0592422	0.250178
Tem cells	-0.3711	0.0526571	0.250178
Cytotoxic cells	-0.419267	0.02728	0.236426
T helper cells	-0.436234	0.0212042	0.236426

## Sheet: 4d
log10(Tumor Bacteria Burden)	tNLR
0.265593	1.24384
0.633238	3.35053
0.0938589	-4.18079
0.0896794	-0.246143
0.771872	5.37373
0.154173	-2.1858
0.300572	-0.834589
0.0726075	4.24435
0.287256	0.645555
0.0293174	-2.90867
0.766359	2.25849
0.102395	0.587885
0.0156621	-4.58882
0.0683092	-2.1783
0.0442883	-0.669871
0.141196	2.42383
0.00833661	0.909542
0.862885	1.13733
0.0971896	-1.02747
0.103968	2.80858
0.0629175	-2.78568
0.143712	-3.65855
0.666264	4.37191
0.57657	3.46328
0.238957	1.21668
1.05542	-2.08169
0.0293491	-3.21098
0.0485858	-3.47818

## Sheet: 4e
tNLR
Non- responder	Responder
3.35053	1.24384
5.37373	-4.18079
-0.834589	-0.246143
4.24435	-2.1858
2.25849	0.645555
0.587885	-2.90867
-2.1783	-4.58882
-0.669871	-1.02747
2.42383	2.80858
0.909542	-2.78568
1.13733	-3.65855
4.37191	-3.21098
3.46328
1.21668
-2.08169
-3.47818

## Sheet: 4f
TBB-tNLR Correlation
	WGS	WES
HNSC	0.4658	0.3258
STAD	0.3528	0.274
ESCA	0.3475	0.2362
COAD READ	0.2006	0.1465
	WGS			WES
	R	P		R	P
HNSC	0.4658	1.2e-09		0.3258	6.6e-14
STAD	0.3528	0.00013		0.274	1.5e-08
ESCA	0.3475	0.0035		0.2362	0.0012
COAD READ	0.2006	0.01		0.1465	0.00039

## Sheet: 4g
log10(Bacteria)	T Cells
1.64491	7.74522
1.12792	4.50089
1.1133	9.00944
0.954649	0.30798
0.636747	10.4272
0.42876	4.75
0.360537	6.15008
0.167675	11.6079
0.124584	21.7542
-0.04187	14.0099
-0.11737	11.1821
-0.33312	14.8097
-0.34045	24.2766
-0.35929	16.8869
-0.5065	12.5061
-0.56887	49.5286
-0.59694	8.32491

## Sheet: 4h
log10(Bacteria)	Neutrophils
1.64491	3.52275
1.12792	39.9208
1.1133	22.4758
0.954649	5.4724
0.636747	18.5347
0.42876	10.7297
0.360537	11.0255
0.167675	2.22146
0.124584	3.04839
-0.04187	7.44355
-0.11737	0.854412
-0.33312	3.068
-0.34045	2.58025
-0.35929	0.376673
-0.5065	0.288436
-0.56887	0.830913
-0.59694	0.167681

## Sheet: 4i
log10(Bacteria)	log2(Neutrophil:T Cell)
1.64491	-1.13661
1.12792	3.14886
1.1133	1.31886
0.954649	4.15127
0.636747	0.829871
0.42876	1.17561
0.360537	0.842173
0.167675	-2.38553
0.124584	-2.83517
-0.04187	-0.91238
-0.11737	-3.71012
-0.33312	-2.27117
-0.34045	-3.23398
-0.35929	-5.48645
-0.5065	-5.43823
-0.56887	-5.89742
-0.59694	-5.63364

## Sheet: 4j
	Average Fold Change Post Prevotella Infection	Average Fold Change Post Fusobacterium Infection
CCL20	2.5832	5.21543
CXCL8	2.3204	5.45501
CXCL3	2.20976	4.93047
CXCL1	2.03102	4.8973
CSF3	1.50364	4.77054
IL36G	1.76598	4.29805
CCL2	1.78342	4.00084
CXCL2	1.44445	4.23949
LTB	1.83587	3.59008
ENST00000546917.1	2.82577	2.27503
SERPINA3	1.54837	3.37457
TNFAIP2	1.41971	3.48337
TRAF1	1.44459	3.37628
RNA5SP383	3.02277	1.64784
TNF	1.0629	3.59839
AL021937.2	1.44221	3.05037
PTX3	1.91575	2.518
ICAM1	1.5928	2.83338
TECRP1	2.28855	2.08309
BCL2A1	1.41243	2.90872
AC098591.3	2.05212	2.08696
AP001052.1	2.75118	1.37417
CXCL10	1.48294	2.62148
AC092903.1	2.24079	1.80238
AP000553.7	2.38359	1.65766
GUSBP9	2.1551	1.87741
BIRC3	1.09361	2.88976
ICAM4	1.39408	2.56559
TNFAIP6	1.29614	2.62579
AC104115.2	2.10908	1.79338
AC008267.5	2.13464	1.76382
AL691477.1	2.70946	1.18393
AL645939.3	2.38322	1.42341
AP000580.1	1.7574	2.04575
AC242842.2	1.01741	2.77106
SGPP2	1.36255	2.40704
ADORA2A	1.44	2.29973
IRAK2	1.31062	2.40591
IFNL2	1.47058	2.22813
ENST00000454407.5	1.55905	2.12069
ENST00000443466.1	1.37837	2.29575
IL32	1.2252	2.4064
FABP5P7	2.55444	0.983425
ENST00000614381.4	1.78882	1.74143
INHBA	0.940904	2.57935
IL6	0.839122	2.6558
AC138207.3	2.0979	1.37823
CD83	1.31956	2.15043
WFDC21P	1.51324	1.95232
PPIAP31	1.68114	1.78417
TRBJ2-7	0.879905	2.56115
ELOCP19	2.17159	1.2616
AC211486.4	2.05005	1.37666
AC108667.1	2.31837	1.09801
AC103810.7	2.35147	1.03521
IL17C	1.49806	1.8804
AC011471.4	0.677208	2.69427
EBI3	1.14992	2.17539
PLAU	0.986243	2.33591
TNFAIP3	0.937377	2.38382
AC073261.1	2.41943	0.884562
AL133153.1	1.99962	1.29389
CYP1A1	1.68842	1.59096
ENST00000474701.1	1.63841	1.62769
SUMO2P1	2.09793	1.15518
CSF1	0.997272	2.24329
PNRC2P1	1.679	1.55215
RPL35P5	2.35731	0.858082
SERPINB2	1.17797	2.03547
TMEM183B	1.56152	1.6019
NFKBIA	0.71203	2.44349
AL022345.1	1.56337	1.58995
LINC00266-2P	1.58549	1.56725
ENST00000309495.6	1.29283	1.85699
RNA5SP18	1.51459	1.63293
RRAS2P1	1.2629	1.87213
ZC3H12A	0.877296	2.21616
ENST00000535645.1	1.32978	1.75989
CR381572.1	1.60305	1.4808
AC006548.1	1.60305	1.4808
AC124944.1	1.28386	1.78362
TMEM265	0.039037	3.01545
ENST00000649009.1	1.89533	1.15092
CR392039.2	2.62667	0.416164
TNFRSF9	0.899848	2.13257
CD40	1.33264	1.64774
CSF2	0.746014	2.23139
RPL10P6	1.87755	1.09668
AC034102.2	1.10798	1.84363
NEURL3	1.02493	1.92531
ENST00000505110.1	1.65928	1.29079
RPS23P8	1.27011	1.64635
AHRR	1.4366	1.47908
ARMC4P1	1.63829	1.27478
AC006064.6	1.89167	0.994381
RPL18AP3	1.43447	1.44826
RPS26P19	1.73106	1.15066
RRAD	0.81169	2.05002
AL157935.2	1.35219	1.47371
AC005838.1	1.79603	1.00217
AC138827.3	0.887412	1.89562
IER3	0.915656	1.84907
RPS29P16	2.77585	-0.01277
CCL27	1.32413	1.43556
IFNL1	0.440106	2.30928
ENST00000238341.9	1.18791	1.56008
TNFRSF6B	1.04313	1.69724
AC131281.2	5.14e-08	2.73256
AL663070.1	1.10987	1.62095
TMEM88	1.01325	1.70884
ENST00000622530.4	2.00038	0.712441
BBC3	0.68326	2.02306
TRIM15	1.03536	1.66465
MYLPF	0.745935	1.95029
AC079781.4	0.851752	1.83303
AC018868.1	0.900089	1.78277
ABHD11-AS1	1.79981	0.865409
STAT5A	0.749346	1.91332
IL24	0.943844	1.71105
AC092032.1	1.35863	1.28912
RPL35AP4	0.987494	1.64986
RPLP1P6	1.27708	1.35169
IGFL3	1.02336	1.59941
PI3	0.784529	1.81588
SERPINA2	1.18184	1.41103
RPL36AP43	1.39231	1.19982
ODAPH	1.47912	1.1122
SPANXA2	0.939354	1.64963
CYP1B1	1.4241	1.16143
AP000944.5	1.19197	1.39285
AC027309.2	1.66991	0.894704
ACVRL1	1.15851	1.38985
NINJ1	0.840857	1.69782
BCL3	0.809571	1.72534
GFPT2	0.946055	1.58393
FXYD1	1.2311	1.29499
HBEGF	0.785552	1.74044
RNA5SP37	1.76711	0.751571
RERG	1.63371	0.883713
RPL3P4	0.29407	2.22182
TM4SF19-DYNLT2B	1.44958	1.06173
SAMD3	1.16937	1.33512
PSPC1P1	1.65169	0.851735
AC009163.5	2.29056	0.20932
MMP9	0.717991	1.77664
LRRC24	1.09784	1.39302
AL355315.1	1.01938	1.46968
SPP2	1.06744	1.41666
ABHD14A-ACY1	0.922326	1.5554
CCL5	0.804276	1.67062
ENST00000613960.1	0.580573	1.87572
ENST00000448111.5	1.0519	1.40227
AC015818.10	0.784723	1.66685
AC005020.2	1.31435	1.13164
RPS3AP21	1.07178	1.37145
AC016739.1	1.32249	1.11876
AC245884.3	1.56341	0.87377
DPP10	1.40517	1.03029
PTGS2	0.780088	1.64646
PLAT	0.760371	1.66349
AC004890.1	0.636814	1.78347
AL117692.1	1.00926	1.40966
HMGB1P8	1.38842	1.02596
EIF4EBP3	0.756199	1.64903
HVCN1	1.42612	0.976696
RHOH	1.00659	1.395
AC106872.2	1.06582	1.3225
AL603832.3	0.917444	1.47002
AC022137.1	1.75492	0.630268
CDH12P2	1.66793	0.715431
IL1B	0.576547	1.80314
MT1XP1	1.20187	1.166
BX322534.1	1.24504	1.12072
AC215524.2	1.24504	1.12072
AC215524.1	1.24504	1.12072
ENST00000504810.5	1.00703	1.3577
AP001636.2	0.299986	2.06137
HBA2	1.64537	0.711503
DPH3P1	0.895813	1.44632
CITED4	0.755469	1.58556
ENST00000412307.3	0.067657	2.27068
PFN1P3	1.73934	0.597303
AC124283.4	1.72526	0.602137
INSL6	1.27311	1.04951
VN1R107P	1.21688	1.09396
RNA5SP195	1.53785	0.768645
PRDX3P2	1.67355	0.632749
AL138752.1	1.8929	0.408105
UPK3BP1	0.99646	1.3035
RNF103-CHMP3	1.14487	1.1484
SEPTIN14P8	1.03255	1.25783
HYDIN	1.16056	1.12919
ANKRD19P	1.19474	1.08655
AC016629.1	1.13729	1.14285
NFKBIZ	0.623129	1.65524
TAGLN3	0.902075	1.37554
AC008878.1	0.484275	1.78928
RPL22P2	0.300706	1.96967
AC069499.2	0.885882	1.38372
ENST00000614544.1	0.800591	1.46583
RNA5SP203	2.29134	-0.0278
NCLP1	1.59597	0.667331
PGAM1P7	1.62471	0.631539
PGLYRP2	0.748706	1.49977
EIF4EP1	0.490376	1.75696
AC008267.6	2.28565	-0.03931
DIRAS2	1.37547	0.864571
CD70	0.768798	1.47014
BCL2L14	1.32957	0.896711
ENST00000613219.4	0.979874	1.24115
AC010442.2	0.336928	1.8839
AC138392.1	1.46393	0.756402
RPL30P11	1.2781	0.936568
BMS1P21	1.41664	0.788918
CYCSP55	0.436154	1.76897
AC068647.2	1.09212	1.11254
RPL7AP22	0.824106	1.37651
AC211486.3	0.775405	1.4247
CFAP161	1.42236	0.776442
ENST00000619580.4	-0.03904	2.23752
RPL21P131	1.46421	0.728233
PTMAP12	0.841331	1.35071
AC011511.4	1.214	0.974534
ENST00000256031.8	1.12116	1.06476
H3P47	1.80534	0.379049
HLA-U	0.200744	1.97635
RPL12P12	0.727002	1.44925
TPM3P6	1.06168	1.11216
NR4A3	0.824173	1.34668
RPL7AP50	0.98399	1.18424
AC008716.1	1.54468	0.621517
AF279873.1	1.36936	0.792318
MLIP	1.28816	0.870784
PHYHD1	1.56033	0.598053
UBE2Q2L	0.855163	1.29628
AL132656.1	1.17604	0.974622
PTMAP8	0.798389	1.3514
HMGB2P1	0.647048	1.49871
AC007956.2	1.45939	0.683958
CKS1BP2	0.413834	1.72894
AC012170.1	0.849469	1.28789
AD000671.2	1.60323	0.533912
PTP4A3	0.58662	1.54758
HMGN2P15	0.876871	1.25352
GALNT15	1.58248	0.544114
KRT6B	0.963551	1.16277
IL7R	0.990523	1.1352
SDC4	0.700518	1.41903
AL161756.2	1.61362	0.502444
IL1A	0.510937	1.60407
CKLF-CMTM1	0.764114	1.34781
STC1	0.909199	1.20228
ROCK1P1	1.27819	0.833116
ENST00000489422.1	1.05489	1.0527
CDKN1A	0.676078	1.43129
SLC7A14	0.923699	1.1831
PTP4A2P1	1.00006	1.09669
SELE	0.725025	1.36373
LCEP3	0.636803	1.44884
PPIAP45	1.11583	0.961719
AC024940.1	1.0021	1.0688
HSPE1P2	0.886088	1.1814
MG910337.3	1.12132	0.942598
SNRPGP4	1.63255	0.428403
NDUFB4P11	0.520871	1.53885
AC087897.1	0	2.05733
ARL14	0.647904	1.40843
BX005428.1	1.40087	0.652346
SRP9P1	1.33196	0.70978
CD69	0.384609	1.65684
ELF3	0.403835	1.63656
ASB18	1.19339	0.837271
DND1	1.10937	0.919531
RPL35P3	1.53752	0.482442
AC010343.1	1.02094	0.998083
FAM209A	0.840644	1.17567
ELOCP33	1.15224	0.863258
H2AC18	2.19366	-0.17818
RPL7AP66	0.616408	1.39675
RELB	0.666543	1.34343
GCSHP3	1.64315	0.364971
SAA4	0.729386	1.27568
SUGT1P1	1.79574	0.207692
RPL23AP1	1.17389	0.823692
AP001931.1	-0.01142	2.00895
AURKAP1	1.68871	0.308236
IL7	0.623564	1.36996
ENST00000611979.4	1.00696	0.979975
RWDD4P1	1.26741	0.719265
RNA5SP323	1.28328	0.701322
STX11	0.726073	1.25823
AC011462.1	0.675119	1.3069
IGFL1	0.323886	1.65678
ARHGAP31	0.899573	1.07247
AL353662.2	1.49639	0.474062
SLC2A6	0.653532	1.31688
AL390729.1	1.97005	0
TEX45	0.817674	1.15015
SHLD2P3	1.04966	0.913485
BRDT	1.13926	0.820909
MT1DP	1.04594	0.910745
HMGN1P8	1.64131	0.310849
DEPP1	0.473587	1.47494
DUSP1	0.411901	1.5337
AC012309.1	0.248911	1.6948
ACTG1P24	0.979655	0.963722
MAP3K8	0.628309	1.3123
ITGB1P1	-8.6e-09	1.93758
FOLH1	0.889078	1.04796
AL845552.1	1.45354	0.482703
ENST00000616824.1	1.02025	0.915319
PTGES3L-AARSD1	1.16569	0.765011
GBP1	0.876038	1.05423
FETUB	0.789489	1.13906
NDUFB1P1	1.94635	-0.01857
POLR2KP1	1.32525	0.602241
C1QTNF1	0.462761	1.46375
MG910338.2	0.606787	1.31849
AC007998.2	0.823488	1.10123
MAFF	0.622395	1.29963
RNA5SP166	0.94125	0.974397
AC005702.1	0.722334	1.19299
HSD17B14	0.57062	1.34433
LEMD1	1.28338	0.631384
AL354798.1	1.07611	0.837832
N4BP3	0.540187	1.37374
SOD2	0.631823	1.27895
TNIP1	0.618057	1.28191
ENPP7P4	1.29324	0.605058
GUSBP14	1.75484	0.14327
LIF	0.454398	1.44219
LYG2	1.12272	0.769314
RPL26P36	0.677196	1.21086
RPL39P40	0.737941	1.14697
JUN	0.540276	1.3445
RPL5P9	1.08057	0.800082
AC007182.2	0.343976	1.53605
AL355472.1	0.575932	1.30166
IL11	0.59677	1.27951
BANF1P3	0.880666	0.992534
GUSBP4	1.19448	0.676834
CHCHD2P6	-0.07995	1.94552
AC008626.2	1.85192	0.013088
GLRX5P2	1.8649	0
SMIM24	0.89739	0.963977
PLAUR	0.631837	1.22824
EFNA1	0.310115	1.54587
ABTB2	0.661746	1.19296
XCR1	1.04947	0.804452
CXCL11	0.394866	1.45818
C15orf65	1.00835	0.844397
AC024995.1	1.85265	0
STK32B	1.01918	0.832333
ENST00000621051.4	0.794954	1.05452
AC090515.1	0.655603	1.19332
SPDYE10P	1.10751	0.740889
TRIML2	0.877129	0.968779
CFAP43	1.3855	0.460207
ENST00000517452.1	1.87712	-0.03897
AC090360.1	0.841871	0.993656
IFNL3	0.640122	1.19475
H2BC13	1.05293	0.777091
SLC25A24P2	1.00202	0.826534
ENST00000417728.5	0.068371	1.75822
MTCYBP14	0.698183	1.1284
AC008758.5	1.47492	0.351258
NPIPB8	1.28341	0.540149
NFKBIE	0.618441	1.20243
AC018475.1	0.997081	0.822736
ENST00000463006.5	0.731617	1.08813
PRDM1	0.520006	1.29741
ENST00000260184.11	0.983148	0.831653
HMGN1P10	1.41035	0.40394
CAMK1G	0.779505	1.03213
SNORC	0.673709	1.13779
HSPB1P1	1.25592	0.555348
ADAMTS9	0.446349	1.36464
AC008763.2	0.783171	1.02504
OLR1	0.537456	1.27063
HNRNPUP1	1.05383	0.754081
RAET1L	0.385875	1.4217
RPL23AP25	0.922797	0.884524
AC068205.3	1.34227	0.463672
FP565260.3	0.382936	1.4229
UPF3AP3	1.87303	-0.07074
MFSD2B	0.684059	1.11742
ROBO4	0.515711	1.28262
AL031727.1	0.626971	1.16546
NFKB2	0.451676	1.34059
AC009452.1	1.4165	0.371251
EDNRA	1.06637	0.720309
AL161669.2	0.893277	0.892498
GNAT2	0.754413	1.03098
AC234781.2	-0.00059	1.7854
TMEM52B	0.415482	1.36865
WNT7B	0.815727	0.96826
ATP5MGP1	0.929321	0.854663
PATL2	1.06652	0.716703
IFFO1	0.845615	0.937371
ENST00000398137.5	0.719107	1.06319
RPS27AP11	0.430132	1.35185
GPR61	0.93121	0.84992
AC084880.1	1.26001	0.519912
TMSB4XP1	1.7059	0.068301
PTAFR	0.727971	1.04566
TMEM274P	1.13437	0.639261
ENST00000345662.5	1.28561	0.48635
SMTNL1	1.00202	0.769473
RNA5SP334	0.486548	1.28483
SNRPGP14	0.730541	1.04072
MAL	0.657778	1.1128
RPS20P4	0.011521	1.75801
AC018644.1	0.975346	0.793651
RPS28P5	0	1.76334
AC008750.7	0.552434	1.21076
AC015849.5	0.897303	0.865821
AC096720.1	1.18512	0.573813
AL139156.2	0.806511	0.951878
NFATC1	0.807059	0.949598
AC008481.2	0.848757	0.904975
ARPC3P1	1.1524	0.600264
AL354710.1	0.724708	1.02493
AL512605.1	0.763477	0.985247
LST1	1.1215	0.624423
ABCC6P2	0.45426	1.29097
ENST00000568914.1	0.736709	1.00483
ERN2	0.902521	0.836863
ANGPTL4	0.90499	0.83023
SLC6A12	0.845496	0.886654
RNA5SP298	0.837995	0.890273
FOXC2	0.658749	1.06861
GRAP	0.87399	0.853272
PNMT	0.488233	1.23853
HELZ2	0.973576	0.752684
HMGN1P4	0	1.72064
AC090013.1	0.606352	1.11332
AC007160.1	0.408023	1.3114
HSPE1P6	1.29203	0.42657
KDM6B	0.625634	1.09293
AC112771.1	1.71829	0
DAPK2	0.883237	0.834968
ENST00000508500.1	0.16521	1.55122
IGLV1-50	1.39475	0.32141
REC8	1.0846	0.631172
HIVEP2	0.804376	0.908956
TXNP6	0.79395	0.917693
ENST00000548941.1	0.38311	1.32791
HSPE1P4	0.757068	0.953291
AL590762.1	1.06538	0.643586
CEMIP2	1.02244	0.680079
GPR37L1	0.518263	1.18417
AL713999.1	0.894664	0.80574
NANOS3	0.721447	0.978441
MMP7	0.814008	0.885684
ISLR2	1.16186	0.537574
HMGB1P10	0.938936	0.760218
CSF1R	0.859652	0.83888
TRBJ2-2P	0.809158	0.887469
FSTL3	0.54831	1.14809
RPL32P20	0.925235	0.771093
AL021068.1	1.69579	0
RND1	0.275125	1.41912
NOD2	0.448191	1.23843
GGN	1.05291	0.632494
AL132838.4	1.36807	0.317143
AL132838.2	1.36807	0.317143
HSPD1P6	0.398703	1.28546
KLF6	0.665396	1.01578
ENST00000629232.1	0.445462	1.23437
MTCO2P2	1.55141	0.128304
AC079328.1	0.720333	0.958262
AC027176.2	0.307587	1.36915
CYTH4	0.515245	1.16107
ENST00000612060.1	0.854177	0.817069
AC092375.3	1.67112	0
OR2A7	1.1061	0.563455
CFB	0.640267	1.02798
RPS12P3	0.717406	0.943127
AL356095.3	0.923124	0.73654
RNA5SP21	0	1.65952
NRN1	0.544721	1.11376
FOLR3	0.627397	1.03103
RPL36AP13	1.24733	0.407776
POLR2J2	1.22279	0.430256
AC096582.2	0.395586	1.25736
CRYBA2	0.605247	1.04663
FYB2	0.592155	1.05738
IFITM4P	-0.17389	1.81966
CCL4	0.353959	1.29166
ICOSLG	0.581121	1.06319
AC108108.1	1.17929	0.464534
ENST00000611625.4	0.310014	1.33366
RNA5SP333	0.481568	1.1577
RNA5SP477	0.898596	0.739602
ARMH1	0.534351	1.10371
RPL29P12	0.352344	1.28338
ENST00000538065.5	1.06679	0.565377
AC133041.1	0.542066	1.08702
TIMM23B-AGAP6	1.00431	0.6211
BIRC6-AS2	0.80051	0.82427
FRMD3	0.957543	0.666594
ATF3	0.421409	1.20227
AC092073.1	0.940586	0.680763
MTDHP1	0.656963	0.96337
CXCR2	0.602187	1.01772
GNMT	0.627208	0.99207
FAM25BP	0.787308	0.830791
ENST00000611665.4	0.519826	1.09673
AC183084.1	1.08831	0.527086
SMIM2	0.807449	0.804329
FTH1P13	1.32504	0.280778
CKS1BP6	1.01063	0.594166
AL391840.2	0.912735	0.691624
ZBED2	0.787891	0.81321
SPRED3	0.683472	0.913867
RNA5SP379	0	1.59529
TREM1	0.82319	0.770193
RSAD2	0.719167	0.873823
AC093525.1	0.79851	0.790237
UBBP2	0	1.58698
AC243899.2	0.767109	0.818662
AC005829.1	0.767109	0.818662
RPSAP76	0.995373	0.58994
CD163L1	1.11153	0.473446
DCAF13P3	0.775628	0.809052
AC092597.1	1.11211	0.471428
RNA5SP514	0.794752	0.788638
CHGA	0.707284	0.875023
HMGB3P4	1.0601	0.521723
RPL12P41	0.578013	1.00296
AL592148.2	0.5386	1.04179
OTUB2	0.703621	0.876382
FTH1P11	0.581506	0.998255
AC103810.9	0.885687	0.693269
EIF4EP2	0.835463	0.743062
Z97353.1	0.695932	0.882238
ZSWIM4	0.393859	1.18176
ACTN2	0.271157	1.30421
PDGFRB	0.762706	0.811989
CAPN8	0.959212	0.614779
EBAG9P1	1.07821	0.495523
RDM1P2	1.81367	-0.2444
AC009093.3	1.05102	0.518062
SOCS5P4	0.957961	0.609848
RPL12P27	0.712048	0.855689
FOXO1B	0.805542	0.760975
ENST00000334376.4	0.533767	1.03197
RNA5SP25	1.56362	0
YWHAEP3	0.805179	0.756743
SHD	0.333117	1.22612
GOLGA6L4	0.810712	0.74711
ATXN1	0.799846	0.755848
TTC6	0.977914	0.577484
AC270275.2	0.730504	0.824443
UBA52P6	0.627986	0.926886
PDCD1LG2	0.772991	0.780624
FBXO39	0.927924	0.624003
ENST00000530168.1	0.20243	1.34935
AL451007.1	1.53939	0.011752
STXBP6	0.698069	0.8521
EHF	0.602218	0.94794
AC105233.2	1.00823	0.541425
AC087894.1	0.802546	0.745951
ANKDD1B	0.694623	0.851946
RPL26P27	0.876034	0.667554
FOSL1	0.576936	0.966475
SMOX	0.507542	1.03174
ENST00000260008.3	1.45744	0.081545
TPT1P9	1.25014	0.287119
AC009303.1	1.53499	0
FO624990.1	1.53415	0
AC079781.1	1.189	0.344803
AC010132.2	1.26439	0.26706
AL050341.1	0.991153	0.536417
BMS1P22	0.850598	0.676211
ENST00000588812.5	1.57235	-0.04571
AC099778.2	-0.10628	1.63022
AC011451.2	0.861498	0.662043
CIB2	1.01414	0.508203
HMOX1	0.16822	1.35399
SOCS1	0.426092	1.09474
SLC12A7	0.598468	0.921421
HSPB6	0.449357	1.0667
AC005255.1	0.122929	1.39248
GFAP	0.702597	0.812568
CENPS-CORT	0.384317	1.12817
ASB2	0.417264	1.09471
G0S2	0.383663	1.12645
MEFV	0.547368	0.961677
AL117187.1	0.014887	1.49236
GRIA1	0.659282	0.84365
TPRXL	0.766812	0.735549
AC104333.1	0.702948	0.799099
FNDC11	0.492982	1.00608
AL139100.1	1.30269	0.195843
CD52	0.809769	0.688419
CNFN	0.532587	0.964022
ENST00000572053.5	0.46165	1.03394
PIGY	0.775115	0.719958
NOTCH2NLB	0.725742	0.76908
ENST00000473934.5	0.794866	0.699534
PHLDA1	0.602881	0.890038
NDUFB4P8	0.665935	0.826854
CRACD	0.999071	0.492171
OR2I1P	0.402396	1.08732
ENST00000625617.2	0.742236	0.746836
ATP6V1G1P2	0.369672	1.11833
FOSB	0.735036	0.752803
HAS3	0.71163	0.775482
SOCS3	0.541087	0.94528
IRF1	0.360157	1.12617
AC008687.7	1.23456	0.251704
RPL7AP11	0.807121	0.67868
AC004980.4	0.434148	1.05117
GEM	0.349932	1.13416
DAPP1	0.578223	0.904478
ENST00000356922.5	0.101259	1.37926
UBD	-0.51593	1.99543
PHF5GP	1.47826	0
BANF1P2	0.752708	0.725431
SPRY4	0.807632	0.67045
POU2F2	0.317712	1.15774
CD22	0.783136	0.689234
SPTLC1P1	2.41694	-0.94578
H1-5	0.823874	0.645864
AC090527.2	0.43588	1.03259
FTLP8	1.02808	0.440262
C15orf48	-0.07746	1.5428
PRKY	0.683365	0.781278
AC114781.3	1.46348	0
H2AC9P	0	1.46063
AC091429.1	0.995106	0.464747
CD274	0.571428	0.888163
AC084754.1	0.775434	0.681865
SEMA7A	0.501199	0.955337
AC006989.1	0.730485	0.725398
SYNGR3	0.244671	1.21098
SYT5	0.741958	0.713569
TMEM217	0.73321	0.720416
ENST00000640219.1	0.091274	1.35933
TRPV3	0.409605	1.0403
RHCG	0.727695	0.72152
RPL12P14	0.595594	0.852483
HBA1	0.065566	1.3819
RPS18P12	0.671193	0.775466
RTBDN	0.860288	0.585102
AC011603.4	0.900399	0.544814
AL627230.1	1.21208	0.233111
AC129492.5	0.623689	0.821226
CRYM	0.377528	1.06677
FUT3	0.723261	0.721007
UBE2Q2P2	0.701651	0.74249
AC008403.1	-0.03075	1.47463
AC254813.1	0.973602	0.468178
HMGN2P30	1.43544	0
TNXB	1.05905	0.376035
NFAM1	0.484772	0.946881
TAC4	0.291669	1.13975
PLPP3	0.611169	0.81954
CBFA2T3	0.822827	0.606955
RPS3AP3	0.475371	0.953456
BMP2	0.152374	1.27598
IL3RA	0.693267	0.734964
RPL21P39	-0.07657	1.50417
RARRES1	0.30566	1.11989
ZC3H12C	0.570448	0.854658
COX5BP4	1.42426	0
LAMB3	0.450203	0.972855
AIDAP1	0.874812	0.547586
RPS12P31	1.00378	0.417739
AC009474.1	0.714803	0.706449
AL139184.1	0.832258	0.588865
NPR1	0.402715	1.01781
LINC00933	0.715705	0.703797
PMCH	0.341666	1.07764
GAPDHP14	0.688152	0.730457
TWF1P1	0.515696	0.901699
ZNF208	0.718435	0.695079
TNIP3	0.41109	1.00221
DNAH7	1.00481	0.408141
SLC26A10	0.445701	0.966795
LTA	0.385072	1.02702
ELN	1.10127	0.309903
SLC44A4	0.762634	0.648141
CREB5	0.648029	0.760635
PLCB1	0.638716	0.769058
AL035456.1	0.664995	0.741991
SNX29P1	1.20028	0.206276
TRPA1	0.780231	0.625321
TNFSF15	0.551167	0.854062
SCUBE2	0.754635	0.650409
KIAA1143P1	1.88782	-0.484
SPOCK3	0.929223	0.473868
CERKL	0.654157	0.748875
ENST00000654798.1	0	1.39967
AC060780.2	1.44087	-0.04166
ALAS2	0.541429	0.857326
AC091167.7	0.646999	0.751045
AC006449.4	0.736256	0.661414
CD53	0.662811	0.734357
C4BPA	0.818065	0.578664
AL158824.1	1.43454	-0.03991
C13orf46	0.842767	0.551407
AC090004.1	0.772483	0.621439
OSCP1	0.910393	0.483113
GMPSP1	1.01147	0.381301
BORCS7-ASMT	1.38923	0.002617
SUMO2P15	0.952978	0.437098
LRMDA	0.921014	0.466289
ENST00000612417.4	1.2192	0.167515
AC114812.3	0.603125	0.782745
CALML5	0.504011	0.881146
SPINK7	0.66579	0.716665
ENST00000626028.1	1.40753	-0.02559
ANKRD33B	0.456784	0.924921
GRAPL	0.587819	0.793726
AC078857.1	1.09893	0.281458
TCTEX1D4	0.832388	0.54793
MUC19	1.05402	0.3251
DES	1.03021	0.348322
AC000120.3	1.59004	-0.21165
CLIP2	0.557214	0.820568
AL591438.2	0.878066	0.498606
CGN	0.541045	0.835302
RPL9P2	0.555461	0.819864
SLC22A31	0.70438	0.670782
SPRN	1.02537	0.349411
EREG	0.548485	0.82615
DSTNP1	1.20976	0.163355
MAST4	0.571972	0.801099
IGKV1OR22-1	0.903761	0.469207
AC245033.3	-0.57119	1.94412
TUBB8	0.827277	0.545426
AC002310.4	0.473845	0.898667
APCDD1L	0.537616	0.832269
UBE2MP1	0.301016	1.06743
RNA5SP522	0.680707	0.686876
RNA5SP521	0.680707	0.686876
ETS1	0.465109	0.902326
ENST00000510582.3	0.273845	1.09251
ENST00000427464.1	0.86581	0.500271
AC097527.1	1.04203	0.324042
AC040162.2	0.689724	0.674032
ULK4P1	0.964979	0.398294
FDPSP7	0.775562	0.587487
H2AB1	0.772608	0.590401
AC004910.1	0.631303	0.729534
AL158801.4	0.053901	1.30681
GATA6	0.59126	0.769421
ACSM1	1.03333	0.326842
SLC45A1	0.650586	0.709201
MTNR1A	0.686186	0.672726
ENST00000617535.4	1.35831	0
FAM107B	0.602951	0.754605
HLA-DPB1	0.557766	0.799631
HNRNPA1P3	0.949597	0.407005
H1-1	0.623853	0.7322
NAV3	0.612723	0.74317
VDAC1P6	0.834112	0.519
AC105052.1	0.836033	0.514995
DYDC1	0.886058	0.464478
ELOVL7	0.517172	0.831602
RPL23AP67	0.938512	0.406026
OR7E104P	0.807293	0.536924
PPP1R15A	0.37778	0.964233
C3	0.390349	0.950921
PPIAP41	0.887366	0.453732
SPOCK2	0.572779	0.768135
FADS6	0.771989	0.567658
TRGV7	0.965043	0.374572
ENST00000650761.1	0.666705	0.672787
RPL39P18	0.695706	0.642187
RPS3AP47	0.545442	0.792098
PPP4R4	0.162523	1.17448
TIFA	0.176854	1.16013
GGNBP1	1.0579	0.277572
BNIPL	0.791359	0.543742
RPL7P57	1.12764	0.207191
SERPINA5	0.424147	0.909973
NPHS1	0.344118	0.987235
AC009412.1	0.937762	0.393502
AL356320.1	1.33002	0
TMEFF1	0.378689	0.948876
CLCP2	0.331186	0.995918
ELMO1	0.773726	0.553359
DRAM1	0.549114	0.777468
NRBF2P5	1.06046	0.26485
RPL37AP8	0.430211	0.894881
SPEGNB	0.679548	0.644199
FBXW12	0.589474	0.733118
AL157777.1	0.912646	0.409183
ZBTB32	0.816771	0.504715
AC091042.1	0.061787	1.25864
PPIAP3	0.273525	1.04594
TPTEP2-CSNK1E	0.179325	1.14013
ENST00000510829.6	0.219943	1.09891
NPTX1	0.770124	0.5485
MSC	0.332524	0.984471
SMIM39	0.610441	0.704067
SCOCP1	0.911501	0.402378
AC012254.4	0.43617	0.877186
ALG1L9P	0.996701	0.316515
AC073343.1	0.888944	0.423997
ENST00000479448.1	0.889368	0.423571
CYP4F35P	1.04049	0.271333
ENST00000542749.5	0.24816	1.06255
AC096533.1	0.775508	0.533764
DUSP10	0.295258	1.01353
PXDN	0.615501	0.692783
ENST00000617586.1	0.366363	0.941866
AC015871.7	0.520788	0.786719
PSMD10P2	0.194989	1.11052
ACHE	0.30241	1.00246
Z98885.1	-0.2355	1.54009
SUN3	1.21151	0.09304
AC275565.2	0.817755	0.484842
C1orf100	1.3457	-0.04359
AL645608.3	0.644998	0.657011
PPP1R14D	0.791182	0.510272
RASGRP1	0.730602	0.569559
CCL7	0.493273	0.804967
AL139317.2	0.651252	0.646753
AC136632.1	0.128718	1.16909
S100A14	0.715923	0.581211
XAF1	0.737522	0.557652
CDK5R2	0.386258	0.908331
SMAD3	0.476382	0.818049
KLRC2	0.83676	0.457405
H3P16	1.15111	0.141704
AC100854.1	0.781479	0.511304
AC243547.3	0.482312	0.809175
PMS2P12	0.403602	0.887163
MEIG1	0.81029	0.480332
GPR17	0.616459	0.673793
ENST00000617849.4	0.989456	0.297381
AC099489.1	0.683038	0.602502
AC027559.1	0.541817	0.743442
SLFN5	0.615479	0.668386
RNF223	0.190721	1.09281
PPIAP89	0.773178	0.509071
AC012531.3	0.102232	1.17918
B3GNT5	0.50499	0.775723
PAFAH1B1P2	1.27883	0
DUSP5P1	0.823847	0.454791
CT75	0.607343	0.668807
OR7E62P	0.670697	0.604495
UGT1A2P	0.629584	0.643389
RTN3P1	0.480569	0.792288
KRTAP5-1	0.707302	0.563299
FBXO36P1	0.417287	0.853307
ARL2-SNX15	0.963291	0.307074
RPL37P3	0	1.26978
AL356653.1	0.703187	0.566364
P2RX3	0.506939	0.762547
RNF151	0.69391	0.574757
NPIPA5	0.596285	0.671968
AC105233.5	1.12853	0.13963
ENST00000610821.4	0.61153	0.656606
HMGB1P31	0.786823	0.480087
EPB41L3	0.176706	1.08838
RPL21P40	0.343048	0.921403
AC087385.1	0.213298	1.05098
GPR22	0.817379	0.446803
PLK3	0.416318	0.84682
UBASH3A	0.139532	1.12331
AC011228.3	0.739992	0.522432
PTPN22	0.551109	0.710953
CACFD1	0.514083	0.746411
RHBDF1P1	0.711775	0.548658
TBC1D3C	0.193779	1.06539
FAM47E-STBD1	0.550595	0.708262
AC243922.1	0.377405	0.878214
ARC	0.534885	0.72061
RPL29P11	0.997174	0.257791
LILRB1	0.981993	0.271521
ZFP36	0.325995	0.92737
GNG14	1.11007	0.143088
GBP4	0.583855	0.668376
RPS5P2	0.702657	0.549403
KRT18P31	0.558532	0.693035
LRRC25	0.733254	0.518269
CCL15	0.858315	0.39311
OXTR	0.467309	0.78388
MTND4P30	0.964229	0.286021
RPL22P16	0	1.25017
AC137695.2	0.641757	0.607582
AC064862.1	0.409238	0.839462
FERP1	1.80844	-0.56047
ALOX5AP	0.119464	1.12773
KCNN3	0.561939	0.685088
HMGB1P14	1.63825	-0.39153
ENST00000613863.4	0.090484	1.15559
RPS2P17	0.620147	0.625311
MIP	1.02565	0.218452
GDF1	0.626177	0.617144
RPL34P6	1.24252	0
GLI2	0.577422	0.664895
AC008897.1	0.945539	0.296128
ACSBG1	0.834693	0.40647
MFSD2A	0.464526	0.776536
RPS11P5	0.057742	1.18287
PDGFRA	0.686599	0.553572
IPCEF1	0.158661	1.08081
RNPS1P1	0.825544	0.412769
KYNU	0.69281	0.544595
ATP5MDP1	0	1.23725
LARP1P1	0.325992	0.911233
AC044860.1	0.285837	0.950218
RASA4DP	0.605815	0.630092
AC008481.1	0.893165	0.342611
RNF112	0.61048	0.62518
AL133380.1	1.04598	0.189582
CCR7	0.696817	0.537884
AC005086.3	1.23855	-0.00529
FSCN3	0.772973	0.459363
MRAS	0.637021	0.595135
HMGB1P4	0.804248	0.427594
SRL	0.533581	0.697423
IL4I1	0.011239	1.21959
AC093012.1	0.875259	0.355293
RPL21P110	0.547658	0.682874
FLT1	0.610733	0.619686
GNG8	0	1.22966
WDR49	0.609477	0.620097
DUSP16	0.517671	0.711332
TAMALIN	0.453033	0.775195
BTBD19	0.316165	0.911737
NUAK2	0.337405	0.889882
IFITM3P3	0.609893	0.616606
NACA2	0.490074	0.736156
CACNA2D4	0.546994	0.678969
SLC6A14	0.818502	0.406464
GPHA2	0.742464	0.482173
MTND5P11	1.00923	0.212899
STYK1	0.35697	0.863487
CYMP	0.506909	0.713071
AXDND1	0.347854	0.871295
KCNMB2	0.381115	0.837647
AK5	1.37264	-0.15441
AC114801.3	0.739912	0.477712
AP000346.2	0.575746	0.640625
RPL12P38	0.785696	0.43019
INSYN1	0.593221	0.621457
AL122020.1	0.626126	0.588194
GET1-SH3BGR	0.689171	0.525022
ITGA5	0.436734	0.777182
ZNF20	0.487219	0.725108
FAM153B	0.053239	1.15858
ZNF671	0.609255	0.601778
AC016027.5	-0.54513	1.7554
IFNGR2	0.377388	0.831705
GHRL	1.08276	0.125757
DUSP8	0.208602	0.999725
DDX58	0.413726	0.794527
CLDN20	0.907315	0.300835
ANAPC1P6	0.452058	0.756073
SLC19A3	0.673079	0.534401
RNA5SP202	0.916499	0.290717
GIPR	0.371296	0.835792
COL5A3	0.466832	0.738951
EIF1P3	0	1.2049
BX664615.2	0.540933	0.662587
JUND	0.294272	0.909148
ARHGEF40	0.331314	0.871487
AL021407.2	0.721057	0.481634
ZDHHC15	0.856972	0.343547
ENST00000481828.5	0.537335	0.663092
JAG1	0.390054	0.809348
RPS26P49	0.428456	0.769527
RDM1P1	1.36115	-0.1637
CCDC71L	0.352946	0.844253
Z95152.1	1.2595	-0.0625
GBP3	0.574092	0.622723
TRIM31	0.340948	0.855861
ERLEC1P1	0.360542	0.836223
ADGRF1	0.550846	0.645903
AP006287.1	0.65401	0.542677
DNAJB6P1	1.00276	0.193175
NMRAL2P	0.470578	0.723343
LGALS14	0.444623	0.749208
KIF21B	0.602601	0.59096
PERM1	0.668777	0.524609
TMEM14DP	0.5217	0.671377
AC009509.3	0.390916	0.802155
USP43	0.183067	1.00802
ENST00000445700.5	0.665011	0.525476
UBE2L4	0.487205	0.702912
HUS1B	1.05685	0.132258
AL627309.6	0.401518	0.787414
RXFP4	0.63054	0.558326
ZC3H12D	0.586091	0.601791
RPL22P3	0.902252	0.284942
RNA5SP244	0.595294	0.591481
TRIM74	0.553454	0.633127
OLFM2	0.242819	0.943708
MYO1F	0.793807	0.392586
SERPINE1	0.419523	0.766133
AC074117.2	0.837887	0.347303
RPL23AP77	0.474391	0.709173
AC019181.1	0.809449	0.373473
AC133041.2	0.644134	0.53846
RPL11P3	0.607491	0.574607
ELOCP32	0.410875	0.770687
TRAV8-1	0.024944	1.15636
HPX	0.463514	0.715029
AC138749.6	0.636158	0.541311
ALDH1A3	0.619057	0.558104
CGB2	0.471255	0.705844
BIRC2	0.399104	0.777263
TMDD1	0.506306	0.668976
RPS2P7	0.540467	0.634723
ST13P10	0.427351	0.747625
TACR1	0.892685	0.281414
CXorf49B	0.469905	0.704092
CXorf49	0.469905	0.704092
INO80B-WBP1	1.33579	-0.16315
TNFRSF4	0.199786	0.972811
DEFB109D	0.585116	0.58734
PSMC1P3	0.840994	0.331446
TMPRSS3	0.735037	0.437401
PTCHD3P1	-1.7e-05	1.1724
IFI44L	0.991311	0.179911
LY6G6E	0.548425	0.62246
SULF1	0.940943	0.229722
H2AZP6	0.722549	0.44741
SAT1	0.382056	0.787697
SVIP	0.748707	0.420311
CMTM3	0.351497	0.817138
VSTM2A	0.903068	0.265352
CYLD	0.446544	0.721622
ZNF177	0.789344	0.378318
CCNB3P1	0.448625	0.718266
PPIAP75	0.282231	0.884403
OR7E126P	0.687592	0.478641
AC008575.1	1.39359	-0.2284
AL356218.1	0.598304	0.566173
JCAD	0.429441	0.734687
RPL23AP66	0.461568	0.701107
LIMD2	0.35842	0.803727
ENST00000621591.4	0.352627	0.809506
RPL39P34	0.544699	0.617139
HNRNPCP4	0.593151	0.568108
ENST00000619199.4	0.408599	0.751999
PIGAP1	0.852203	0.308341
COX6CP2	0.541859	0.617916
AC022616.5	0	1.15953
CLDN24	0.892366	0.267003
ERICH2	0.940237	0.218573
CPNE9	0.246866	0.911801
DNM1	0.716182	0.44238
ACP7	0.522957	0.634247
AC079140.4	0.887136	0.269701
SNRPGP10	0.510113	0.646177
AC006504.3	0.63867	0.516951
ZMYND19P1	0.196219	0.959003
GRAMD1B	0.549465	0.605696
UBBP1	1.18323	-0.02818
AC004975.1	1.16971	-0.01506
NPIPP1	0.567498	0.586115
RTP4	0.464266	0.689305
MAP1LC3BP1	-0.01346	1.16644
HAS1	0.765736	0.386901
AC244023.1	0	1.15243
AC083822.1	1.15217	0
RPL7AP49	0.389045	0.763079
RPL12P28	0.538421	0.612837
CD6	0.505527	0.645199
EHD1	0.363258	0.786894
IMMP1LP2	0.796572	0.353066
AC131235.1	0.689559	0.459867
SLC6A1	0.721866	0.427261
SLC13A4	0.76149	0.385923
RPL26P37	0.45629	0.691097
MTND4P26	0.614541	0.53279
PPIAP77	0.58704	0.559814
DCDC2C	1.05448	0.091719
AC007731.1	0.764308	0.381414
TEKT3	0.521929	0.622856
DUSP4	0.62499	0.518531
FAM25C	0.003656	1.1398
AC087283.1	0.20392	0.93912
APOBEC3A	0.538307	0.604094
PLAAT4	0.737227	0.405047
ENST00000438114.1	1.58947	-0.44741
MYO16	0.722487	0.418681
UBE2Q2P6	0.370049	0.77104
TMSB15A	0.82813	0.312384
H2AC10P	0.422257	0.718119
BOLL	0.663266	0.477057
CFL1P5	1.09156	0.047118
AC114495.2	1.27079	-0.13255
TTLL10	0.639023	0.498116
ENST00000640796.1	1.13695	-0.00014
TNFSF18	0.024562	1.11219
AC005262.1	0.405606	0.731038
AL022312.1	0.891807	0.244124
H1-6	0.473595	0.66111
AC112187.1	0.756434	0.377896
AC011455.3	0.800065	0.333839
AC011455.2	0.800065	0.333839
FOXF1	0.633863	0.499889
GXYLT1P4	0.181333	0.951937
EEF1E1-BLOC1S5	1.8119	-0.67901
WBP1LP3	1.13222	0
LYRM9	0.781562	0.349734
LRRTM2	0.675855	0.455225
AC027237.1	1.25911	-0.12835
CLNK	0.590661	0.540049
CU639417.1	0.641825	0.488831
AC093890.1	0.301465	0.828091
SYCP2L	0.563911	0.564194
AC012616.1	0.577036	0.550234
PRSS22	0.178505	0.947871
CFHR1	0.84095	0.285194
RNASE4	0.427977	0.697494
RPS3AP36	0.519732	0.605698
H3P4	0.681241	0.443409
SHANK1	0.409295	0.713829
ADCY5	0.573054	0.549928
RPL27AP	0.825956	0.296953
TMEM256-PLSCR3	1.02496	0.09793
MESP2	0.207722	0.914586
LDHC	0.927474	0.194041
SPNS3	0.793599	0.327578
PLA2G12AP1	0.4899	0.629855
H3-4	0.298475	0.820629
AL353689.1	1.11906	0
AC008026.1	0.591472	0.52752
ENST00000489954.1	0.136774	0.982069
CYP21A2	0.403448	0.715356
AL158032.2	0.576658	0.541592
IGF2	0.427407	0.6908
PLEKHA4	0.384917	0.731276
AL137159.1	0.827676	0.288168
GPR75	0.803848	0.311814
PPP2R2B	0.917552	0.197131
CPQ	0.468789	0.64519
HSH2D	0.754736	0.357879
TRIM21	0.519802	0.592411
HSPG2	0.490045	0.622035
ATP2C2	0.710325	0.401583
EFCAB1	0.393303	0.718405
ENST00000650650.1	0.604749	0.506926
ENST00000630962.1	0.61149	0.499938
BBIP1P1	-0.31838	1.4298
ZBP1	0.510904	0.600389
NME2P1	0.76574	0.344033
HIGD1B	0.223584	0.885994
MMD	0.336184	0.773281
MOB3C	0.440566	0.668501
AC079780.1	1.10866	0
PNMA6B	0.406944	0.701116
TUBA3D	0.782682	0.324669
ENST00000604864.5	0.762467	0.342912
TNFRSF1B	0.267912	0.837409
RHEBP2	0.675602	0.429643
MG910337.1	0.750516	0.354416
PLA2G4A	0.410753	0.693333
VNN1	0.437859	0.665583
YWHAZP4	0.682336	0.421062
LILRA5	0.400614	0.702716
ACSL5	0.433347	0.669659
CYCSP45	0.281741	0.820161
OLAH	0.188534	0.913299
RPS15AP11	0.730269	0.370445
AC027644.1	1.43989	-0.33974
SLCO5A1	0.486879	0.613025
UGT1A5	0.775084	0.324262
USF1P1	0.340679	0.758139
ENST00000639848.1	0.243662	0.854128
TRIB1	0.47432	0.623299
ACOD1	0.359007	0.737662
GZMM	0.558848	0.537137
WFDC5	0.367381	0.728143
GSTM3P1	0.953942	0.14142
BCRP5	0.627234	0.467551
C11orf96	0.508487	0.585303
ACR	0.693189	0.399105
ZNF347	0.766436	0.325165
IGSF11	0.754502	0.336965
HSD3BP5	0.483791	0.606887
TLR6	0.563541	0.526004
ENST00000674305.1	0.970226	0.119179
SEM1P1	0.554517	0.534343
SUMO1P3	0.620145	0.468182
RPL23AP81	0.985422	0.102011
ENST00000640725.1	0	1.08707
TUBBP2	0	1.08679
GNG2	0.860199	0.225882
EEF1A1P3	0.574785	0.510417
GDNF	0.331073	0.754007
RPL32P27	0.522819	0.562181
AC022748.2	0.254757	0.830185
AL031708.1	0.689294	0.393618
RASGRP3	0.930125	0.152232
C8orf88	0.147746	0.934275
ARHGAP40	0.204641	0.876191
CACNG8	0.44168	0.639021
TLCD3B	0.405278	0.674963
SCGB2B2	1.10259	-0.0227
GNL3LP1	0.61026	0.46944
HMGB1P49	0.337551	0.742068
VMO1	0.676198	0.403177
ENST00000400602.2	1.04933	0.02796
UBA52P5	0	1.0763
CCDC144NL	0.442563	0.633339
AC007686.1	-0.09255	1.16769
DNAJB6P3	0.643588	0.431134
ENST00000503522.1	0.951338	0.122933
AC105233.3	0.562896	0.511368
IL34	0.479479	0.593885
SVIL2P	0.345575	0.726473
TRBV8-2	0.435653	0.636098
FAM110C	0.599795	0.471866
GTF2IP7	0.508528	0.562652
AC006453.3	0.467881	0.602594
CR589904.2	0.695133	0.375174
JCHAIN	0.761818	0.30828
GCH1	0.407427	0.662564
RGPD2	0.709762	0.357673
CUZD1	0.595595	0.471766
NDUFB4P12	0.71766	0.348811
IGHV7-81	1.06645	0
ENST00000634632.1	0.66839	0.397981
THBS4	0.687158	0.37873
NFKB1	0.383067	0.68277
FAM187B2P	0.576186	0.488615
ZFP2	0.763073	0.300946
AL357075.4	0.395087	0.668858
NPM1P34	0.861797	0.202079
NXF3	0.497305	0.566298
TMEM270	0.957824	0.105212
ENST00000651560.1	-0.35071	1.41339
ENST00000394540.4	-0.35071	1.41339
RPL21P10	0.350243	0.712142
ASLP1	0.934995	0.126834
C6orf58	0.628759	0.432389
CSRP3	0.933311	0.12714
UBE2Q2P1	0.591793	0.468611
AC005336.1	0.417562	0.642466
ABCA9	0.807579	0.251056
TSLP	0.558542	0.499863
N4BP2L1	0.484462	0.573427
SPANXB1	0.279495	0.777971
TNFRSF17	0.624809	0.432467
SMIM1	0.365845	0.690288
TNFSF9	0.413268	0.642261
NAMPTP3	1.05476	0
PIK3CD	0.363269	0.691119
STRA6	0.399214	0.654807
C11orf91	-0.00367	1.05756
AMT	0.431119	0.622602
AGR2	0.952095	0.100999
CYP2T3P	0.475348	0.577319
SEMA4B	0.498598	0.553856
LCE1F	0.585475	0.465889
SLC13A5	0.864187	0.187047
AC108161.1	0.717992	0.331969
RPL17P51	1.04972	0
GBX1	0.452732	0.596937
AC112191.1	0.498011	0.551379
UBE2SP1	0.697586	0.351746
ABCA13	0.504916	0.543949
FABP5P9	1.40508	-0.3563
TANC2	0.911052	0.137149
BTG2	0.159086	0.88839
JUNB	0.285343	0.760519
GPR183	0.705198	0.340479
EGLN1P1	1.22706	-0.18147
AC092814.2	1.12417	-0.07934
ENO4	0.388318	0.655997
PPIAP34	0.544413	0.49943
RPL22P11	-0.03522	1.07887
LINC00869	0.380706	0.662269
BX679664.1	0	1.0428
AC239800.3	1.37908	-0.33635
NHP2P2	0.184233	0.857966
ATP5MFP4	0.440375	0.601809
GPC3	0.935509	0.106666
HMGN2P23	0.568251	0.473647
GJB2	0.449145	0.592475
SRGAP2D	0.308878	0.731499
SLC47A1P1	0.494947	0.545372
ESM1	0.303453	0.73666
HDAC1P2	0.826161	0.213931
ENST00000374710.7	0.966801	0.073086
BTG1	0.220815	0.818726
AL359075.1	0	1.03943
RPSAP4	0.763575	0.274705
AC119674.2	0.87374	0.164345
BLACAT1	0.541028	0.496961
STARD8	0.699332	0.338619
OR7E19P	0.667386	0.37042
RPL10P5	0.206367	0.830595
DLG4	0.260282	0.775506
AC133539.1	0.312972	0.722409
OR11A1	0.417133	0.618117
CHST1	0.269763	0.765241
AC090505.1	0.525515	0.509231
AC245297.1	0.213661	0.819978
PLD4	-0.22472	1.25823
ISG20	0.13222	0.90122
PCDHGA11	0.538772	0.494135
RPSAP52	0.734877	0.297572
AC093844.1	0.637267	0.393687
AC083904.1	0.536025	0.494844
RPL15P20	0.77972	0.251006
AC090950.1	0.86661	0.164037
CXCL6	0.497462	0.532929
HNRNPA1P67	0.504009	0.526319
C11orf86	0.4654	0.564527
SHISAL1	0.578482	0.451435
AGAP14P	0.405904	0.623263
ANO2	0.701514	0.327349
CEBPD	0.238358	0.790499
PPP1R42	0.475503	0.553139
CKS1BP1	0.151932	0.876591
CX3CL1	0.014652	1.01345
CA6	0.480329	0.54741
PPP1R32	0.291499	0.735718
GBGT1	0.596045	0.431109
HDX	0.438434	0.588674
PTPRH	0.261446	0.764969
ADRA1B	0.481474	0.544421
UNC13A	0.325104	0.700532
TGFA	0.419205	0.606012
TMEM231P1	1.17033	-0.14567
SYNPR	0.36048	0.663954
AL034379.1	-0.09655	1.12092
A2MP1	0.340741	0.682829
ENST00000315843.7	0.784236	0.238866
GLI1	0.360855	0.662167
ZNF137P	0.611396	0.410883
HMGB3P10	1.02215	0
RPS4XP14	0.530377	0.491742
SAMD4A	0.409494	0.612461
AC106873.8	0.971697	0.050022
MXRA7P1	0.722896	0.298271
AL355102.2	-0.00593	1.02682
DHRS9	0.57605	0.444494
GOLGA6L1	0.2987	0.721558
COX6A1P2	0.631321	0.388444
RPS23P1	0.799515	0.219982
DDO	0	1.01937
AC024937.1	0.22437	0.794659
DDIT4	0.199414	0.819611
AGGF1P8	0.42755	0.59133
LINC01399	0.350413	0.66835
WDR86	0.464535	0.553296
AL591623.2	0	1.01782
AMBP	0.431971	0.58559
EPS15P1	0.695218	0.322176
NCOR1P1	0.969566	0.047208
EFCAB10	0.506345	0.510271
SCRG1	0.688864	0.327164
RPL7P60	0.270947	0.744956
RPL24P2	0.41468	0.601079
TAS2R60	0.579484	0.436216
DSCAML1	0.468807	0.546554
GJB5	0.574053	0.440947
TMPRSS11BNL	0.312291	0.702431
MARCHF9	0.343292	0.671368
GCGR	0.627318	0.387324
FAS	0.45192	0.561977
AGBL4	0.627549	0.385175
RLN2	0.567885	0.444759
OR7A17	0.44383	0.568329
AC027796.3	0.769205	0.242266
ENST00000526523.1	0.302921	0.708435
ZNF709	0.544425	0.4669
PSPHP1	0.022862	0.98721
C11orf65	0.528826	0.480946
AGAP13P	0.557645	0.451778
HNRNPLP2	0.403215	0.604901
MMP20	0.169006	0.837892
RHOXF1P1	0.17168	0.834664
AL356867.1	0.605474	0.400676
FAM167A	0.669279	0.336237
AC093367.1	0.523351	0.482136
ENST00000559800.1	0.65804	0.347422
UPK1B	0.51793	0.487103
DUSP5	0.299034	0.705798
AC110792.1	0.50097	0.503657
CYP4F27P	0.703587	0.301018
AREG	0.3964	0.607799
AC009994.1	0.501447	0.501327
TACR2	0.300656	0.70187
ENST00000319801.9	0.069085	0.933155
AC092610.1	0.279393	0.722115
PNRC1	0.279204	0.721996
AC007450.2	0.427128	0.573994
AC009078.2	0.542975	0.458108
NEDD4L	0.336881	0.663803
SORBS2	0.812241	0.18827
GPLD1	0.476336	0.524007
RPL7AP53	0.174953	0.824908
CLMP	0.682245	0.316564
NCOA7	0.316112	0.682485
TAL2	0.510222	0.488306
GBP2	0.470737	0.527543
OR52I1	0.796746	0.201376
KLRC3	0.225371	0.772733
RPL21P5	0.333765	0.664269
HTR1D	0.429017	0.568974
BHLHE40	0.277305	0.720471
KLRC1	0.125505	0.872261
GDF15	0.181663	0.81609
GOLGA6L10	0.391689	0.605926
SH2B3	0.410671	0.585607
RBM44	0.878135	0.117203
HOXC5	0.473935	0.521363
EPB41L4A	0.522571	0.471635
AC011330.1	0.979035	0.01487
RPS24P7	0.516665	0.477035
AC068522.1	0.477951	0.514914
ENST00000524145.5	0.642664	0.35003
SPATA4	0.528983	0.462025
CGB3	0.433342	0.557498
LYZL6	0.808496	0.18168
SMBD1P	0.770809	0.217877
AC187652.1	1.26027	-0.27173
FCGR1B	0.364627	0.62391
SHE	0.436747	0.551642
LILRA2	0.446669	0.541458
KDM7A	0.569041	0.418468
C19orf81	0.264364	0.7224
MFSD13B	0.523661	0.462915
C1QTNF4	0.363364	0.623119
FAM110D	0.561966	0.424424
EFHD1	0.865998	0.120158
OAS1	0.60603	0.37985
SPRY2	0.565903	0.419806
SPN	0.587181	0.397956
WBP1P2	0.312937	0.670672
LDLR	0.405137	0.578295
PHBP5	0.659896	0.32341
FBXW10	0.310393	0.672522
CH25H	0.315371	0.666718
CYP4F12	0.994387	-0.0124
OR6C6	0.292373	0.689439
OSMR	0.250904	0.73066
COL10A1	0.231159	0.749898
AC233968.1	1.10292	-0.12189
SAA2-SAA4	0.097106	0.882191
PLA2G4E	0.223689	0.755582
OTUD7A	0.712359	0.266375
BAAT	0.626059	0.351808
JSRP1	0.416271	0.56087
CHRFAM7A	0.390709	0.586068
GAS7	0.527264	0.44901
HSD11B1L	0.345064	0.630664
LACC1	0.45407	0.521093
CCDC154	0.08439	0.890582
DEFB131E	0.43129	0.543321
ZBTB10	0.455944	0.518296
RGL1	0.581226	0.392914
PPP1R18	0.330448	0.643345
SULT2B1	0.547671	0.425076
TEX48	0.718695	0.253294
KPNA4P1	0.455	0.516501
HRC	0.752754	0.217918
PARD6B	0.363729	0.606186
TPT1P4	0.856116	0.113791
WNT10A	0.214346	0.755462
BRSK1	0.277584	0.692126
SETP5	0.969569	0
AC008429.2	0.537675	0.431793
SUMO2P19	0.524616	0.444446
PDE3A	0.677564	0.29093
ENST00000422552.5	0.933972	0.033887
PGAM1P10	0.234032	0.73153
IMPDH1P5	0.639739	0.325773
MROH5	0.003349	0.96196
TPST2P1	0.531714	0.433471
ENST00000611208.4	0.092663	0.872427
LINC01556	0.466084	0.498045
CHEK2P2	0.426339	0.537359
AL031985.2	0.306939	0.656672
TRIM36	0.442861	0.520051
MUC1	0.413147	0.549517
AL590282.1	0.775056	0.187517
FMNL3	0.364763	0.597515
FDCSP	0.866441	0.095461
AC053481.3	0.669299	0.292357
BX088651.3	0.168345	0.793071
TXK	0.652296	0.308984
TMEM132A	0.256535	0.704037
AC044810.8	0.492379	0.468109
PDLIM3	0.179801	0.780622
FCRLB	0.472885	0.486537
IGF1	0.72012	0.238064
RSL24D1P1	0.95802	0
GRM4	0.460258	0.497077
DENND4A	0.49945	0.457864
SMIM11A	0.131971	0.824741
CNN1	0.992955	-0.0369
AC244517.10	0.477736	0.477783
C2	0.582114	0.373393
FABP7	0.740433	0.214886
ETV7	0.306339	0.648786
CDH5	0.330293	0.624763
RPL23AP20	1.18041	-0.22549
AC012618.2	0.976782	-0.02192
CCDC65	0.726332	0.228424
AL589182.3	0.544887	0.409806
AC097376.2	0.740406	0.214213
KCNH1	0.499937	0.454624
RPS3P2	0.729427	0.225017
RPS26P56	0.477868	0.476341
RPL36AP21	0.547221	0.406664
EEF1A1P38	0.602522	0.351142
AL022100.1	0.099401	0.853873
HMGN1P17	0.543182	0.409418
C17orf99	0.431275	0.521005
IL17B	1.03131	-0.07911
AC217785.1	0.757494	0.194514
ADAM3A	0.752276	0.198967
AC064862.6	0.511689	0.439521
AC134878.1	0	0.950708
ENST00000529865.1	0.449465	0.500384
AC007663.1	0.252524	0.697104
TRIM73	0.535498	0.414117
PRSS30P	0.589969	0.359631
CYB5R2	0.363258	0.586303
HCAR3	0.292644	0.656633
AC005551.1	1.06407	-0.11503
CBX1P3	0.152924	0.795077
PRAP1	0.156735	0.791139
RPL5P4	0.205744	0.742077
ENST00000519561.6	1.00621	-0.05852
SPEF1	0.547381	0.400157
AP000936.3	1.4049	-0.45761
KBTBD11-OT1	0.728291	0.218911
ARMCX4	0.468438	0.478709
TNFAIP8	0.25848	0.68803
PATE4	0.428163	0.518217
AC126177.5	0.223367	0.722292
AC270227.1	0.379676	0.565674
LAMA4	0.392133	0.55279
LRCOL1	0.437665	0.507233
SPINK4	0.984552	-0.03992
NOL4L	0.356653	0.587596
RPL36AP29	0.551717	0.391871
CHST2	0.517506	0.42524
ABCA8	0.791922	0.150264
C6orf201	0.26186	0.680081
CD79A	0.867814	0.073839
PLEKHS1	0.385157	0.556459
HMGN1P30	0.487712	0.453357
ENST00000624816.2	0.940779	0
ENST00000560332.1	0.568241	0.37249
AC093278.1	0.276098	0.664452
AC089998.3	0.655545	0.284717
EXOC3L4	0.086592	0.853348
AC092666.2	0.467837	0.472052
RBMX2P5	0.172391	0.767422
SMIM5	0.652801	0.286004
CCN6	0.516376	0.422404
SLC7A2	0.606345	0.332385
TRBJ2-4	1.96211	-1.02344
ENST00000541942.1	0.609306	0.32904
ANKRD18A	0.74619	0.191108
SPESP1	0.829383	0.107604
HNRNPA1P4	0.376635	0.55992
CPEB1	0.472929	0.463188
MDH1B	0.82161	0.114485
AC010255.2	0.76778	0.168211
RPS15AP27	0.5574	0.378229
EIF4BP7	0.41456	0.520641
IGKV1OR9-2	0	0.935136
ENST00000558447.1	1.21852	-0.28342
DHRS3	0.327875	0.605287
SERBP1P6	0.539407	0.3931
LAMP3	0.404771	0.527243
P2RX7	0.317867	0.614015
SCG2	0.452668	0.478916
ENST00000424893.6	0.644941	0.286438
RPS14P4	1.2582	-0.32687
ARHGEF35	0.16785	0.763425
TCF23	0.547027	0.384137
ATG9B	0.846192	0.084906
IL1R2	0.428521	0.502016
SUCLG2P4	0.298509	0.63178
PTPRE	0.672481	0.257526
UTS2B	0.846602	0.082968
ZBTB7C	0.437667	0.49173
AC026410.3	0.553506	0.375746
ENST00000320547.7	0	0.928964
AC256236.1	1.34109	-0.41256
AC068630.1	0.855742	0.072478
SERPINB9	0.088866	0.839343
HSPE1P22	0.927619	0
PROX1	0.651787	0.275547
AL589826.1	0.46601	0.461102
PSMD10P1	0.99881	-0.07184
RNA5SP48	0.926948	0
AC105036.1	0.485301	0.441301
SVOPL	0.441241	0.485059
ENST00000470995.1	0.072385	0.853889
RASD1	0.109561	0.816695
TSPAN2	0.274012	0.652043
RHOT1P1	0.233411	0.692559
TIPARP	0.542879	0.382951
CXCL9	0.442763	0.483001
SNRPEP4	0.213484	0.711762
ENST00000515110.1	0.351022	0.573999
GZMH	0.493546	0.431362
AC245748.1	0.352511	0.572268
FOXA1	0.398716	0.526038
ENST00000540338.5	0.475342	0.448981
ENST00000635491.1	0.632114	0.291241
SPINK6	0.510534	0.412408
RPS27AP1	0.311491	0.61144
BTF3P9	0.922859	0
GOLGA7B	0.231645	0.690948
TNFRSF10B	0.275189	0.647219
TAP1	0.310443	0.611148
NPM1P17	0.561374	0.360184
AADACP1	0.283849	0.636945
OSTCP8	0.306577	0.613406
ARID3B	0.321241	0.598708
AC270129.4	1.00419	-0.08503
AC010970.1	0.386065	0.533024
RPL21P8	0.619505	0.299343
PLPPR3	0.776081	0.142706
HNF1B	0.405947	0.512614
SDR16C5	0.22726	0.69123
PRSS1	0.188462	0.72988
AL845464.1	0.528031	0.390253
NGB	0.532802	0.385453
AC040162.1	0.436161	0.481885
AGPAT4	0.312134	0.605826
ENST00000530624.5	-0.11143	1.0291
C2orf83	1.20444	-0.287
GLYATL1P2	0.316951	0.600463
HTR7	0.407718	0.508617
PTPRC	0.613499	0.302719
B3GNT8	-0.04407	0.960114
KLK14	0.692187	0.223749
RANBP17	0.42208	0.493405
SDHDP2	0.629897	0.285334
CACNA2D1	0.693473	0.221727
ACKR2	0.646147	0.268753
LRRC43	0.379988	0.534425
SHISA2	0.370206	0.544171
PAX2	0.107302	0.805975
FRY	0.728932	0.184121
DNAH17	0.443856	0.469085
RPL23AP69	0.325356	0.586868
GARNL3	0.479847	0.431479
SIGLEC11	0.707359	0.20343
PRR20G	0.167515	0.742984
LIPC	0.642253	0.268101
RPL12P6	-0.28387	1.1942
AC022018.1	0.909935	0
KRT8P46	0.642053	0.267383
CASKIN1	0.229831	0.679459
C18orf32	0.507915	0.400838
NSA2P5	0.590028	0.317969
AL357673.1	0.419018	0.488926
AC245078.1	0.160942	0.746672
CCDC196	0.678165	0.229372
C17orf50	0.407993	0.499235
APLF	0.3255	0.581577
KRT8P8	0.619877	0.286551
FAM20C	0.445446	0.460789
SRPK3	0.737637	0.167963
CCR6	0.508266	0.397299
AC007842.2	0.65635	0.249105
AC007842.1	0.65635	0.249105
ZBTB46	0.311221	0.59416
SHH	0.111019	0.794215
ENST00000371527.6	0.660256	0.244016
ISCA1P1	0.830856	0.073383
SORCS1	1.01696	-0.11281
DPY19L2	0.570808	0.333283
PRPH	0.422286	0.481788
RNA5SP241	0	0.90393
NDUFAF2P1	0.112705	0.790544
CBX3P2	0.441685	0.461448
MRPS21P3	0.4586	0.444251
TMPRSS5	0.113145	0.789666
HSD17B3	0.943032	-0.04031
TRPM8	0.152706	0.749798
BCAR3	0.420518	0.481743
VAMP5	0.434775	0.467423
GBP5	0.316426	0.585213
ANKRD20A17P	0.70923	0.191957
TMPRSS11D	0.630719	0.270194
B3GNT3	0.511735	0.388841
AC137936.2	0.281494	0.618884
CCDC198	0.537838	0.362427
FLI1	0.307304	0.592949
IL1RAPL1	0.41328	0.486658
SERPINA1	0.319883	0.579969
BAHCC1	0.228306	0.671521
APOL3	0.224338	0.675105
AC112482.1	0.564099	0.335039
CENPNP1	0.554063	0.344323
ENST00000496978.5	1.09175	-0.19369
TAS2R43	0.553317	0.344621
ANKRD20A1	0.62531	0.272127
SFRP5	0.34984	0.547225
RPS4XP8	0.239366	0.657557
PTMAP1	0.251757	0.64473
CHRNE	0.561031	0.33451
KCNIP4	0.9466	-0.0511
IRF2BPL	0.436657	0.45863
AL592295.1	0.177722	0.71694
ENST00000639844.1	-0.09673	0.991367
RNA5SP462	0.894572	0
AL390719.1	0.351636	0.542709
AL133500.1	0.286444	0.60727
AL136310.1	0.604097	0.28927
MAGI2	0.663553	0.229238
ODF3L1	0.65624	0.236444
LMNTD1	0.494225	0.397953
APELA	0.501093	0.391031
SYNPO	0.308092	0.584022
RPSAP45	0.706834	0.185116
KRT17P6	0.272255	0.619505
IGFALS	0.402506	0.488948
RPL12P10	0.129618	0.761636
AL035458.1	-0.03459	0.925816
AC103810.6	0.797253	0.093856
FITM1	0.318859	0.572032
EFHB	0.354803	0.536069
SEMA3C	0.065489	0.825039
SULT2A1	0.627573	0.262531
RNA5SP474	0.889804	0
ANTXR2	0.395228	0.494468
NKX2-8	0.434024	0.455361
TAS2R19	0.167596	0.721616
NLRP3	0.069496	0.819663
PLP1	0.240321	0.648655
AC092865.3	0.888942	0
FAM43A	0.326208	0.562509
KLKP1	0.495679	0.392862
SLC28A3	0.369274	0.519033
AC104446.2	0.590809	0.297157
SPHK1	0.316655	0.571223
AL008707.1	0.611207	0.276508
RRM2P2	0.268566	0.618434
H3C9P	0.223532	0.663282
ARTN	0.339585	0.547023
ENST00000584279.5	0.4113	0.474963
CFAP94	0.600297	0.285938
MTRNR2L2	0	0.885559
EFCAB13	0.808507	0.076371
P2RY6	0.624261	0.260432
OACYLP	0.630361	0.253995
HSPB8	0.204038	0.679943
LYPD2	0.566776	0.317039
MXD1	0.316112	0.567249
RNA5SP97	0.883194	0
DEUP1	0.184401	0.698767
PPIAP58	0.587329	0.29563
ESPN	0.391947	0.490966
EIF2S2P3	0.654054	0.228466
RNA5SP28	0.882398	0
NIBAN3	0.615598	0.26637
AC004134.1	1.02139	-0.13977
GSDMB	0.464286	0.417131
NOCT	0.291917	0.589431
CAPNS1P1	0.3109	0.570248
LRRC37A11P	0.691343	0.189696
MYRFL	0.15496	0.725981
GJB3	0.333866	0.546002
AC004898.1	0.226755	0.653019
METTL15P1	0.341201	0.538326
UQCRHP1	0.782144	0.097313
TPPP	0.486083	0.392982
FANCD2P2	0.173303	0.705199
DIRAS3	0.605934	0.270771
MICG	0	0.876652
OR5BK1P	0.618732	0.257794
KRT34	0.305348	0.571024
GPR155	0.668471	0.207189
AC114490.2	0.456829	0.418831
CYP27C1	0.457354	0.417891
NIM1K	0.193871	0.681311
ENST00000638264.1	-0.44884	1.32386
SH2D2A	0.439369	0.435585
PRDM9	0.4843	0.389669
CEBPB	0.121003	0.752959
TMPRSS11B	0.517242	0.35651
FUT2	0.065536	0.807495
IFIH1	0.385085	0.487869
KIF12	0.799111	0.073638
RPS26P21	0.872034	0
SNX18P9	0.401663	0.470279
IL15RA	0.334048	0.537855
RCOR2	0.570415	0.301386
NR1I3	0.509996	0.361779
CPNE4	0.034888	0.836693
RPS12P18	0.436746	0.434452
AL391058.1	0.612244	0.258901
ZSWIM1	0.495064	0.375947
GTF2IP23	1.20162	-0.33063
AC270153.1	0.423611	0.447003
FILIP1L	0.485848	0.384741
GCNT4	0.498589	0.371984
IFIT2	0.375458	0.494456
TMIGD2	0.152318	0.717502
AP001001.2	0.33939	0.530343
OR4G1P	0.725494	0.144014
AL049697.1	0.941815	-0.07352
CELA2B	0.272345	0.595283
ENST00000571942.2	0.537911	0.329445
PLSCR2	0.630858	0.236491
CTSW	0.301192	0.566078
Z82195.2	0.69659	0.17045
GLRA3	0.60688	0.260025
PA2G4P6	0.581844	0.284968
CNEP1R1P1	0	0.866738
SPRR2G	0.603322	0.263122
AL137074.1	0.541935	0.324454
AC137834.1	0.804055	0.06188
ENST00000530954.1	0.956573	-0.09082
RNA5SP278	0.865627	0
HMGN2P20	0	0.864113
PPIAP83	0.585566	0.277559
RPS10P28	0.309584	0.553514
AL157834.3	0.863077	0
AC020891.4	0	0.863062
WFDC2	0.202843	0.660172
RPS26P40	0.863001	0
RPS4XP6	0.8627	0
DDR2	0.643591	0.21879
KASH5	0.860549	0.001769
DLGAP3	0.585988	0.276326
NHSL2	0.465866	0.396345
GJB4	0.240056	0.622087
FGD2	0.465292	0.396833
MOV10L1	0.482615	0.378776
AP002414.2	0.570146	0.291124
ENST00000399982.6	0.890702	-0.02944
VGF	0.351224	0.510002
MTCO3P11	0.458715	0.402422
ENST00000620916.2	-0.82124	1.68176
AL162730.1	0	0.860463
MTND4LP14	0.445726	0.414199
HRH1	0.275373	0.584388
AC068647.1	0.501644	0.357872
AC091951.3	0.631667	0.227257
AC026462.1	0.408912	0.448861
AC002472.2	0.261188	0.595629
TXNRD1	0.131127	0.725548
BGLAP	0.436585	0.419024
RNA5SP180	0.855435	0
DNAJB12P1	0.681854	0.173366
BCO2	0.692083	0.163131
H2AC8	0.379264	0.475792
AUTS2	0.545035	0.309693
DNAJC5B	0.229386	0.625065
PLEKHG6	0.014807	0.839544
AC048338.1	1.26779	-0.4138
ENPP1	0.554813	0.299002
LDC1P	0.315171	0.538357
RAB1AP1	0.301339	0.552005
AP005242.2	0.371641	0.481596
BRD9P2	0	0.852639
Z98755.1	0.492709	0.359497
TMEM171	0.311181	0.540712
DAPL1	0.436	0.415763
DLGAP1	0.239997	0.611762
AC097493.3	0.201487	0.649217
TRAJ2	0	0.850655
MUC15	0.480575	0.370035
RPL35AP32	0.426534	0.423961
ENST00000530853.5	0.372299	0.478065
CMAHP	0.51432	0.336026
AC015911.7	0.513289	0.336817
TLK2P1	0.594696	0.254417
AC037471.2	0.848574	0
ACTG1P15	0.556259	0.291909
AC036214.3	0.231449	0.61663
RFTN2	0.496172	0.351851
CYP26B1	0.483419	0.364272
AL162231.1	0.216336	0.631305
AC104996.3	-0.19294	1.04008
C12orf71	0.112881	0.734153
AC068896.1	0.630583	0.216377
SUMO2P20	0.873151	-0.02626
RPL34P33	0	0.846751
ARHGEF4	0.398882	0.447646
DGAT2	0.438007	0.408294
IGFN1	0.447848	0.398193
CASP14	0.804952	0.040634
SNAI3	0.348425	0.497071
EGR4	0.399696	0.4452
DGKB	0.528138	0.316743
EIF4A1P4	-0.04891	0.893574
CYS1	0.630766	0.213745
C8orf49	0.93478	-0.09064
TMEM262	0.601052	0.242755
GKN2	0.242153	0.601465
SPRING1P2	0.843428	0
CHCHD4P3	0.774903	0.068462
AL353748.1	0.847065	-0.00396
CFAP299	0.580151	0.262609
AL096840.1	0	0.842661
FXYD7	0.508357	0.334217
GABRA2	0.136801	0.705696
LGALS9C	0.402529	0.439744
FGB	0.436758	0.405418
RNA5-8SP6	0.29886	0.543238
TRIM55	0.614675	0.22694
PSMC1P9	0.491587	0.349542
RNA5SP385	0.840951	0
TPSG1	0.295744	0.544697
AC084824.2	0.476662	0.363719
HNRNPH1P1	0.663024	0.177161
RNA5SP113	0	0.839877
FTCDNL1	0.639159	0.200227
AL445685.3	0.523474	0.315893
H3P7	0	0.838974
FBLN2	0.431737	0.407203
SUMO4	0.891919	-0.05318
RPS3AP18	0.522421	0.31627
SEC22B3P	0.84209	-0.00355
AC090192.1	0.579853	0.258492
M1AP	0.680563	0.157614
ZMIZ1	0.531245	0.30653
AC234782.1	0.614059	0.22358
BNIP3P1	0.121498	0.716091
AC079414.2	0.643928	0.192954
SEC63P1	1.04725	-0.21051
IKBKE	0.283549	0.553134
ATP2B4	0.405504	0.430889
CYP3A7	0.261127	0.574395
AL354890.1	0.104527	0.730992
FGF7P5	0.750005	0.085353
TCN1	0.451573	0.383772
TRO	0.205195	0.630142
AC108471.1	0.417679	0.417513
RPL23AP37	0.286891	0.548224
AC245078.3	0.625649	0.209325
FAM180A	0.439201	0.395553
EEF1DP2	0.967526	-0.13314
CFHR4	0.360586	0.473718
ENST00000446377.3	0.345925	0.487941
NUP50P1	0.501762	0.332081
GLUD2	0.303901	0.529681
PBX4	0.135742	0.697501
ELOBP2	0.376154	0.456628
NUTM2E	0.548523	0.284259
RNA5SP364	0	0.832779
TBCAP3	0.430471	0.402169
BPIFA1	0.485765	0.346859
NIFKP6	0.423593	0.408961
RPL31P52	0.208081	0.62394
RPS27AP2	-0.07065	0.902585
DEFB103A	-0.00371	0.835576
LMAN1L	0.194479	0.637283
TXNP5	0	0.831413
TMEM14EP	0.56669	0.26433
METTL27	0.200802	0.630127
ENST00000356162.5	0.341591	0.489249
SECTM1	0.371117	0.458923
SCYGR4	0.685631	0.144121
IGHV5-78	0	0.828844
ADGRV1	0.535915	0.292782
KLHDC7B	0.242968	0.585324
SDK1	0.843088	-0.01494
IL18RAP	0.197247	0.630691
ZNF99	0.513691	0.314221
MAK	0.498611	0.329207
AC024568.1	0.734277	0.093323
ANTXRL	0.558997	0.268507
AGO2	0.515521	0.311707
HS3ST1	0.4821	0.345103
ARHGEF25	0.628736	0.198458
TIMM8AP1	0	0.827111
KMT2C	0.629893	0.197156
YBX1P4	0.190306	0.63674
NPFF	0.511704	0.314969
RNA5SP281	2.20259	-1.37632
RBM22P2	0.335968	0.490253
RHOB	0.303748	0.522003
AC104692.1	1.01257	-0.18687
RNA5SP86	0	0.825521
AC093063.1	0	0.825368
PHLDA2	0.27285	0.552395
KRT18P5	0.584488	0.2402
SLC16A9	0.260772	0.563745
ANKRD22	0.573057	0.251046
HNRNPA1P43	0.189828	0.634253
LGALS4	0.602272	0.221575
AC117382.1	0.616008	0.207765
ZNF763	0.660373	0.163282
OR6C4	0.366975	0.456217
MTSS1	0.423694	0.399195
CAPN12	0.4123	0.410547
DENND6B	0.334711	0.488037
GPS2P1	0.485803	0.336744
AL391422.1	0.03175	0.790457
NCF1	0.45487	0.367136
HYAL4	1.15226	-0.33036
[truncated: 24,842 more rows]

[truncated: 1 more sheets: 4k]
