# Supplementary material for: Intratumoral bacteria are immunosuppressive and promote immunotherapy resistance in head and neck squamous cell carcinoma
Source: Nat Cancer. 2026 Jan 2;7(1):80–97. doi: 10.1038/s43018-025-01067-1 (PMC12823012; doi:10.1038/s43018-025-01067-1)
Supplement: Supplementary file 7 — Statistical source data. [file 43018_2025_1067_MOESM7_ESM.xlsx]

## Sheet: 5c
	MOC2
	Control	ABX
Orthotopic	148.178	17.592
	120.936	6.14626
	333.234	19.0642
	285.111	7.40629
	373.456	14.8382
Subcutaneous	2.01738	1.45133
	2.36261	1.44979
	3.73776	1.86956
	4.17698	1.45529
	5.74779	1.75884

## Sheet: 5d
	MOC2 Orthotopic Tumor Volume
Day	Control										ABX
10	50.4482	35.6926	41.8693	17.6671	75.125	0	20.6715	13.4078	44.352	15.1517	2.6	0	0	9.504	4.851	0	0	0
15	93.2198	92.7865	170.387	73.1617	97.2184	44.0304	59.536	39.572	52.1102	57.3291	24.156	17.4141	12.615	39.7643	46.9184	19.1325	30.056	33.178
17											45.4199	29.1872	35.0066	58.0842	48.195	30.1214	34.7976	30.2792
20											64.5929		69.2223	58.5887	50.6674	37.7113	44.7344	61.253

## Sheet: 5e
MOC2 Subcutaneous Tumor Volume
Day	Control										ABX
6	0	0	0	0	0	9.5	46.6	0	0	0	12.5	7	1.7	0	0	4.2	15.3	0	0	0
9	7.7	33.7	19.2	16	0	22.3	34.3	23.9	9.8	18.1	25.4	12.5	4.9	9.8	1.7	13.5	32.5	7.5	51.9	0
13	11.8	34.3	83.8	46.2	0	17.2	38.7	53.7	34.9	84.3	89.4	32.7	32.7	26	18.5	40.4	86.4	58.9	43.2	61.4
16	26.6	40.3	148.8	33.5	0	116.6	87.1	101.9	194.4	154.8	82.9	51.3	32.8	40.7	10.6	122.6	126.3	114.9	96.1	130.1
20	44.5	152.8	95.3	80.6	10.2	225	230	342.4	210	134.6	96.7	119.1	94.1	118.8	21.4	213.4	159/2	194.2	83.3	196.5

## Sheet: 5f
MOC1 Orthotopic
Day	Control									ABX
8	6.44113	4.4	6.84346	4.48	6.26865	6.75792	5.292	10.1124	10.1181	1.6875	0	0.97216	0.5	4.61085	0	1.76625	4.51632	4.01322	3.74109
10	12.5954	26.6173	16.7214	28.4516	9.4656	5.09765	10.4791	11.815	10.2623	3.3643	5.70288	5.9535	12.8021	7.00925	6.912	1.6875	5.28523	3.43	5.202
13	22.1515	27.4922	12.3115	32.7015	22.3534	6.29292	11.7786	13.3082	10.1059	7.40757	8.13134	5.72067	8.34343	6.95635	7.37906	4.1212	7.3152	10.89	5.202
16	24.2871	39.8079	54.2046	38.1855	32.1715	12.5773	41.8083	19.074	28.7503	18.0575	26.95	20.8399	12.8829	34.455	10.6233	9.6768	9.67618	20.8306	17.4703

## Sheet: 5g
MOC1 Subcutaneous
	Control						ABX
12	0.06	0.06	0.06	0.5	0.5	0	0.06	0.06	0.06	0	0.06	0.06
16	0.06	0.06	0.06	0.06	7.14	20.48	0.06	0.5	0.06	11.56	0.06	38.66
23	11.37	30.12	36	0.06	78.73	87.08	40.82	16.38	10.94	44.11	16.9	71.66
26	10.98	37.75	38.4	0.06	48.07	180.34	28.75	47.63	12.03	56.45	13.5	71.89
29	89.23	54.12	114.87	0.5	103.52	347.73	30.01	34.3	40.68	153.76	26.34	148.72
34	66.27	228.94	134.54	19.46	257.91	571.44	163.61	113.72	189.58	207.58	83.82	231.89

## Sheet: 5h
	Control	ABX
CD8 T Cells	0.234484	0.0199234
	0.320308	0.957858
	-0.0781612	1.76093
	-0.439848	1.29502
	0.737168	1.43602
Neutrophils	0.989905	0.549534
	0.543331	0.549534
	1.45509	0.0347335
	2.02571	0.518521
	0.841047	0.555736

## Sheet: 5i
	Orthotopic	Subcutaneous
Tem cells	-19.8379	11.8019
NK CD56dim cells	36.223	-9.10597
Th2 cells	31.1843	-26.7525
CD8 T cells	30.862	10.1933
Macrophages	-19.8935	23.014
Neutrophils	-29.5702	38.8234
aDC	24.9436	-7.54342
Antigen presenting machinery	27.5188	-43.6551
Eosinophils	-34.0459	-13.377
iDC	-24.7783	12.369
DC	27.0501	-19.2832
NK CD56bright cells	16.0354	-0.8058
B cells	-15.0988	9.02893
Angiogenesis	-40.6667	26.9284
Tcm cells	9.4083	-18.9683
Cytotoxic cells	11.204	-26.9603
T helper cells	5.27891	-13.6176
Th1 cells	-3.37707	-1.86864
NK cells	7.69536	-16.1562
T cells	11.0269	-15.8322
Tfh cells	-8.10164	-38.0978
Th17 cells	4.55299	11.5164
Mast cells	0.086586	-11.5737

## Sheet: 5j
Gene	Coeff, Orthotopic	Coeff, Subcutaneous	Coeff, ABX*Site	P, Orthotopic	P, Subcutaneous	P, ABX*Site	FDR, Orthotopic	FDR, Subcutaneous	FDR, ABX*Site
Ccl1	0.737491	0.471351	0.26614	0.403207	0.434219	0.752914	0.702731	0.641123	0.814817
Ccl11	-1.68931	-0.136967	-1.55234	0.00839628	0.790374	0.0457292	0.171041	0.831255	0.13336
Ccl12	-0.135803	1.12983	-1.26563	0.830636	0.170653	0.171184	0.8736	0.447147	0.277779
Ccl17	0.576829	0.571826	0.00500269	0.576024	0.352946	0.995351	0.719095	0.633228	0.995351
Ccl19	-0.926201	0.829937	-1.75614	0.186611	0.135062	0.0316216	0.541777	0.447147	0.13336
Ccl2	-0.698234	0.714609	-1.41284	0.292073	0.48347	0.138591	0.614361	0.641123	0.262296
Ccl20	-0.256341	1.14668	-1.40302	0.672851	0.139427	0.115448	0.771003	0.447147	0.234744
Ccl21a	-0.344262	0.124618	-0.46888	0.498161	0.698213	0.309169	0.719095	0.751383	0.384883
Ccl22	-0.940541	0.82021	-1.76075	0.192705	0.149223	0.0352438	0.541777	0.447147	0.13336
Ccl24	-0.0881012	-0.517346	0.429244	0.85743	0.509429	0.538243	0.886496	0.6474	0.608015
Ccl25	-0.405466	0.189348	-0.594814	0.522317	0.630213	0.291743	0.719095	0.711908	0.372247
Ccl27a	-1.0449	0.437299	-1.4822	0.144334	0.437082	0.0741821	0.541777	0.641123	0.174043
Ccl3	-0.491396	1.0638	-1.5552	0.186605	0.0173411	0.00705491	0.541777	0.202689	0.0860699
Ccl4	-0.493517	1.22179	-1.7153	0.255466	0.0199366	0.01047	0.593367	0.202689	0.106445
Ccl5	-0.345819	0.712378	-1.0582	0.459591	0.257085	0.120586	0.718257	0.540766	0.237282
Ccl6	-1.14766	0.781491	-1.92915	0.0880496	0.158158	0.0199677	0.441001	0.447147	0.13336
Ccl7	-0.353302	0.688699	-1.042	0.566021	0.467245	0.239337	0.719095	0.641123	0.331807
Ccl8	0.00877271	0.315944	-0.307171	0.989606	0.870488	0.747448	0.989606	0.884997	0.814817
Ccl9	-0.546405	0.43678	-0.983185	0.541237	0.426621	0.212548	0.719095	0.641123	0.316229
Csf1	-0.764633	0.555653	-1.32029	0.183252	0.217352	0.0464996	0.541777	0.491055	0.13336
Csf2	-0.551883	0.745706	-1.29759	0.379896	0.422505	0.152738	0.681577	0.641123	0.26874
Csf3	-1.27596	0.527963	-1.80392	0.0937643	0.388841	0.048097	0.441001	0.641123	0.13336
Cx3cl1	1.39347	1.17207	0.221409	0.0304576	0.0364977	0.76441	0.32779	0.247373	0.814817
Cxcl1	1.11425	0.994329	0.119921	0.0490841	0.0420722	0.852917	0.367891	0.25664	0.88183
Cxcl10	0.793049	-0.256366	1.04941	0.272365	0.628907	0.173043	0.593367	0.711908	0.277779
Cxcl11	0.239636	1.02746	-0.787822	0.682527	0.177442	0.347263	0.771003	0.447147	0.415353
Cxcl12	-1.22838	0.367593	-1.59597	0.054279	0.478531	0.0405939	0.367891	0.641123	0.13336
Cxcl13	-0.877973	0.7595	-1.63747	0.249471	0.190587	0.05358	0.593367	0.447147	0.136182
Cxcl14	-0.584226	0.287906	-0.872132	0.377724	0.530021	0.188092	0.681577	0.659822	0.288114
Cxcl15	-0.384088	0.903229	-1.28732	0.424588	0.138697	0.0699583	0.718257	0.447147	0.170698
Cxcl16	0.752305	1.24341	-0.491101	0.0727174	0.0117172	0.388333	0.441001	0.202689	0.455544
Cxcl2	-0.661187	0.944012	-1.6052	0.0476394	0.0148227	0.00201572	0.367891	0.202689	0.0409863
Cxcl3	-0.0722425	0.740034	-0.812276	0.786287	0.024268	0.0435009	0.841465	0.207064	0.13336
Cxcl5	-0.0413296	0.374083	-0.415413	0.890065	0.394475	0.333066	0.9049	0.641123	0.406341
Cxcl9	0.374649	0.182128	0.19252	0.680607	0.702112	0.774744	0.771003	0.751383	0.814817
Ifna1	-0.601417	0.752094	-1.35351	0.270081	0.314969	0.0878299	0.593367	0.609196	0.198431
Ifna2	-0.841021	0.940319	-1.78134	0.137193	0.188827	0.032343	0.541777	0.447147	0.13336
Ifna4	-0.369048	0.556648	-0.925696	0.548392	0.601571	0.292916	0.719095	0.705689	0.372247
Il10	-0.339182	0.814495	-1.15368	0.576235	0.343225	0.188927	0.719095	0.633228	0.288114
Il11	-0.472484	0.9464	-1.41888	0.442532	0.250557	0.113941	0.718257	0.540766	0.234744
Il13	-0.27501	0.605565	-0.880576	0.616873	0.478452	0.264979	0.737829	0.641123	0.351385
Il15	-0.603642	0.382349	-0.985992	0.171935	0.26988	0.0535395	0.541777	0.548756	0.136182
Il16	-1.53198	1.42883	-2.96081	0.00696698	0.00567041	0.000252298	0.171041	0.202689	0.014253
Il17a	-1.09214	0.838729	-1.93087	0.0939838	0.119867	0.0166091	0.441001	0.447147	0.13336
Il17b	-0.692833	0.905815	-1.59865	0.195395	0.183405	0.0424514	0.541777	0.447147	0.13336
Il17f	-0.527777	0.602509	-1.13029	0.350689	0.494032	0.164794	0.668501	0.64119	0.277779
Il18	-0.503012	0.17633	-0.679342	0.254993	0.590565	0.154195	0.593367	0.705689	0.26874
Il19	-0.192033	-0.260531	0.068498	0.703592	0.845093	0.923382	0.780347	0.873741	0.938772
Il1a	-0.163349	0.625232	-0.788581	0.479763	0.0271559	0.0251416	0.718257	0.207064	0.13336
Il1b	-1.1038	0.946976	-2.05078	0.00841183	0.0113543	0.000467313	0.171041	0.202689	0.014253
Il2	-0.502264	1.20927	-1.71153	0.326072	0.0527667	0.0266367	0.643664	0.268231	0.13336
Il21	-0.60266	0.51247	-1.11513	0.580079	0.426923	0.22774	0.719095	0.641123	0.328332
Il23a	-0.169745	0.428998	-0.598742	0.747719	0.664018	0.426353	0.814479	0.736456	0.490709
Il24	0.37829	-1.2978	1.67609	0.482763	0.0501287	0.0387757	0.718257	0.268231	0.13336
Il25	-0.652984	0.949756	-1.60274	0.230815	0.169758	0.0461152	0.593367	0.447147	0.13336
Il34	-1.5408	-0.278148	-1.26265	0.0157032	0.591339	0.0977478	0.239475	0.705689	0.212951
Il4	-0.408446	0.756502	-1.16495	0.454791	0.319578	0.141898	0.718257	0.609196	0.262296
Il6	-0.344382	0.722986	-1.06737	0.589422	0.459145	0.244979	0.719095	0.641123	0.332083
Il7	-1.12085	-0.0166139	-1.10424	0.177577	0.979212	0.231447	0.541777	0.979212	0.328332
Il9	-0.528359	1.22066	-1.74902	0.327108	0.0646515	0.0309246	0.643664	0.303365	0.13336
Tnf	-0.981754	0.659148	-1.6409	0.0322417	0.0902654	0.00589489	0.32779	0.393299	0.0860699

## Sheet: 5k
MOC1 orthotopic (depletion)
Day	Control						ABX
12	13.04	9.84	11.37	10.14	15.75	8.73	0.06	6.88	5.57		8.44	0
16	24.58	9.38	14.53	28.51	26.34	22.87	8.75	15.3	9.13	4	0.5	0
23	19.6	31.75	23.4	40.34	46.58	52.9	13.46	7.2	18.08	3.76	4	4
26	49	28.16	61.23	49.92	44.38	36	2.48	14.85	19.35	5.29	13.88	4

## Sheet: 5l
MOC1 orthotopic
Day	Control								ABX
11	3.47	2.6	3.97	0.06	2.31	3.61	3.97	3.56	3.47	2.6	3.97	0.06	2.31	3.61	3.97	3.56	4.63
17	13.04	0	6.35	3.43	6.88	3.79	0.86	1.01	13.04	0	6.35	3.43	6.88	3.79	0.86	1.01	6.05
23	11.88	0.06	14.2	1.86	28.51	7.78	1.91	2.03	11.88	0.06	14.2	1.86	28.51	7.78	1.91	2.03	31.05
28	12.62	0.5	21.14	2.46	23.55	14.11	8.79	4.63	12.62	0.5	21.14	2.46	23.55	14.11	8.79	4.63	18.74
