# Supplementary material for: Intratumoral bacteria are immunosuppressive and promote immunotherapy resistance in head and neck squamous cell carcinoma
Source: Nat Cancer. 2026 Jan 2;7(1):80–97. doi: 10.1038/s43018-025-01067-1 (PMC12823012; doi:10.1038/s43018-025-01067-1)
Supplement: Supplementary file 8 — Statistical source data. [file 43018_2025_1067_MOESM8_ESM.xlsx]

## Sheet: 6c
	16S In Situ Staining
Control	1.27732	1.27368	1.0855	0.413014	1.22778	1.33735	0.616794	0.768562
Fuso.	1.08324	1.94535	1.43637	1.30361	1.27556	1.50838	2.79881
Prev.	1.18684	1.41338	2.0571	1.17416	1.9996	1.56891	1.80434
Campy.	1.64167	1.71523	1.9808	1.94436	1.59052	1.89314	1.40919

## Sheet: 6d
	Neutrophils
Control	124.284	217.317	123.868	172.723	205.15	30.1921	140.762	163.637
Fuso.	221.179	194.249	262.575	328.447	181.267	396.466	373.945
Prev.	163.222	167.357	259.736	496.175	172.6	303.323	446.661
Campy.	322.747	413.409	378.396	284.514	244.918	275.439	270.729

## Sheet: 6e
	T Cells
Control	123.286	216.413	181.099	140.924	142.724	124.352	131.637	201.1
Fuso.	39.0695	136.401	146.604	58.8201	75.2313	88.8424	34.8889
Prev.	55.6367	67.4156	109	113.448	122.266	86.2878	77.0182
Campy.	49.9884	97.6616	87.8497	99.3285	95.0473	85.2033	103.796

## Sheet: 6f
	log2(Neutrophil:T Cell)
Control	0.011636	0.006013	-0.54798	0.293542	0.523447	-2.04219	0.09669	-0.29742
Fuso.	2.5011	0.510051	0.840806	2.48128	1.26871	2.15788	3.42199
Prev.	1.55272	1.31178	1.25271	2.12881	0.497406	1.81363	2.53591
Campy.	2.69074	2.08171	2.10679	1.51822	1.36558	1.69275	1.3831

## Sheet: 6g
MOC1 orthotopic
day	Control								anti-PDL1
0	0	0	0	0	0	0	0	0	0	0	0	0	0	0	0	0
6	3.7905	1.6875	1.6875	2.89	2.304	2.176	2.916	2.4565	2.916	6.0835	3.4295	0.5	2.304	4	1.6875	2.25
10	14.4	7.935	3.3235	4.212	10.5705	8.7285	4.2	4.2	2.048	2.432	3.564	7.406	1.521	2.916	2.304	1.6055
13	15.5585	11.5625	11.2995	12.615	28.88	9.126	13.5	7.018	2.916	2.601	5.292	6.174	2.304	3.7905	2.048	1.352
17	21.2355	24.5	13.456	17.1	28.88	16.8175	13.328	13.72	2.916	4.1515	7.406	10.08	5.054	6.05	3.4295	0.65
20	27.864	44.982	12.0285	23.698	37.926	21.504	19.22	15.75	7.8125	2.432	4.2	12.615	10.14	6.912	3.078	4
25	58.5385	34.992	34.9095	38.663	45.5625	41.6	30.8025	27.216	12.615	9.8415	13.4865	16.384	18.7395	13.95	10.976	10.976

## Sheet: 6h
MOC1 orthotopic+Fuso
Day	Control								Anti-PDL1
0	0	0	0	0	0	0	0	0	0	0	0	0	0	0	0
6	4	0.0625	2.25	2.4565	4	2.916	2.916	2.601	6.0835	3.4295	5.324	5.324	2.048	3.4295	1.6875
10	4.6305	9.802	16.3995	6.615	12.844	14.297	9.126	13.8765	12.615	7.018	20.48	11.492	8.064	7.2	6.912
13	11.664	17.298	23.275	6.615	15.309	19.602	18.944	14.7175	12.152	13.72	15.979	17.298	7.406	5.324	8.125
17	16.384	21.2355	19.968	15.979	36.504	33.6	17.248	16.8175	13.456	16.384	29.602	18.7395	10.206	6.0835	10.478
20	16.82	24.854	20.25	18	43.56	34.4	24.854	23.698	13.0355	15.75	17.1	18.45	13.5	6.912	22.05
25	23.958	32.4	35.378	26.624	57.7125	48.668	36.1	31.2375	34.9095	20.48	41.454	34.2225	16.8175	13.5	25.5915

## Sheet: 6i
MOC1 orthotopic + Prevotella
Day	Control								Anti-PDL1
0	0	0	0	0	0	0	0	0	0	0	0	0	0	0	0
6	6.0835	0	3.4295	1.9125	4	4	4	5.324	2.048	4.4	4.8	3.4295	2.25	1.6875	0
10	2.925	0.5	5.2345	5.5125	7.8125	12.152	13.5	8.125	10.976	5.733	8.125	3.468	3.4295	6.4	1.6875
13	9.126	1.6875	14.504	9.126	14.896	8.928	8.64	15.138	21.78	10.5705	7.935	3.4295	6.0835	6.3945	8.788
17	13.851	7.8125	17.55	5.6	23.04	13.858	23.976	23.04	19.8	12.615	11.2995	8.125	10.976	12.0285	9.464
20	20.48	8.928	20.992	10.976	36.8	20.25	23.958	26.01	38.663	8.788	12.544	13.328	8.352	14.58	15.288
25	29.4	14.896	40.8	11.83	52.6965	37.8225	49.392	42.8655	67.228	11.154	13.4865	17.661	22.3245	21.6225	17.9685

## Sheet: 6j
MOC1 orthotopic + Campy
Day	Control								Anti-PDL1
0	0	0	0	0	0	0	0	0	0	0	0	0	0	0	0	0
6	3.4295	1.6875	1.0985	1.0985	0.0625	0.5	4	4.851	0.0625	2.916	0.5	3.24	1.6875	2.916	5.0715	4.6305
10	4.5125	18.259	10.5705	2.56	2.304	11.368	7.8125	12.168	6.6125	18	8.64	12.168	4.2	2.916	7.8125	13.52
13	10.935	22.528	7.488	11.76	5.324	16.8175	9.8415	11.664	6.0835	14.504	10.935	13.52	6.912	3.078	7.744	17.408
17	9.375	37.6	10.935	13.72	13.328	48.4	17.9685	15.288	17.92	19.968	14.112	21.504	12.936	12.152	15.75	20.691
20	18.259	37.6	12.5	18.259	19.456	50.625	18.944	19.35	16.65	27.5625	21.386	33.212	18.432	16.2	17.298	15.68
25	38.025	68.75	36.1	32.49	21.78	49.392	26.01	38.4	28.749	53.958	25.432	45.3005	36.8	67.5	37.8225	20.181

## Sheet: 6k
MOC1 subcutaneous
Day	Control								Anti-PDL1
0	0	0	0	0	0	0	0	0	0	0	0	0	0	0	0	0
10	13.5	11.25	9.8415	6.534	18.944	4.4	14.8955	4.6305	34.4605	12.152	6.0835	0.5	13.5	7.8125	10	16.384
14	26.3375	25.1125	30.118	15.75	40.432	32.1715	42.025	11.76	30.324	7.26	20.992	13.5	22.016	13.0355	21.4375	18.259
17	46.746	33.5405	62.775	29.16	107.217	25.047	55.47	15.3	93.775	16.384	31.104	18	42.592	17.9685	9.216	36
20	52.9	27.225	76.95	24.5	111.012	48.668	58.19	17.408	87.48	19.652	23.552	19.456	51.6375	27.38	12.1945	49.5895
24	96.8	82.5	133.1	66.27	233.438	85	147.6	34.4	133.2	47.628	46.225	38.4	53.6625	29.4335	18	99.238
27	105.056	77.184	153.062	53.621	347.733	145.119	375.45	84.5325	159.359	30.118	81.792	62.5	97.556	37.044	26.588	114.376
31	215.622	137.924	298.08	81.25	531.609	198.45	510.378	124.93	209.202	55.225	101.439	49.6125	194.208	45.496	50.625	156.816
34	326.4	180.668	400.078	130.696	651.398	213.363	641.92	196.599	255.938	58.752	111.6	81.9315	233.438	108	91.2925	154.791
38	451.25	222.95	588.132	165.528	752.76	388.29	973.4	157.604	287.712	77.5	254.826	80	323.13	69.5835	154.791	325.125

## Sheet: 6l
MOC1 subcutaneous + Fuso
Day	Control								Anti-PDL1
0	0	0	0	0	0	0	0	0	0	0	0	0	0	0	0	0
10	10.976	10.976	7.488	3.757	10.206	9.6875	7.1415	7.8125	5.292	8.464	12.0285	9.375	7.8125	12.393	7.26	5.324
14	80.631	16.8175	25.432	22.6625	34.344	26.588	14.504	27.166	20.23	14.8955	15.3	13.8765	8.788	8.788	8.64	24.5
17	109.76	19.8	15.68	19.652	46.4	40	13.5	19.652	20.992	22.3245	23.328	12.615	7.8125	32	8.4375	9.375
20	93.75	13.5	16.384	45.5625	58.5385	55.016	16.384	53.958	13.5	20.808	57.6	6.912	16.384	35.2	14.85	22.528
24	257.25	35.378	54.675	48	113.49	70.304	49.6125	71.5275	7.8125	56.074	109.33	7.8125	4	57.132	9.375	45.496
27	360	66.816	51.2	66.3255	114.95	124.2	84.27	85.176	13.5	73.75	246.402	0.5	4	52	14.8955	38.332
31	324	67.228	150.822	191.558	183.787	181.3	136.8	200.9	7.8125	113.49	265.6	4	0.5	85	24.5	54.684
34	524.837	179.56	149.4	260.876	219.284	226.695	145.119	220.32	45.5625	141.537	328.6	0.5	0.5	137.677	18.513	105.875
38	541.111	205.8	286.875	455.762	293.486	295.074	396.9	331.578	58.8245	154.87	434.112	0.5	0.5	219.488	44.5465	147.875
