# Supplementary material for: Intratumoral bacteria are immunosuppressive and promote immunotherapy resistance in head and neck squamous cell carcinoma
Source: Nat Cancer. 2026 Jan 2;7(1):80–97. doi: 10.1038/s43018-025-01067-1 (PMC12823012; doi:10.1038/s43018-025-01067-1)
Supplement: Supplementary file 9 — Statistical source data. [file 43018_2025_1067_MOESM9_ESM.xlsx]

## Sheet: Ext1a
	Michikawa et al. 16S Sequencing | log10(Relative Abundance + 0.01)	TCGA WGS Oral Cavity | log10(Relative Abundance + 0.01)
Actinomyces	-1.34877	-1.67436
Aggregatibacter	-2	-1.76754
Alloprevotella	-1.70067	-1.49725
Bifidobacterium	-2	-1.87468
Campylobacter	-1.67557	-1.4328
Capnocytophaga	-1.51106	-1.21814
Catonella	-1.66148	-1.81048
Dialister	-1.72139	-2
Eikenella	-2	-1.805
Filifactor	-2	-1.83956
Fusobacterium	-0.66719	-0.66192
Gemella	-1.30353	-1.77942
Granulicatella	-1.74421	-2
Haemophilus	-1.23118	-1.42973
Kingella	-1.78795	-2
Lachnoanaerobaculum	-1.64605	-1.73481
Lactobacillus	-1.37282	-2
Leptotrichia	-1.49009	-1.56108
Moryella	-1.83841	-2
Neisseria	-1.32826	-1.46387
Oribacterium	-1.75895	-1.82492
Parvimonas	-1.68191	-1.64276
Peptostreptococcus	-1.7976	-1.79244
Porphyromonas	-1.45943	-1.41834
Prevotella	-0.6913	-0.61306
Prevotellamassilia	-1.66503	-2
Rothia	-1.65304	-1.85042
Selenomonas	-1.62364	-1.72263
Solobacterium	-2	-1.76701
Stomatobaculum	-1.76807	-1.87441
Streptococcus	-1.04807	-1.21971
Tannerella	-2	-1.75227
Treponema	-1.78346	-1.09513
Veillonella	-1.25982	-1.42582

## Sheet: Ext1b
	Michikawa et al. 16S Sequencing | log10(Relative Abundance + 0.01)	TCGA WGS Oral Cavity | Poore et al. Approach
Fusobacterium	-0.66719	0
Prevotella	-0.6913	15.6513
Streptococcus	-1.04807	0
Haemophilus	-1.23118	9.31159
Veillonella	-1.25982	6.2808
Gemella	-1.30353	0
Neisseria	-1.32826	17.4736
Actinomyces	-1.34877	6.50435
Lactobacillus	-1.37282	11.7376
Porphyromonas	-1.45943	0
Leptotrichia	-1.49009	0
Capnocytophaga	-1.51106	8.15512
Selenomonas	-1.62364	12.2575
Lachnoanaerobaculum	-1.64605	0
Rothia	-1.65304	11.4243
Catonella	-1.66148	5.85558
Prevotellamassilia	-1.66503	0
Campylobacter	-1.67557	17.2406
Parvimonas	-1.68191	11.3575
Alloprevotella	-1.70067	5.96229
Dialister	-1.72139	2.85767
Mannheimia	-1.72605	12.6163
Granulicatella	-1.74421	4.36063
Oribacterium	-1.75895	5.33954
Stomatobaculum	-1.76807	5.54745
Treponema	-1.78346	11.4016
Atopobium	-1.78417	0
Kingella	-1.78795	0
Peptostreptococcus	-1.7976	5.52694
Peptoanaerobacter	-1.80957	0
Megasphaera	-1.83576	0
Moryella	-1.83841	0
Bacteroides	-1.87578	18.892
Solobacterium	-1.89194	6.49431
Millionella	-1.91163	0
Mycoplasma	-1.92152	13.4641
Peptococcus	-1.93124	0
Bacillus	-1.9314	0
Defluviitalea	-1.93201	0
Eikenella	-1.93349	5.48595
Syntrophococcus	-1.93517	0
Herpetosiphon	-1.93662	0
Tannerella	-1.94032	3.39659
Bifidobacterium	-1.9415	0
Anaerococcus	-1.94163	8.86226
Chryseobacterium	-1.95022	0
Peptoniphilus	-1.95432	3.97223
Bergeriella	-1.95646	0
Mogibacterium	-1.95894	3.95561
Finegoldia	-1.95977	3.24683
Filifactor	-1.96042	4.06487
Paludibacter	-1.97179	8.08073
Anaeroglobus	-1.97226	0
Corynebacterium	-1.9736	0
unclassified.NA	-1.97382	0
Pseudomonas	-1.97877	0
Staphylococcus	-1.97956	0
Hungatella	-1.98149	0
Paenibacillus	-1.98217	0
Ruminiclostridium	-1.98362	4.85171
Abiotrophia	-1.98398	0
Butyrivibrio	-1.98509	3.25078
Anaerostipes	-1.99006	2.07041
Dethiosulfatibacter	-1.99245	0
Acinetobacter	-1.99252	0
Olsenella	-1.9929	5.09334
Hydrogenophilus	-1.99365	0
Fretibacterium	-1.99374	0
Lautropia	-1.99408	2.72286
Sphingomonas	-1.99441	0
Shuttleworthia	-1.99442	3.36412
Cardiobacterium	-1.99445	1.37708
Pseudoramibacter	-1.99529	3.38456
Lachnoclostridium	-1.99538	11.4997
Cloacibacterium	-1.99542	0
Schwartzia	-1.99582	0
Enterococcus	-1.99583	15.663
Klebsiella	-1.99605	13.9948
Phocaeicola	-1.99693	3.38874
Howardella	-1.99697	0
Aeribacillus	-1.99699	1.99323
Parascardovia	-1.99699	1.35364
Anaerovorax	-1.99749	0
Methylobacterium	-1.99755	0
Leptospira	-1.99834	11.2494
Alloscardovia	-1.99855	0
Geobacter	-1.9987	2.81468
Slackia	-1.99877	1.28556
Escherichia	-1.99879	0
Cryptobacterium	-1.99919	2.24913
Arthrospira	-1.99935	0
Anaerobacillus	-1.99968	1.10694
Acaricomes	-2	2.40369
Acaryochloris	-2	2.36679
Acetivibrio	-2	2.49353
Acetobacter	-2	9.70732
Acetohalobium	-2	2.45245
Acetonema	-2	1.036
Acholeplasma	-2	-0.61947
Achromobacter	-2	8.44454
Acidaminococcus	-2	4.02662
Acidihalobacter	-2	2.78614
Acidimicrobium	-2	2.6854
Acidithiobacillus	-2	6.50401
Acidithrix	-2	5.55487
Acidobacterium	-2	1.70113
Acidocella	-2	8.77553
Acidothermus	-2	2.84149
Actibacterium	-2	2.52655
Actinoalloteichus	-2	2.81206
Actinobacillus	-2	4.70473
Actinobaculum	-2	5.99541
Actinocatenispora	-2	1.57141
Actinokineospora	-2	-0.01797
Actinomadura	-2	2.25442
Actinomycetospora	-2	1.94702
Actinoplanes	-2	4.25898
Actinopolymorpha	-2	1.67767
Actinopolyspora	-2	0.480808
Actinospica	-2	2.02564
Actinosynnema	-2	-1.09082
Actinotalea	-2	2.2383
Actinotignum	-2	2.72549
Adhaeribacter	-2	1.37363
Adlercreutzia	-2	2.69595
Advenella	-2	1.19234
Aerococcus	-2	2.36436
Aeromonas	-2	16.9124
Aestuariimicrobium	-2	0.919765
Aestuariivita	-2	2.10147
Afifella	-2	1.84907
Agarivorans	-2	4.93667
Aggregatibacter	-2	9.64731
Agreia	-2	2.16529
Agrobacterium	-2	10.7981
Agrococcus	-2	2.11488
Agromyces	-2	5.94094
Ahrensia	-2	0.867468
Algibacter	-2	5.00021
Algicola	-2	6.63583
Algiphilus	-2	3.73316
Algoriphagus	-2	8.60289
Aliagarivorans	-2	2.32839
Alicycliphilus	-2	0.311869
Alicyclobacillus	-2	1.67954
Aliiglaciecola	-2	1.88564
Aliihoeflea	-2	1.49357
Aliiroseovarius	-2	2.10944
Alishewanella	-2	2.17811
Alistipes	-2	12.9497
Aliterella	-2	2.48053
Alkalibacterium	-2	-0.03926
Alkaliflexus	-2	2.09856
Alkalilimnicola	-2	1.1392
Alkanindiges	-2	3.08407
Alloactinosynnema	-2	3.54265
Allobaculum	-2	4.10385
Allochromatium	-2	2.02785
Allofustis	-2	2.01067
Alloiococcus	-2	2.25761
Allokutzneria	-2	0.739409
Allosalinactinospora	-2	2.42019
Altererythrobacter	-2	3.58004
Altibacter	-2	2.00256
Alysiella	-2	3.61537
Amantichitinum	-2	2.16733
Aminobacter	-2	3.71146
Aminobacterium	-2	1.51751
Aminomonas	-2	2.22063
Ammonifex	-2	2.54005
Amorphus	-2	2.59585
Amphibacillus	-2	1.86533
Amphritea	-2	2.3418
Amycolatopsis	-2	12.583
Amycolicicoccus	-2	2.1613
Anaerobaculum	-2	2.50225
Anaerofustis	-2	1.62732
Anaerolinea	-2	1.95239
Anaeromusa	-2	-0.39566
Anaerophaga	-2	0.608394
Anaerosporomusa	-2	2.41771
Anaerotruncus	-2	4.85056
Anaerovibrio	-2	4.31931
Anaplasma	-2	6.5796
Andreprevotia	-2	1.71179
Aneurinibacillus	-2	0.655457
Angustibacter	-2	1.984
Anoxybacillus	-2	0.707642
Apibacter	-2	3.99252
Aquamicrobium	-2	2.3224
Aquimarina	-2	11.421
Aquincola	-2	-0.03114
Aquitalea	-2	5.15923
Arcanobacterium	-2	2.90285
Archangium	-2	1.72404
Arcobacter	-2	5.02129
Arcticibacter	-2	2.31793
Ardenticatena	-2	-1.14826
Arenibacter	-2	4.125
Arenimonas	-2	-1.37281
Arenitalea	-2	1.65103
Arhodomonas	-2	0.526929
Aromatoleum	-2	1.67298
Arsenicicoccus	-2	0.4074
Arsenophonus	-2	0.448013
Arsukibacterium	-2	2.996
Asaia	-2	2.1712
Asanoa	-2	1.69166
Aureimonas	-2	4.95958
Aureispira	-2	6.5593
Austwickia	-2	1.76645
Azohydromonas	-2	-0.34177
Azonexus	-2	1.58902
Azorhizobium	-2	1.20101
Azotobacter	-2	1.77758
Azovibrio	-2	-2.55189
Bacteriovorax	-2	0.580443
Balneatrix	-2	3.18805
Balneola	-2	2.38089
Basfia	-2	2.97358
Basilea	-2	2.96322
Beggiatoa	-2	1.81427
Belliella	-2	-2.12029
Bellilinea	-2	1.92949
Belnapia	-2	1.26306
Bermanella	-2	2.19318
Bibersteinia	-2	2.69444
Blastochloris	-2	0.961393
Blastococcus	-2	10.3378
Blastomonas	-2	0.842659
Blastopirellula	-2	1.64222
Blautia	-2	6.19406
Bordetella	-2	16.8519
Brachybacterium	-2	3.98131
Brachymonas	-2	1.63929
Brackiella	-2	5.54264
Brenneria	-2	-1.0048
Brucella	-2	4.01228
Bryobacter	-2	1.8497
Bulleidia	-2	5.78011
Butyricicoccus	-2	2.60627
Caballeronia	-2	5.4201
Caedibacter	-2	2.52155
Caenimonas	-2	0.695131
Caenispirillum	-2	0.288039
Caldalkalibacillus	-2	1.7645
Caldanaerobacter	-2	3.99094
Caldanaerobius	-2	2.18709
Caldibacillus	-2	2.04247
Caldicellulosiruptor	-2	4.66635
Caldicoprobacter	-2	2.04324
Caldilinea	-2	2.48173
Caldimicrobium	-2	1.42583
Caldimonas	-2	1.11146
Caldisericum	-2	6.3369
Calditerrivibrio	-2	2.29073
Caloramator	-2	-0.25966
Caminibacter	-2	-0.47927
Candidatus_Accumulibacter	-2	1.72037
Candidatus_Amoebophilus	-2	2.08148
Candidatus_Aquiluna	-2	2.56589
Candidatus_Arthromitus	-2	1.97573
Candidatus_Atelocyanobacterium	-2	1.86949
Candidatus_Babela	-2	-0.09261
Candidatus_Brocadia	-2	1.75988
Candidatus_Cloacimonas	-2	2.30576
Candidatus_Competibacter	-2	5.51757
Candidatus_Contendobacter	-2	3.70908
Candidatus_Desulforudis	-2	2.26748
Candidatus_Endolissoclinum	-2	-1.01786
Candidatus_Evansia	-2	-0.62263
Candidatus_Hepatobacter	-2	2.0386
Candidatus_Ishikawaella	-2	1.93352
Candidatus_Koribacter	-2	2.48578
Candidatus_Magnetobacterium	-2	2.26676
Candidatus_Methylopumilus	-2	2.29941
Candidatus_Microthrix	-2	-0.41424
Candidatus_Midichloria	-2	3.82796
Candidatus_Moranella	-2	2.65729
Candidatus_Nasuia	-2	2.24404
Candidatus_Neoehrlichia	-2	1.67083
Candidatus_Odyssella	-2	2.1841
Candidatus_Paracaedibacter	-2	2.3696
Candidatus_Phaeomarinobacter	-2	2.34993
Candidatus_Photodesmus	-2	0.97437
Candidatus_Portiera	-2	4.12945
Candidatus_Profftella	-2	-0.00791
Candidatus_Puniceispirillum	-2	2.11895
Candidatus_Regiella	-2	0.6711
Candidatus_Riesia	-2	0.521892
Candidatus_Ruthia	-2	2.24218
Candidatus_Soleaferrea	-2	2.57925
Candidatus_Solibacter	-2	2.47691
Candidatus_Stoquefichus	-2	9.96848
Candidatus_Sulcia	-2	0.602065
Candidatus_Symbiobacter	-2	6.3858
Candidatus_Tachikawaea	-2	-0.41822
Candidatus_Xiphinematobacter	-2	2.58403
Carboxydothermus	-2	-0.70158
Carnimonas	-2	2.50282
Casaltella	-2	3.63615
Castellaniella	-2	1.59356
Catellicoccus	-2	9.83007
Catelliglobosispora	-2	2.10337
Catenovulum	-2	2.04328
Catenulispora	-2	0.262299
Catenuloplanes	-2	0.945787
Cecembia	-2	3.64297
Celeribacter	-2	0.71724
Cellulomonas	-2	4.88673
Cellulosilyticum	-2	0.439304
Cellvibrio	-2	0.228678
Centipeda	-2	3.77546
Cephaloticoccus	-2	2.64559
Cesiribacter	-2	2.03172
Cetobacterium	-2	-0.18742
Chania	-2	1.23614
Chelativorans	-2	2.23807
Chelatococcus	-2	2.15825
Chelonobacter	-2	3.77212
Chitinibacter	-2	2.1184
Chitinilyticum	-2	2.00275
Chitinimonas	-2	0.162025
Chitiniphilus	-2	0.850748
Chitinispirillum	-2	2.08231
Chitinivibrio	-2	8.23972
Chlamydia	-2	16.3948
Chloracidobacterium	-2	1.97405
Chlorobaculum	-2	4.69493
Chloroflexus	-2	1.32096
Chlorogloeopsis	-2	1.11196
Chloroherpeton	-2	1.93458
Chondromyces	-2	1.02471
Christensenella	-2	2.48851
Chromobacterium	-2	3.85204
Chromohalobacter	-2	1.13359
Chroococcidiopsis	-2	0.580286
Chrysiogenes	-2	-0.47795
Chthonomonas	-2	2.99185
Citreicella	-2	3.41942
Citricoccus	-2	2.31647
Citrobacter	-2	6.29769
Citromicrobium	-2	1.52975
Clavibacter	-2	2.09764
Cloacibacillus	-2	2.33138
Cobetia	-2	1.58404
Cohnella	-2	3.66654
Coleofasciculus	-2	0.878261
Collimonas	-2	8.42282
Collinsella	-2	4.26295
Colwellia	-2	15.281
Conexibacter	-2	1.67537
Confluentimicrobium	-2	1.86863
Congregibacter	-2	-0.2461
Coprobacillus	-2	4.37265
Coprobacter	-2	2.09572
Coprococcus	-2	2.13613
Coprothermobacter	-2	2.51372
Coraliomargarita	-2	0.137024
Corallococcus	-2	1.82002
Coriobacterium	-2	2.36133
Cosenzaea	-2	2.92886
Crenobacter	-2	1.27576
Criblamydia	-2	1.18917
Croceibacter	-2	2.88683
Croceicoccus	-2	0.024316
Crocinitomix	-2	0.022803
Crocosphaera	-2	3.51665
Cronobacter	-2	3.55537
Cryobacterium	-2	-0.55095
Cryocola	-2	2.04339
Cryptosporangium	-2	1.98458
Cucumibacter	-2	2.02489
Cyanobacterium	-2	1.84618
Cyanobium	-2	2.26833
Cyclobacterium	-2	0.992937
Cycloclasticus	-2	2.46707
Cylindrospermopsis	-2	1.82438
Dactylococcopsis	-2	0.964842
Dactylosporangium	-2	0.651855
Dasania	-2	2.15436
Dechloromonas	-2	-0.44101
Deefgea	-2	2.09774
Deferribacter	-2	1.06065
Deferrisoma	-2	2.09527
Defluviimonas	-2	0.477591
Defluviitoga	-2	1.46852
Dehalococcoides	-2	1.93301
Dehalogenimonas	-2	2.79279
Demequina	-2	3.5487
Demetria	-2	2.86022
Denitrobacterium	-2	2.54488
Denitrovibrio	-2	2.35446
Dermabacter	-2	1.27917
Dermacoccus	-2	1.20591
Dermatophilus	-2	1.03199
Derxia	-2	1.84494
Desmospora	-2	0.25974
Desulfarculus	-2	3.69742
Desulfatibacillum	-2	5.35927
Desulfatiglans	-2	2.18478
Desulfatirhabdium	-2	-0.14274
Desulfatitalea	-2	1.54136
Desulfitibacter	-2	2.79951
Desulfobacca	-2	1.50136
Desulfobacter	-2	2.62893
Desulfobacula	-2	1.06784
Desulfobulbus	-2	1.60715
Desulfocapsa	-2	1.69202
Desulfocarbo	-2	4.01761
Desulfococcus	-2	14.4154
Desulfocurvus	-2	0.89992
Desulfohalobium	-2	2.27861
Desulfomicrobium	-2	2.86825
Desulfomonile	-2	2.49751
Desulfonatronospira	-2	1.82871
Desulfonatronovibrio	-2	2.81479
Desulfonatronum	-2	1.06753
Desulforegula	-2	1.91503
Desulfosarcina	-2	1.40046
Desulfospira	-2	2.10865
Desulfotalea	-2	5.16362
Desulfotomaculum	-2	2.80113
Desulfovermiculus	-2	5.87847
Desulfovibrio	-2	14.0284
Desulfurella	-2	1.55343
Desulfurispirillum	-2	2.70358
Desulfurispora	-2	4.12919
Desulfurivibrio	-2	2.15966
Desulfurobacterium	-2	2.2249
Desulfuromonas	-2	0.65414
Dethiobacter	-2	1.60222
Dethiosulfatarculus	-2	4.06942
Dethiosulfovibrio	-2	2.47283
Diaphorobacter	-2	-0.38228
Dichelobacter	-2	2.9738
Dickeya	-2	13.0911
Dictyoglomus	-2	1.73391
Dielma	-2	2.41109
Dinoroseobacter	-2	2.1077
Diplosphaera	-2	5.82659
Dokdonella	-2	2.7219
Dolichospermum	-2	0.969311
Dolosigranulum	-2	3.27926
Domibacillus	-2	1.25907
Dongia	-2	1.66333
Dorea	-2	3.1506
Draconibacterium	-2	2.54124
Dyella	-2	0.853319
Echinicola	-2	3.60815
Ectothiorhodospira	-2	5.03803
Effusibacillus	-2	1.93343
Eggerthella	-2	2.65378
Eggerthia	-2	3.61391
Ehrlichia	-2	6.78802
Elioraea	-2	0.149578
Elizabethkingia	-2	8.89222
Elusimicrobium	-2	2.16692
Emticicia	-2	1.59398
Endomicrobium	-2	0.949709
Enorma	-2	2.38123
Enteractinococcus	-2	1.00075
Enterorhabdus	-2	3.85528
Entomoplasma	-2	1.84744
Epilithonimonas	-2	2.21528
Epulopiscium	-2	4.13704
Eremococcus	-2	2.61545
Erwinia	-2	2.55196
Erysipelatoclostridium	-2	1.69788
Erythrobacter	-2	8.38322
Ethanoligenens	-2	2.56442
Eubacterium	-2	4.40443
Eudoraea	-2	2.10356
Euryhalocaulis	-2	2.41023
Ewingella	-2	4.40025
Exiguobacterium	-2	4.8165
Faecalibacterium	-2	1.06569
Faecalibaculum	-2	4.37325
Faecalicoccus	-2	2.22551
Falsirhodobacter	-2	6.25281
Fangia	-2	2.85588
Ferrimicrobium	-2	4.05656
Ferrimonas	-2	1.60653
Ferriphaselus	-2	2.65986
Ferrovum	-2	3.66698
Fervidicella	-2	-1.46358
Fervidobacterium	-2	3.65538
Fibrella	-2	2.18963
Fibrobacter	-2	2.34274
Fictibacillus	-2	3.94703
Filomicrobium	-2	2.2624
Fimbriimonas	-2	2.4918
Flagellimonas	-2	1.82343
Flammeovirga	-2	7.23032
Flaviflexus	-2	1.56615
Flavihumibacter	-2	1.32591
Flaviramulus	-2	-1.05122
Flavisolibacter	-2	0.35803
Flavonifractor	-2	3.53037
Flectobacillus	-2	2.79774
Flexibacter	-2	0.375797
Flexilinea	-2	0.624546
Flexistipes	-2	2.00794
Flexithrix	-2	1.44357
Fluoribacter	-2	0.884655
Fluviicola	-2	2.39737
Fodinicurvata	-2	7.11303
Francisella	-2	5.86767
Franconibacter	-2	2.13586
Frankia	-2	5.71082
Frateuria	-2	1.99429
Frigoribacterium	-2	2.13163
Frischella	-2	0.964479
Frondihabitans	-2	2.22246
Fructobacillus	-2	3.15364
Fulvimarina	-2	2.68926
Fulvivirga	-2	2.5167
Gaetbulibacter	-2	1.9974
Galbibacter	-2	2.29568
Gallaecimonas	-2	2.07957
Gallibacterium	-2	8.95902
Gallionella	-2	2.06891
Gayadomonas	-2	1.9963
Geminicoccus	-2	1.71707
Geminocystis	-2	1.84736
Gemmata	-2	13.8592
Gemmatimonas	-2	2.2449
Gemmatirosa	-2	0.57669
Gemmobacter	-2	1.8166
Geobacillus	-2	4.36148
Geofilum	-2	1.08501
Geopsychrobacter	-2	1.77251
Geothrix	-2	-0.73705
Geovibrio	-2	2.44433
Gilliamella	-2	1.04932
Gimesia	-2	3.41488
Gloeobacter	-2	2.1853
Gluconacetobacter	-2	0.016408
Glycomyces	-2	1.29165
Gordonia	-2	9.60722
Gordonibacter	-2	2.3936
Gottschalkia	-2	-0.68937
Gracilibacillus	-2	1.9035
Gracilimonas	-2	2.41002
Gramella	-2	1.73268
Granulibacter	-2	2.18146
Granulicella	-2	2.53779
Granulicoccus	-2	2.48074
Grimontia	-2	6.62165
Gryllotalpicola	-2	2.12735
Gulosibacter	-2	5.09023
Gynuella	-2	1.64318
Haematobacter	-2	3.92454
Haematospirillum	-2	2.67775
Hafnia	-2	11.0795
Hahella	-2	0.166099
Halalkalibacillus	-2	2.18408
Halanaerobium	-2	0.431019
Haliangium	-2	5.39467
Halioglobus	-2	0.863187
Haliscomenobacter	-2	1.16184
Hallella	-2	4.37221
Halobacillus	-2	1.20216
Halobacteriovorax	-2	1.88698
Halobacteroides	-2	2.30476
Halocynthiibacter	-2	-0.54514
Haloferula	-2	2.55891
Haloglycomyces	-2	2.30477
Halolactibacillus	-2	2.25722
Halomonas	-2	6.34215
Halonatronum	-2	0.656079
Haloplasma	-2	0.999824
Halorhodospira	-2	2.69294
Halotalea	-2	2.13815
Halothermothrix	-2	1.92103
Halothiobacillus	-2	2.61796
Hamadaea	-2	1.4502
Hapalosiphon	-2	0.152904
Hassallia	-2	2.14915
Helcobacillus	-2	2.43628
Helcococcus	-2	1.15817
Helicobacter	-2	11.8668
Heliobacterium	-2	2.57864
Hellea	-2	2.45907
Henriciella	-2	1.47489
Herbiconiux	-2	2.13323
Herbidospora	-2	4.02902
Hippea	-2	1.24893
Hirschia	-2	1.29535
Histophilus	-2	5.28232
Holdemanella	-2	1.12365
Holdemania	-2	0.974301
Holophaga	-2	6.25189
Holospora	-2	0.145852
Hoyosella	-2	2.37371
Humibacter	-2	2.68371
Hydrocarboniphaga	-2	1.04341
Hydrogenibacillus	-2	3.03266
Hydrogenivirga	-2	1.9063
Hydrogenobacter	-2	2.30905
Hydrogenophaga	-2	2.88407
Hydrogenovibrio	-2	2.21896
Hylemonella	-2	-0.59456
Hymenobacter	-2	9.11783
Hyphomicrobium	-2	1.02467
Hyphomonas	-2	3.92854
Ideonella	-2	14.4043
Ignatzschineria	-2	1.77894
Ignavibacterium	-2	2.72891
Ilumatobacter	-2	2.35409
Ilyobacter	-2	0.039607
Indibacter	-2	3.91474
Inquilinus	-2	4.51176
Intestinibacter	-2	0.015424
Intestinimonas	-2	2.41871
Intrasporangium	-2	1.56183
Isoptericola	-2	2.60995
Isosphaera	-2	3.94431
Jejuia	-2	1.25549
Jeotgalibacillus	-2	1.23536
Jeotgalicoccus	-2	2.22703
Jiangella	-2	2.41891
Johnsonella	-2	2.87466
Jonesia	-2	4.06278
Jonquetella	-2	5.06789
Joostella	-2	2.14238
Kaistia	-2	0.925936
Kallipyga	-2	2.57215
Kamptonema	-2	8.90865
Kandleria	-2	1.21256
Kangiella	-2	2.54775
Kerstersia	-2	1.76393
Ketogulonicigenium	-2	1.8743
Kibdelosporangium	-2	2.14002
Kiloniella	-2	7.94567
Kineococcus	-2	1.09711
Kineosphaera	-2	1.91452
Kineosporia	-2	1.30861
Kinetoplastibacterium	-2	2.19764
Kitasatospora	-2	7.09612
Kluyvera	-2	1.96798
Knoellia	-2	3.5148
Komagataeibacter	-2	7.11534
Kordiimonas	-2	2.00583
Kosakonia	-2	0.845622
Kosmotoga	-2	1.63244
Kozakia	-2	2.21372
Kribbella	-2	2.68164
Kurthia	-2	13.345
Kushneria	-2	7.24248
Kutzneria	-2	1.51838
Kyrpidia	-2	3.16749
Kytococcus	-2	8.8596
Labilithrix	-2	5.17903
Labrenzia	-2	7.43827
Lachnobacterium	-2	3.09602
Lacimicrobium	-2	2.28557
Lampropedia	-2	1.62527
Laribacter	-2	0.54681
Lawsonella	-2	5.56152
Lawsonia	-2	10.9889
Leadbetterella	-2	2.46417
Lebetimonas	-2	-1.02903
Lechevalieria	-2	0.982285
Leeia	-2	2.54869
Leeuwenhoekiella	-2	1.50108
Legionella	-2	7.43841
Leifsonia	-2	2.37416
Leisingera	-2	10.2725
Lelliottia	-2	0.069346
Leminorella	-2	0.466907
Lentibacillus	-2	2.18565
Lentimicrobium	-2	4.10405
Lentisphaera	-2	1.80376
Lentzea	-2	2.08632
Leptolinea	-2	2.40459
Leptonema	-2	2.3898
Leptospirillum	-2	2.75066
Leucobacter	-2	10.4597
Leuconostoc	-2	15.5571
Leucothrix	-2	3.3364
Levilinea	-2	3.22272
Lewinella	-2	4.03193
Limnochorda	-2	2.3818
Limnohabitans	-2	4.27111
Listeria	-2	17.3948
Litoreibacter	-2	2.3521
Loktanella	-2	10.2267
Longilinea	-2	2.45279
Longispora	-2	1.31145
Luminiphilus	-2	2.03527
Lunatimonas	-2	1.74997
Luteibacter	-2	15.1835
Luteimonas	-2	3.14793
Luteipulveratus	-2	2.20372
Lutibaculum	-2	2.22057
Lysinimicrobium	-2	2.29239
Lysobacter	-2	7.32816
Macrococcus	-2	2.23201
Mageeibacillus	-2	0.972712
Magnetococcus	-2	1.84033
Magnetospira	-2	1.99051
Magnetospirillum	-2	5.37358
Mahella	-2	0.712754
Mangrovibacter	-2	3.00315
Mangrovimonas	-2	0.524802
Maribacter	-2	2.40627
Maribius	-2	0.483503
Maricaulis	-2	3.48338
Marichromatium	-2	11.3914
Marinagarivorans	-2	-0.45666
Marinifilum	-2	2.13024
Marinilabilia	-2	0.531472
Marinimicrobium	-2	2.52306
Mariniradius	-2	2.22903
Marinithermus	-2	2.55943
Marinitoga	-2	6.177
Marinobacter	-2	5.69541
Marinobacterium	-2	2.06458
Marinococcus	-2	2.29153
Marinomonas	-2	11.9883
Marinospirillum	-2	2.22392
Marinovum	-2	2.10036
Mariprofundus	-2	2.6344
Maritalea	-2	2.18838
Maritimibacter	-2	2.10664
Marivirga	-2	1.41837
Marmoricola	-2	1.66465
Martelella	-2	2.91419
Marvinbryantia	-2	2.47387
Mastigocladopsis	-2	1.35015
Mastigocoleus	-2	2.85062
Megamonas	-2	1.61207
Meganema	-2	1.3554
Meiothermus	-2	4.91859
Melioribacter	-2	2.36787
Melissococcus	-2	1.28924
Mesoaciditoga	-2	2.23131
Mesonia	-2	2.03523
Mesoplasma	-2	1.86458
Mesotoga	-2	4.20951
Methylacidiphilum	-2	0.440453
Methylibium	-2	-0.7382
Methylobacillus	-2	1.78516
Methylobacter	-2	2.29968
Methylocaldum	-2	-0.03757
Methyloceanibacter	-2	1.99525
Methylocella	-2	1.99922
Methylococcus	-2	2.63398
Methyloferula	-2	1.75404
Methylohalobius	-2	2.30586
Methylomarinum	-2	2.58617
Methylomicrobium	-2	-0.17494
Methylomonas	-2	3.22413
Methylophaga	-2	2.83639
Methylopila	-2	1.84773
Methylosarcina	-2	2.37343
Methylosinus	-2	7.38602
Methylotenera	-2	2.16249
Methylovorus	-2	2.39567
Methylovulum	-2	0.636129
Micavibrio	-2	2.13668
Microbispora	-2	0.734228
Microchaete	-2	-1.12149
Micromonospora	-2	5.66785
Microscilla	-2	2.42617
Microterricola	-2	1.98542
Microtetraspora	-2	-0.49702
Microvirga	-2	12.6158
Microvirgula	-2	1.85484
Mitsuaria	-2	0.504785
Mitsuokella	-2	3.90904
Mizugakiibacter	-2	1.61095
Mobilicoccus	-2	4.01215
Modestobacter	-2	1.12284
Moorella	-2	1.60401
Morococcus	-2	-1.45344
Mucinivorans	-2	1.6639
Mucispirillum	-2	2.63975
Muribacter	-2	0.184325
Muricauda	-2	2.15212
Mycetocola	-2	1.95327
Myxococcus	-2	1.70113
Myxosarcina	-2	1.83076
Nafulsella	-2	4.99892
Nakamurella	-2	1.48669
Natranaerobius	-2	2.92627
Nautella	-2	4.27876
Nautilia	-2	0.92833
Neorhizobium	-2	1.91066
Neorickettsia	-2	5.27629
Neosynechococcus	-2	2.26792
Neptunomonas	-2	2.60574
Nereida	-2	2.9561
Nesiotobacter	-2	2.08784
Nesterenkonia	-2	2.56538
Niabella	-2	2.20888
Nisaea	-2	2.36956
Nitratifractor	-2	2.30979
Nitratireductor	-2	4.17615
Nitratiruptor	-2	2.35312
Nitriliruptor	-2	3.59433
Nitrincola	-2	2.43808
Nitritalea	-2	2.42644
Nitrobacter	-2	2.48334
Nitrosococcus	-2	5.81312
Nitrosospira	-2	4.62106
Nitrospina	-2	2.19588
Nitrospira	-2	1.16623
Nocardia	-2	15.769
Nocardioides	-2	2.39741
Nocardiopsis	-2	5.11124
Nonlabens	-2	0.562446
Nonomuraea	-2	3.49582
Nostoc	-2	1.69723
Noviherbaspirillum	-2	3.80699
Novispirillum	-2	2.075
Obesumbacterium	-2	2.46309
Oblitimonas	-2	2.37937
Oceanibaculum	-2	2.21819
Oceanicaulis	-2	3.0015
Oceanicola	-2	1.84267
Oceanimonas	-2	2.3102
Oceaniovalibus	-2	1.44848
Oceanithermus	-2	2.31308
Oceanobacillus	-2	2.35419
Oceanospirillum	-2	3.18219
Octadecabacter	-2	1.57975
Oerskovia	-2	0.445351
Oleiagrimonas	-2	1.85255
Oleiphilus	-2	0.964985
Oligella	-2	2.33362
Oligotropha	-2	1.57289
Olleya	-2	0.461048
Opitutus	-2	2.36726
Orenia	-2	1.93212
Ornatilinea	-2	2.32047
Ornithinibacillus	-2	0.963259
Ornithinimicrobium	-2	1.94552
Ornithobacterium	-2	10.3601
Oscillochloris	-2	2.36524
Ottowia	-2	3.8042
Owenweeksia	-2	2.29566
Oxobacter	-2	-0.97943
Paenarthrobacter	-2	5.57668
Paeniclostridium	-2	4.41767
Paeniglutamicibacter	-2	2.39075
Paenirhodobacter	-2	2.21888
Paludibacterium	-2	1.78496
Pandoraea	-2	2.24174
Pantoea	-2	10.3471
Parabacteroides	-2	5.37135
Paraclostridium	-2	8.09657
Paramesorhizobium	-2	1.71816
Paraoerskovia	-2	2.21137
Pararhodospirillum	-2	2.51309
Parvibaculum	-2	1.96234
Parvularcula	-2	2.09075
Pasteurella	-2	4.7148
Paucibacter	-2	0.199109
Paucisalibacillus	-2	-0.54795
Pediococcus	-2	4.19677
Pedosphaera	-2	2.60165
Pelagibaca	-2	-0.35402
Pelagibacterium	-2	2.4022
Pelistega	-2	2.89436
Pelobacter	-2	2.42307
Pelodictyon	-2	1.21003
Pelosinus	-2	1.26879
Peptoclostridium	-2	1.27533
Perlucidibaca	-2	0.967712
Persephonella	-2	-0.14655
Phaeodactylibacter	-2	1.38187
Phaeospirillum	-2	1.93768
Phascolarctobacterium	-2	2.53074
Phaseolibacter	-2	3.76421
Phenylobacterium	-2	1.42558
Phycicoccus	-2	0.735614
Phycisphaera	-2	4.12961
Pilimelia	-2	1.37048
Pimelobacter	-2	1.38221
Pirellula	-2	1.43863
Planctomyces	-2	1.79737
Planctopirus	-2	3.71146
Planktomarina	-2	2.83275
Planktothricoides	-2	1.33678
Planococcus	-2	6.11261
Planomicrobium	-2	0.209071
Planomonospora	-2	1.35706
Plantibacter	-2	3.29897
Pleomorphomonas	-2	1.69425
Plesiocystis	-2	2.35395
Pleurocapsa	-2	3.17517
Pluralibacter	-2	0.929831
Polycyclovorans	-2	3.63006
Polymorphum	-2	1.73056
Polynucleobacter	-2	2.71068
Pontibacter	-2	3.97689
Ponticaulis	-2	1.93057
Ponticoccus	-2	1.78928
Porphyrobacter	-2	3.68776
Porticoccus	-2	2.43532
Pragia	-2	1.74147
Prauserella	-2	2.24833
Prochlorococcus	-2	7.21872
Prolixibacter	-2	2.1432
Promicromonospora	-2	1.82669
Propionicicella	-2	2.43634
Propionimicrobium	-2	3.29033
Propionispira	-2	2.06401
Prosthecochloris	-2	1.72146
Prosthecomicrobium	-2	3.13701
Proteiniclasticum	-2	2.52135
Proteiniphilum	-2	1.68871
Proteus	-2	17.7341
Pseudacidovorax	-2	-0.52711
Pseudaminobacter	-2	1.5772
Pseudarthrobacter	-2	2.76942
Pseudobacteroides	-2	0.077276
Pseudobutyrivibrio	-2	3.93406
Pseudoclavibacter	-2	5.19894
Pseudodonghicola	-2	6.25709
Pseudoduganella	-2	1.20106
Pseudoflavonifractor	-2	2.83438
Pseudoglutamicibacter	-2	2.43773
Pseudogulbenkiania	-2	4.25983
Pseudohaliea	-2	5.83075
Pseudohongiella	-2	2.38283
Pseudolabrys	-2	1.77469
Pseudonocardia	-2	3.52914
Pseudooceanicola	-2	1.35681
Pseudopedobacter	-2	2.14842
Pseudorhodobacter	-2	2.38763
Pseudorhodoferax	-2	0.378492
Pseudothermotoga	-2	2.23955
Psychrilyobacter	-2	0.337622
Psychrobacillus	-2	-2.93255
Psychroserpens	-2	3.87802
Puniceibacterium	-2	2.4154
Pusillimonas	-2	1.08199
Pyramidobacter	-2	3.00144
Pyrinomonas	-2	2.6114
Rahnella	-2	0.156673
Ramlibacter	-2	4.33387
Raoultella	-2	2.22146
Rathayibacter	-2	2.44069
Reinekea	-2	2.67243
Renibacterium	-2	2.41003
Reyranella	-2	3.1605
Rheinheimera	-2	2.6856
Rhodobacter	-2	1.68561
Rhodoferax	-2	2.16387
Rhodoluna	-2	2.82666
Rhodonellum	-2	4.6178
Rhodospirillum	-2	1.42299
Rhodothermus	-2	1.8966
Rhodovibrio	-2	2.18815
Richelia	-2	1.92517
Rickettsia	-2	13.2238
Rickettsiella	-2	1.9959
Riemerella	-2	12.629
Rikenella	-2	-0.85043
Risungbinella	-2	3.22193
Robiginitalea	-2	2.34888
Robiginitomaculum	-2	4.01827
Robinsoniella	-2	0.369153
Roseateles	-2	4.9303
Roseburia	-2	1.95388
Roseibacterium	-2	1.49201
Roseibium	-2	2.828
Roseiflexus	-2	-0.0787
Roseivirga	-2	3.79216
Roseivivax	-2	2.0373
Roseobacter	-2	7.0697
Roseovarius	-2	6.29896
Rouxiella	-2	2.06807
Ruania	-2	0.049023
Rubellimicrobium	-2	2.64392
Rubidibacter	-2	2.49976
Rubinisphaera	-2	3.66327
Rubritalea	-2	1.56694
Rubritepida	-2	1.19457
Rubrivivax	-2	0.099759
Rubrobacter	-2	1.87205
Rudaea	-2	1.87339
Rudanella	-2	1.42553
Ruegeria	-2	14.519
Rufibacter	-2	2.81643
Rummeliibacillus	-2	2.0053
Runella	-2	4.53489
Saccharibacillus	-2	3.0857
Saccharibacter	-2	11.7878
Saccharicrinis	-2	1.2894
Saccharomonospora	-2	7.91471
Saccharophagus	-2	3.00338
Saccharopolyspora	-2	0.874623
Saccharospirillum	-2	2.37909
Saccharothrix	-2	0.864978
Sagittula	-2	1.51466
Salegentibacter	-2	1.01906
Salimicrobium	-2	2.35373
Salinarimonas	-2	1.00897
Salinibacillus	-2	1.97257
Salinibacter	-2	2.31482
Salinicoccus	-2	3.09993
Salinimicrobium	-2	1.14855
Salinisphaera	-2	0.462183
Salinispira	-2	2.41012
Salinispora	-2	2.95638
Salinivibrio	-2	2.4667
Salipiger	-2	2.23738
Salisaeta	-2	2.32035
Salmonella	-2	16.7318
Salsuginibacillus	-2	2.34742
Sandaracinus	-2	2.73849
Sandarakinorhabdus	-2	2.89023
Sanguibacter	-2	0.97725
Sanguibacteroides	-2	16.1211
Saprospira	-2	1.48622
Scardovia	-2	0.668646
Schleiferia	-2	4.30054
Schlesneria	-2	1.09673
Sciscionella	-2	2.01709
Sebaldella	-2	3.23507
Sedimenticola	-2	2.10727
Sedimentitalea	-2	2.25684
Sediminibacillus	-2	2.18006
Sediminibacter	-2	0.47524
Sediminibacterium	-2	1.68063
Sediminicola	-2	1.64218
Sediminimonas	-2	1.88611
Segetibacter	-2	2.34467
Segniliparus	-2	2.41859
Sellimonas	-2	2.32359
Senegalimassilia	-2	0.202394
Serinicoccus	-2	1.759
Serratia	-2	7.58446
Sharpea	-2	1.0515
Shewanella	-2	11.8152
Shigella	-2	16.5439
Shimazuella	-2	1.89396
Shimia	-2	2.15134
Shimwellia	-2	1.10189
Shinella	-2	5.11012
Siansivirga	-2	1.16843
Siccibacter	-2	2.10858
Sideroxydans	-2	1.69045
Silanimonas	-2	1.66092
Silvibacterium	-2	2.20042
Simiduia	-2	2.21934
Simkania	-2	2.01134
Simonsiella	-2	1.01784
Simplicispira	-2	3.7265
Singulisphaera	-2	-0.2021
Sinomonas	-2	2.18009
Sinorhizobium	-2	14.2119
Skermanella	-2	0.562337
Smaragdicoccus	-2	3.76985
Sneathia	-2	2.38872
Sneathiella	-2	2.31813
Snodgrassella	-2	0.642912
Sodalis	-2	1.97311
Solibacillus	-2	2.30965
Solimonas	-2	2.95549
Solitalea	-2	-0.10852
Sorangium	-2	10.1273
Sphaerobacter	-2	2.73373
Sphaerotilus	-2	-0.33691
Sphingorhabdus	-2	2.27225
Spiribacter	-2	0.96114
Spirillospora	-2	0.416509
Spirochaeta	-2	4.89447
Spiroplasma	-2	4.59312
Spirosoma	-2	-0.95751
Spongiibacter	-2	2.59818
Sporichthya	-2	2.34064
Sporolactobacillus	-2	2.67528
Sporomusa	-2	1.0301
Sporosarcina	-2	2.71664
Stackebrandtia	-2	1.90093
Stanieria	-2	0.419062
Stappia	-2	1.58533
Starkeya	-2	1.78814
Steroidobacter	-2	2.45811
Stigmatella	-2	3.59152
Streptacidiphilus	-2	3.70309
Streptobacillus	-2	0.259089
Streptomonospora	-2	0.641173
Streptomyces	-2	16.4038
Streptosporangium	-2	1.28309
Subdoligranulum	-2	2.26531
Succinimonas	-2	10.6084
Succinispira	-2	3.17836
Succinivibrio	-2	0.934347
Sulfitobacter	-2	0.285794
Sulfobacillus	-2	1.73168
Sulfuricurvum	-2	1.00968
Sulfurihydrogenibium	-2	4.35389
Sulfurimonas	-2	1.12267
Sulfurospirillum	-2	1.70611
Sulfurovum	-2	0.971158
Sunxiuqinia	-2	5.13609
Sutterella	-2	10.2088
Symbiobacterium	-2	2.37914
Synechococcus	-2	5.66599
Synechocystis	-2	4.65344
Synergistes	-2	4.57999
Syntrophobacter	-2	2.32406
Syntrophomonas	-2	2.18236
Syntrophorhabdus	-2	2.66425
Syntrophothermus	-2	0.766757
Syntrophus	-2	2.23263
Tanticharoenia	-2	2.82111
Tardiphaga	-2	0.183029
Tateyamaria	-2	2.47134
Tatlockia	-2	1.71143
Tatumella	-2	0.106905
Taylorella	-2	2.05155
Tenacibaculum	-2	3.03472
Tepidanaerobacter	-2	1.55888
Tepidicaulis	-2	2.12985
Tepidiphilus	-2	2.42312
Terasakiella	-2	2.69289
Terrabacter	-2	18.9705
Terracidiphilus	-2	-0.67133
Terracoccus	-2	0.594819
Terribacillus	-2	2.25239
Terriglobus	-2	6.69825
Terrimicrobium	-2	2.63684
Terrimonas	-2	1.34865
Terrisporobacter	-2	-0.44254
Tessaracoccus	-2	2.78764
Tetragenococcus	-2	0.883395
Thalassobacillus	-2	1.64146
Thalassobacter	-2	2.04196
Thalassobaculum	-2	2.59913
Thalassobium	-2	2.26402
Thalassobius	-2	2.79617
Thalassolituus	-2	2.27314
Thalassomonas	-2	2.97289
Thalassospira	-2	4.38874
Thalassotalea	-2	2.22828
Thauera	-2	-0.70159
Thermacetogenium	-2	2.40625
Thermaerobacter	-2	2.29595
Thermanaerothrix	-2	2.62438
Thermanaerovibrio	-2	0.4459
Thermicanus	-2	0.178797
Thermincola	-2	2.26668
Thermithiobacillus	-2	0.323179
Thermoactinomyces	-2	0.246337
Thermoanaerobacter	-2	7.64726
Thermoanaerobacterium	-2	2.30175
Thermoanaerobaculum	-2	2.50099
Thermobacillus	-2	2.82092
Thermobaculum	-2	2.59917
Thermobifida	-2	3.69782
Thermobispora	-2	2.45225
Thermobrachium	-2	0.93309
Thermocrinis	-2	1.82324
Thermocrispum	-2	1.01675
Thermodesulfatator	-2	0.135806
Thermodesulfobacterium	-2	2.83582
Thermodesulfobium	-2	1.62084
Thermodesulfovibrio	-2	2.02546
Thermomicrobium	-2	2.396
Thermomonas	-2	1.85026
Thermomonospora	-2	2.18048
Thermonema	-2	0.833088
Thermopetrobacter	-2	0.952303
Thermorudis	-2	2.27284
Thermosediminibacter	-2	2.13078
Thermosinus	-2	2.15862
Thermosipho	-2	3.69362
Thermosulfidibacter	-2	2.41263
Thermosulfurimonas	-2	2.33461
Thermosynechococcus	-2	2.40784
Thermotoga	-2	2.11885
Thermovibrio	-2	2.34792
Thermovirga	-2	2.5477
Thermus	-2	2.32917
Thioalkalimicrobium	-2	1.85219
Thioalkalivibrio	-2	4.48474
Thiobacillus	-2	0.52899
Thiocapsa	-2	1.94008
Thioclava	-2	2.4478
Thiocystis	-2	3.26079
Thioflavicoccus	-2	6.90056
Thiolapillus	-2	2.49904
Thiomicrospira	-2	-0.05997
Thiomonas	-2	1.38737
Thioploca	-2	3.69921
Thiorhodospira	-2	3.78566
Thiorhodovibrio	-2	2.09232
Thiothrix	-2	6.17025
Timonella	-2	2.37537
Tistrella	-2	1.04216
Tolumonas	-2	1.9419
Tomitella	-2	2.38154
Tropheryma	-2	2.62307
Tropicibacter	-2	2.22794
Truepera	-2	2.9617
Trueperella	-2	2.25997
Tuberibacillus	-2	1.99527
Turicella	-2	1.46228
Turicibacter	-2	1.35638
Turneriella	-2	2.52397
Tyzzerella	-2	1.82598
Uliginosibacterium	-2	3.02679
Ulvibacter	-2	-0.56325
Ureaplasma	-2	5.97658
Vagococcus	-2	0.253932
Varibaculum	-2	2.94977
Ventosimonas	-2	2.25027
Verrucosispora	-2	1.24839
Vibrio	-2	15.5599
Virgibacillus	-2	0.831441
Viridibacillus	-2	0.309806
Vitellibacter	-2	1.7488
Vitreoscilla	-2	3.7141
Vogesella	-2	1.98534
Vulgatibacter	-2	3.01837
Weeksella	-2	0.537071
Wenxinia	-2	2.93214
Wenzhouxiangella	-2	2.34199
Williamsia	-2	0.846864
Wohlfahrtiimonas	-2	2.03877
Wolbachia	-2	9.80525
Wolinella	-2	2.4329
Woodsholea	-2	2.142
Xanthobacter	-2	4.05445
Xanthomarina	-2	2.10772
Xenococcus	-2	7.06006
Xenophilus	-2	-0.58359
Xylanimonas	-2	2.50882
Xylella	-2	12.1994
Xylophilus	-2	0.41559
Yaniella	-2	2.86585
Yokenella	-2	2.13714
Yonghaparkia	-2	2.81316
Youngiibacter	-2	2.30574
Zavarzinella	-2	0.447194
Zhouia	-2	2.46784
Zobellia	-2	0.969365
Zooshikella	-2	1.15375
Zunongwangia	-2	2.08619
Zymobacter	-2	3.66014
Zymomonas	-2	0.221245

## Sheet: Ext1c
	Tumors | log10(Relative Abundance + 0.01)	Shams | log10(Relative Abundance + 0.01)
Pseudomonas	-1.87125	-0.467236
Burkholderia	-1.51703	-0.824378
Acinetobacter	-1.85788	-1.4116
Rhizobium	-1.94615	-1.53272
Deinococcus	-1.99054	-1.60389
Aquabacterium	-1.97916	-1.6774
Oryza meyeriana	-1.98993	-1.69502
Pseudarcicella	-1.99896	-1.72401
Brevundimonas	-1.97992	-1.74826
Propionibacterium	-1.99157	-1.75959
Flavobacterium	-1.98379	-1.7607
Methylobacterium	-1.91392	-1.72621
Helcococcus	-2	-1.78897
Kocuria	-1.95485	-1.76406
Curtobacterium	-1.99818	-1.79398
Blautia	-1.98867	-1.7984
Enhydrobacter-Moraxella	-1.98051	-1.80875
Bradyrhizobium	-1.9965	-1.82027
Delftia	-2	-1.85055
Bdellovibrio	-1.99783	-1.84938
Saccharopolyspora	-1.99935	-1.87139
Sugarcane	-1.97691	-1.85583
Bifidobacterium	-1.89567	-1.79746
Akkermansia	-1.99767	-1.87962
Turicibacter	-1.99693	-1.88273
Acidovorax-Limnohabitans	-2	-1.90363
Rhodoluna	-1.99831	-1.90273
Sphingomonas	-1.93309	-1.84987
Caldalkalibacillus	-2	-1.9095
Spirochaeta	-2	-1.91658
Mycobacterium	-1.98501	-1.90692
Curvibacter	-1.9991	-1.92336
Paracoccus	-1.97876	-1.90946
Legionella	-1.99424	-1.92282
Ethanoligenens	-1.99967	-1.93233
Hydrogenophaga	-2	-1.93543
Paenalcaligenes	-2	-1.93586
Ensifer	-2	-1.94997
Gordonia	-1.96755	-1.92352
Ezakiella	-1.99292	-1.94753
Phyllobacterium	-2	-1.95461
Ralstonia	-1.96438	-1.93334
Cloacibacterium	-1.93541	-1.91333
*Rhabdochlamydia	-1.99971	-1.9752
Comamonas	-1.9859	-1.96387
Finegoldia	-1.9829	-1.96147
Undibacterium	-1.9954	-1.97362
Aeromonas	-2	-1.97997
Sclerotinia borealis	-2	-1.98247
Nocardioides	-1.98645	-1.9702
Comamonas-Rubrivivax	-2	-1.98415
Enterococcus	-1.95513	-1.94261
Alishewanella	-2	-1.9879
Chryseobacterium	-1.99664	-1.9849
Leptolyngbya	-2	-1.98956
Bacteroides	-1.9907	-1.98121
Allobaculum	-2	-1.99166
Domibacillus	-2	-1.99168
Vagococcus	-2	-1.99211
Rhodopseudomonas	-2	-1.99271
Providencia	-2	-1.99329
Methylotenera	-1.99993	-1.99348
Alistipes	-2	-1.99509
Lachnoclostridium	-1.99638	-1.99197
Faecalibacterium	-2	-1.99572
Hymenobacter	-1.98756	-1.98381
Cupriavidus	-2	-1.99667
Chlorochromatium	-2	-1.9968
Geobacter	-2	-1.99684
Vibrio	-2	-1.99719
Proteus	-2	-1.99721
Mucispirillum	-2	-1.99754
Pseudoxanthomonas	-1.99023	-1.98801
*Aquiluna	-2	-1.99787
Hafnia-Hafnia-Obesumbacterium	-2	-1.9981
Sporanaerobacter	-2	-1.99823
Parasutterella	-2	-1.99836
Photobacterium	-2	-1.99847
Enterorhabdus	-2	-1.99858
Pseudochrobactrum	-2	-1.99868
Haloferula	-2	-1.99873
Owenweeksia	-2	-1.99875
Rhizomicrobium	-2	-1.99881
Anaerotruncus	-2	-1.99883
Holdemanella	-2	-1.99889
Arenibacter	-2	-1.99891
Patulibacter	-2	-1.99892
Desulfonauticus	-2	-1.99895
Sanguibacter	-2	-1.99895
Barnesiella	-2	-1.99903
Ruminiclostridium	-2	-1.99904
Exiguobacterium	-2	-1.99907
Parabacteroides	-1.99942	-1.99853
Enterobacter-Pantoea	-2	-1.99913
Pyrinomonas	-2	-1.99916
Novosphingobium	-1.99916	-1.99832
Proteiniphilum	-2	-1.99918
Fibrella	-2	-1.99918
*Bacilloplasma	-2	-1.9992
Faecalitalea	-2	-1.9992
Perlucidibaca	-2	-1.99921
Soonwooa	-2	-1.99923
Pseudoalteromonas	-2	-1.99925
Anaeroplasma	-2	-1.99926
Pseudobutyrivibrio	-2	-1.99931
Schlegelella	-1.99319	-1.99253
Cetobacterium	-2	-1.99934
Raoultella-Rosenbergiella	-2	-1.99934
Myroides	-2	-1.99935
Mameliella-Phaeomarinomonas	-2	-1.99941
Dysgonomonas	-1.99886	-1.99828
Ureaplasma	-2	-1.99942
Cedecea	-2	-1.99943
Polymorphum	-2	-1.99945
Anaerobiospirillum	-2	-1.99946
Illumatobacter	-2	-1.99947
Clavibacter	-2	-1.99949
Corallococcus	-2	-1.99959
Methylosinus	-2	-1.99959
Denitratisoma	-2	-1.99961
Ruegeria	-2	-1.99963
Shimazuella	-2	-1.99964
Reyranella	-1.99936	-1.99901
Erysipelothrix	-2	-1.99967
Phascolarctobacterium	-1.99931	-1.99902
Aminobacter-Mesorhizobium	-2	-1.99971
Carnobacterium	-2	-1.99973
Sandaracinobacter-Sphingomonas	-2	-1.99981
*Protochlamydia	-2	-1.99982
*Solibacter	-2	-1.99982
Luteibacter	-2	-1.99984
Proteiniborus	-2	-1.99984
Catenibacterium	-2	-1.99985
Terrabacter	-2	-1.99985
Streptomyces	-1.99603	-1.99588
Citrobacter-Enterobacter	-2	-1.99986
Shinella	-2	-1.99987
Halomonas	-1.99832	-1.99822
Actinophytocola-Amycolatopsis	-2	-2
Tolypocladium paradoxum	-2	-2
Shewanella	-1.99954	-1.99955
Gardnerella	-1.99933	-1.9997
Burkholderia-Burkholderia-Paraburkholderia	-1.99832	-1.99869
Porphyrobacter	-1.99883	-1.99921
Erysipelatoclostridium	-1.99928	-1.99968
Eggerthia	-1.99958	-2
Pedobacter	-1.99925	-1.99968
Opitutus	-1.99953	-2
Saccharomonospora	-1.99953	-2
Desulfovibrio	-1.99952	-2
Alysiella	-1.99952	-2
Zymomonas	-1.99951	-2
Rivicola	-1.9995	-2
Ruminococcus	-1.99948	-2
Xanthomonas	-1.98783	-1.98837
Geosporobacter-Thermotalea	-1.99944	-2
Afipia	-1.99942	-2
Variovorax	-1.9994	-2
Zoogloea	-1.9994	-2
Serratia	-1.99938	-2
Arenimonas	-1.99936	-2
Negativicoccus	-1.99935	-2
Slackia	-1.99934	-2
Desulfopila	-1.99931	-2
Pyramidobacter	-1.9993	-2
Hydrogenophilus	-1.99928	-2
Rivibacter	-1.99928	-2
*Alysiosphaera	-1.99835	-1.99908
Oceanobacillus-Paucisalibacillus	-1.99925	-2
Agromyces	-1.99924	-2
Bilophila	-1.99923	-2
Amnibacterium	-1.99921	-2
Kerstersia	-1.99921	-2
Rickettsiella	-1.99789	-1.99868
Dolosigranulum	-1.9992	-2
Acidovorax	-1.99858	-1.99938
Janibacter	-1.99919	-2
Polymorphobacter	-1.99918	-2
Litorilinea	-1.99918	-2
Actinoplanes-Phytohabitans	-1.99918	-2
Terrisporobacter	-1.99913	-2
Alcaligenes	-1.99912	-2
Frankia	-1.99912	-2
Aquincola	-1.99911	-2
Enterobacter-Erwinia	-1.99909	-2
Aggregatibacter-Haemophilus	-1.99908	-2
Jiangella	-1.99905	-2
Roseomonas	-1.99847	-1.99945
Withania somnifera	-1.99902	-2
Weissella	-1.99901	-2
Catellatospora	-1.99899	-2
*Captivus	-1.99898	-2
Glutamicibacter	-1.9987	-1.99973
Nitrobacter	-1.99896	-2
Desulfovermiculus	-1.99896	-2
Sporosarcina	-1.99815	-1.99921
Salinibacterium	-1.99893	-2
Chryseomicrobium	-1.99893	-2
Amaricoccus-Oceanicella	-1.99891	-2
Pilimelia	-1.99891	-2
Actinopolymorpha	-1.99889	-2
Escherichia-Trabulsiella	-1.99889	-2
Pediococcus	-1.99888	-2
Butyrivibrio	-1.99882	-2
Albimonas	-1.99881	-2
Pseudomonas-Serpens	-1.99877	-2
Phytohabitans	-1.99877	-2
Leucobacter	-1.99875	-2
Actinomadura	-1.99874	-2
Miniimonas	-1.99874	-2
Pleomorphomonas	-1.99869	-2
Azorhizobium	-1.99869	-2
Caulobacter	-1.99868	-2
Phenylobacterium	-1.99866	-2
Simonsiella	-1.99866	-2
Crossiella	-1.99865	-2
Cellulomonas	-1.99861	-2
Coxiella	-1.99855	-2
Rhodobacter	-1.99805	-1.99952
Ornithobacterium	-1.99853	-2
Aquicella	-1.99846	-2
Sorangium	-1.99845	-2
Nesterenkonia	-1.99843	-2
Chitinophaga	-1.99843	-2
Novosphingobium-Sphingopyxis	-1.9981	-1.99968
Sphingobacterium	-1.99792	-1.9995
Planctomyces	-1.99738	-1.99897
Cytophaga	-1.9984	-2
Macrococcus	-1.99838	-2
Pelomonas	-1.99835	-2
Brachybacterium	-1.99835	-2
Rubellimicrobium	-1.99832	-2
Marinomonas	-1.99831	-2
Acholeplasma	-1.99829	-2
Pseudolabrys	-1.99828	-2
Gemmatimonas	-1.99826	-2
Nonomuraea	-1.99821	-2
Proteiniclasticum	-1.99818	-2
Arthrobacter	-1.99542	-1.99727
Jeotgalicoccus	-1.99814	-2
Longispora	-1.99814	-2
Couchioplanes-Krasilnikovia	-1.99813	-2
Duganella-Massilia	-1.99535	-1.99724
Microbacterium	-1.99432	-1.99623
Flavisolibacter	-1.99806	-2
Planomicrobium	-1.99806	-2
Bryobacter	-1.99803	-2
Tepidiphilus	-1.99801	-2
Listeria	-1.99747	-1.99946
Rheinheimera	-1.99799	-2
Thermoanaerobacterium	-1.99797	-2
Enteractinococcus	-1.99794	-2
Nannocystis	-1.99788	-2
Cryptobacterium	-1.99785	-2
Orthotrichum	-1.99781	-2
Piper betle	-1.99778	-2
Pseudorhodoferax	-1.99763	-2
Actinophytocola	-1.99762	-2
Uliginosibacterium	-1.9976	-2
Bulleidia	-1.99758	-2
Sphingobium	-1.99353	-1.99594
Vogesella	-1.99756	-2
Mesorhizobium	-1.9975	-2
Arundo-Oryza meyeriana	-1.99748	-2
Anoxybacillus-Bacillus	-1.99744	-2
Spirosoma	-1.99741	-2
Craurococcus	-1.99741	-2
Aureimonas	-1.9974	-2
Alsobacter	-1.99729	-2
Aerococcus	-1.99724	-2
Aquincola-Azohydromonas	-1.9972	-2
Salinicoccus	-1.99719	-2
Nitrospira	-1.99718	-2
Phreatobacter	-1.99704	-2
Howardella	-1.99694	-2
Frigoribacterium	-1.9969	-2
Dermacoccus	-1.99669	-2
Georgenia	-1.99667	-2
Blastococcus	-1.99658	-2
Kingella	-1.99657	-2
Sphingopyxis	-1.99618	-1.99968
Romboutsia	-1.99649	-2
Desulfobulbus	-1.9964	-2
Actinotalea	-1.99636	-2
Caenimonas	-1.99629	-2
Actinobacillus-Haemophilus	-1.99619	-2
Dietzia	-1.99584	-2
Boechera-Brassica	-1.99576	-2
Geobacillus	-1.99425	-1.99856
Paracocccus	-1.99561	-2
Neochlamydia	-1.99558	-2
Haliangium	-1.99547	-2
Cypripedium	-1.99479	-2
Roseburia	-1.99344	-1.99865
Luteolibacter	-1.99473	-2
Euzebya	-1.9945	-2
Gemmata	-1.99444	-2
Pirellula	-1.99441	-2
Singulisphaera	-1.99423	-2
Limnohabitans	-1.9941	-2
Prauserella	-1.99393	-2
Aeriscardovia	-1.99389	-2
Blastocatella	-1.99367	-2
Meiothermus	-1.99353	-2
Arthrobacter-Pseudarthrobacter	-1.99353	-2
Variibacter	-1.9932	-2
Peredibacter	-1.99233	-1.99913
Castanea	-1.99301	-2
Rubrobacter	-1.99278	-2
Steroidobacter	-1.99273	-2
Gaiella	-1.99234	-2
Iamia	-1.9923	-2
Sphingomonas-Zymomonas	-1.99228	-2
Gemmobacter-Rhodobacter	-1.99168	-1.99939
Anaeroglobus	-1.992	-2
Devosia	-1.99198	-2
Peptoniphilus	-1.99185	-2
*Xiphinematobacter	-1.99175	-2
Afipia-Bradyrhizobium	-1.99073	-1.99901
Pedomicrobium	-1.99165	-2
Rhodocista	-1.99163	-2
Paenibacillus	-1.99003	-1.99904
Pseudoramibacter	-1.99095	-2
Ignatzschineria	-1.99078	-2
Aeromonas-Tolumonas	-1.99059	-2
Alicycliphilus-Comamonas	-1.99028	-2
Escherichia	-1.91126	-1.91939
Atopostipes	-1.99002	-2
Williamsia	-1.99001	-2
Olsenella	-1.98962	-2
Haematobacter	-1.98943	-2
Peptococcus	-1.98931	-2
Filifactor	-1.98843	-2
Lysobacter	-1.98835	-2
Aeromicrobium	-1.9876	-2
Facklamia	-1.98697	-2
Solirubrobacter	-1.98691	-2
Oceanobacillus	-1.98677	-2
Psychrobacter	-1.98624	-2
Promicromonospora	-1.98605	-2
Micrococcus	-1.98425	-1.99817
Anaerococcus	-1.98575	-1.99983
Leifsonia	-1.98498	-1.99928
Empedobacter	-1.98554	-2
Sphaerotilus	-1.98533	-2
Alloscardovia	-1.98519	-2
Cardiobacterium	-1.98433	-2
Actinoplanes	-1.98408	-2
Lactococcus	-1.98178	-1.99929
*Nitrososphaera	-1.98072	-2
Phocaeicola	-1.98061	-2
Shuttleworthia	-1.98009	-2
Acaricomes-Arthrobacter	-1.97923	-2
Tepidimonas	-1.97841	-1.99933
Rhodopirellula	-1.97878	-2
Paracocccus-Paracoccus	-1.97788	-2
Streptobacillus	-1.97448	-2
Mogibacterium	-1.97442	-2
Abiotrophia	-1.97309	-2
Thermicanus	-1.97071	-2
Moryella	-1.96957	-2
Lautropia	-1.96922	-2
Brevibacterium	-1.96865	-2
Pasteurella	-1.96838	-2
Altererythrobacter	-1.96716	-2
Thermomonas	-1.96709	-2
Peptoclostridium	-1.96607	-2
Leptotrichia-Streptobacillus	-1.96597	-2
Leuconostoc	-1.96427	-2
Mycoplasma	-1.963	-2
Parascardovia	-1.96239	-2
Stenotrophomonas	-1.96175	-1.99967
Clostridium	-1.95469	-1.99413
Sneathia	-1.95499	-2
Paludibacter	-1.95403	-2
Moraxella	-1.95214	-2
Rhodococcus	-1.86461	-1.90346
Catonella	-1.95148	-2
Eikenella	-1.9443	-2
Dialister	-1.94128	-2
Bergeyella	-1.94039	-1.99926
Johnsonella	-1.93979	-2
Megasphaera	-1.93787	-2
Fretibacterium	-1.93445	-2
Bacillus	-1.87675	-1.93809
Anoxybacillus	-1.91898	-1.99683
Parvimonas	-1.92096	-2
Atopobium	-1.9057	-2
Massilia	-1.88503	-1.99963
Tannerella	-1.88264	-2
Staphylococcus	-1.82534	-1.92742
Aggregatibacter	-1.76515	-1.86116
Peptostreptococcus	-1.85518	-1.99963
Stomatobaculum	-1.85334	-2
Scardovia	-1.83498	-2
Selenomonas	-1.8277	-2
Kingella-Neisseria	-1.82333	-2
Capnocytophaga	-1.75677	-1.90633
Oribacterium	-1.78262	-2
Actinobacillus	-1.76435	-1.99824
Solobacterium	-1.74455	-2
Lactobacillus	-1.56699	-1.72525
Granulicatella	-1.70706	-1.99963
Porphyromonas	-1.54538	-1.74424
Actinomyces	-1.40468	-1.53958
Lachnoanaerobaculum	-1.63288	-1.92235
Corynebacterium	-1.57237	-1.81216
Leptotrichia	-1.55241	-1.81363
Gemella	-1.59597	-1.95027
Treponema	-1.61418	-2
Campylobacter	-1.57066	-1.99956
Neisseria	-1.52058	-1.99896
Veillonella	-1.37858	-1.99966
Alloprevotella	-1.2796	-1.72426
Rothia	-1.34746	-1.99509
Other	-1.23735	-1.7036
Fusobacterium	-1.09817	-1.80176
Haemophilus	-1.03305	-1.99691
Streptococcus	-0.933271	-1.61777
Prevotella	-0.801775	-1.75031

## Sheet: Ext1d
	16S Sequencing | log10(Relative Abundance + 0.01)	Whole Exome Sequencing | log10(Relative Abundnace + 0.01)
Actinomycetota	-1.18342	-0.805574
Bacillota	-0.76445	-0.910825
Bacteroidota	-0.589239	-0.74439
Campylobacterota	-1.79958	-1.80461
Fusobacteriota	-1.05625	-1.25287
Pseudomonadota	-1.16513	-1.114
Spirochaetota	-1.7269	-1.80592
Tenericutes	-1.96168	-2

## Sheet: Ext1e
	Correlation Coefficient
16S vs WES (phylum)	0.873259	0.918086	0.97754	0.981868	0.87312	0.842365	0.956517	0.904919	0.920385	0.780742	0.766295	0.913954	0.755204	0.84396	0.856205	0.876416	0.969078	0.955123	0.973101	0.904967	0.875308	0.614668

## Sheet: Ext1f
	16S Sequencing | log10(Relative Abundance + 0.01)	Whole Exome Sequencing | log10(Relative Abundance + 0.01)
Actinobacillus	-1.93351	-2
Actinomyces	-1.59599	-1.39779
Aggregatibacter	-1.82889	-1.87924
Alloprevotella	-1.41656	-1.66212
Anaeroglobus	-1.96501	-1.98259
Bifidobacterium	-1.95839	-1.88558
Campylobacter	-1.78297	-1.80461
Capnocytophaga	-1.8476	-1.67221
Corynebacterium	-1.73326	-1.68582
Eikenella	-1.95817	-1.80812
Escherichia	-1.97052	-1.98258
Fusobacterium	-1.16187	-1.34256
Gemella	-1.84272	-1.80064
Granulicatella	-1.89736	-1.99566
Haemophilus	-1.58425	-1.81519
Johnsonella	-1.92737	-1.99486
Lachnoanaerobaculum	-1.79391	-1.81979
Lactobacillus	-1.84303	-1.98544
Lautropia	-1.94938	-2
Leptotrichia	-1.58119	-1.72936
Megasphaera	-1.96868	-1.98648
Neisseria	-1.77026	-1.54565
Oribacterium	-1.8291	-1.96754
Paludibacter	-1.94653	-2
Parascardovia	-1.98252	-1.94595
Peptoclostridium	-1.98571	-2
Peptostreptococcus	-1.96997	-1.97229
Porphyromonas	-1.62655	-1.60893
Prevotella	-0.992422	-1.25446
Rothia	-1.71858	-1.33788
Scardovia	-1.96527	-1.92802
Selenomonas	-1.86828	-1.71172
Solobacterium	-1.90906	-1.89352
Stomatobaculum	-1.92348	-1.86163
Streptococcus	-1.40234	-1.48523
Tannerella	-1.911	-1.80924
Treponema	-1.70979	-1.80592
Veillonella	-1.71344	-1.79318

## Sheet: Ext1g
	Correlation Coefficient
16S vs WES (genus)	0.803714	0.948595	0.548771	0.726177	0.805071	0.825315	0.786979	0.636668	0.759357	0.783823	0.639933	0.848173	0.561514	0.681937	0.963247	0.633641	0.905734	0.795807	0.971763	0.846777	0.376047	0.597828

## Sheet: Ext1h
log10(Tumor Bacteria Burden)	16S qPCR
0.540938	0.052723
0.111155	0.048803
0.414969	0.05483
0.71736	0.050839
0.499883	0.065203
0	0.043236
0.079176	0.043737
0.086828	0.050294
0.045122	0.044638
0.349302	0.05166
0.073699	0.043265
0.078877	0.048227
0.040961	0.046151
0.100313	0.049284
1.36691	0.067651
0.004369	0.042013
0.059298	0.044486
0.116397	0.044372
0.003263	0.039053
0.01982	0.046382
0.009457	0.041183
0.15842	0.043816
0.019735	0.033333

## Sheet: Ext1i
16S In Situ Staining	16s qPCR
1.64491	0.044992
1.12792	0.067651
1.1133	0.05166
0.954649	0.065203
0.636747	0.0505
0.42876	0.05483
0.360537	0.043816
0.167675	0.046151
0.124584	0.042013
-0.04187	0.036032
-0.11737	0.044486
-0.33312	0.039053
-0.34045	0.034487
-0.35929	0.044638
-0.5065	0.041183
-0.56887	0.034483
-0.59694	0.043236

## Sheet: Ext1j
log10(Bacteria) Slide 1	log10(Bacteria) Slide 2
1.55501	1.7348
1.08362	1.17221
1.34421	0.882385
1.14021	0.769089
0.707156	0.566337
0.479067	0.378453
1.06872	-0.34764
0.237289	0.098061
0.091065	0.158104
-0.07448	-0.00925
-0.4698	0.235069
-0.30279	-0.36345
-0.07763	-0.60326
-0.39538	-0.32319
-0.25573	-0.75726
-0.23321	-0.90454
-0.66159	-0.53229
