# Supplementary material for: Intratumoral bacteria are immunosuppressive and promote immunotherapy resistance in head and neck squamous cell carcinoma
Source: Nat Cancer. 2026 Jan 2;7(1):80–97. doi: 10.1038/s43018-025-01067-1 (PMC12823012; doi:10.1038/s43018-025-01067-1)
Supplement: Supplementary file 10 — Statistical source data. [file 43018_2025_1067_MOESM10_ESM.xlsx]

## Sheet: Ext2a
log10(WGS TBB + 0.01)	log10(WES TBB + 0.01)
2.35724	-0.158755
2.16554	-0.11403
3.22911	0.664635
1.05791	-1.13364
1.31965	-2
2.28002	0.80972
2.98021	0.381074
1.39263	-0.857851
0.0925315	-0.987567
1.42164	-0.427185
2.96426	2.6729
3.293	1.60764
-1.11176	-2
0.306205	-2
2.30377	0.300955
0.110307	-2
1.00621	0.528559
-0.726699	-2
0.328415	-2
0.375394	-1.57359
0.480934	-2
3.92638	1.35764
2.12646	-0.293443
2.82419	0.28049
3.1086	0.468788
0.955801	-1.01948
0.0746835	-2
2.57551	-0.0176623
1.10754	-1.28962
-1.03508	-2
0.718599	-2
0.675082	-2
-1.4337	-2
-0.0827524	-2
1.7846	-0.663187
1.58796	0.0876085
2.23788	-0.314863
2.45199	-0.130581
2.91072	-0.730234
0.634222	-2
1.89175	-0.0692831
0.430442	-1.28418
2.08432	-0.410453
1.99166	-0.582607
-0.0591853	-2
2.69606	0.538367
2.96528	0.444372
-0.349697	-2
1.04972	-1.02802
0.780058	-2
-0.149768	-2
2.66587	0.209522
0.586045	-0.75813
-0.323203	-1.09571
-0.422995	-1.108
1.93696	-0.130178
2.48987	-0.0503808
2.29107	-0.0234399
1.79709	-0.824814
1.62948	-0.879435
2.95037	0.683061
0.592868	-0.705542
-0.518141	-2
2.23901	0.17095
2.64821	0.290199
1.68204	-0.264243
1.09433	-2
-0.379856	-2
0.591141	-2
0.812974	-0.766802
0.789263	-0.683546
2.63007	0.39628
0.520511	-0.800372
1.28907	-0.709498
-0.304868	-1.4756
-0.304139	-2
-1.32829	-0.934627
0.426608	-1.19777
0.233533	-1.37238
0.42497	-1.49628
0.258176	-2
-0.801476	-0.93665
0.0294375	-1.49851
1.75824	-0.523213
0.315169	-2
3.19319	1.05527
1.76302	-0.915893
1.15954	-1.17845
1.01641	-0.851171
1.02844	-1.02302
1.77651	0.0193956
1.17459	-0.447076
2.6387	0.362167
1.49991	-0.0520653
2.86966	1.86599
0.782755	0.325248
1.72107	0.122498
3.35462	1.11045
1.63035	1.24822
2.73985	0.623457
0.965591	-0.768234
3.36033	0.779474
2.52251	0.27956
1.8899	-0.335052
1.97947	-0.461978
0.983078	-1.25711
-0.249469	-2
-0.172359	-2
2.49171	0.57461
0.816123	-1.42653
1.10121	-0.619975
2.8888	0.659769
2.81827	0.261169
1.42099	0.639475
2.21564	0.0738604
1.8301	-0.0129965
3.13776	1.21745
3.24241	1.21631
2.25258	0.166012
-0.720176	-2
-0.760582	-2
0.807071	-2
3.20952	1.28493
3.57942	1.30187
1.50979	-0.396463
1.93504	-0.0421486
1.52393	-0.497918
0.362378	-2
0.772155	-2
-2	-1.08265
3.2777	0.759541
-0.52606	-2
-1.12703	-2
1.9771	1.42746
-0.370456	-2
3.04374	0.685211
0.384384	-2
2.90365	0.47221
2.34081	0.212906
0.440775	-2
0.539514	-1.41007
3.03786	1.20468
1.64799	-0.905454
1.08578	-2
1.00413	-0.71744
2.16387	0.256959
2.27213	-0.193859
1.94618	-0.0897806
0.850639	-1.19401
2.7986	1.49737
0.755153	-0.959319
3.30325	0.907612
3.63884	1.59532
0.802752	-2
2.85117	0.216318

## Sheet: Ext2b
	WES log10(Relative Abundance +0.01)	WGS log10(Relative Abundance +0.01)
Prevotella	-0.86802	-0.86507
Fusobacterium	-0.82232	-1.10114
Treponema	-1.43196	-1.38262
Capnocytophaga	-1.49087	-1.5569
Streptococcus	-1.50104	-1.6431
Porphyromonas	-1.60674	-1.57437
Campylobacter	-1.60591	-1.7062
Haemophilus	-1.63113	-1.69537
Alloprevotella	-1.72462	-1.70974
Veillonella	-1.73377	-1.83754
Parvimonas	-1.71687	-1.86334
Leptotrichia	-1.75477	-1.82785
Neisseria	-1.796	-1.80121
Selenomonas	-1.81734	-1.78134
Peptostreptococcus	-1.81367	-1.87734
Tannerella	-1.86231	-1.87048
Lachnoanaerobaculum	-1.85684	-1.88098
Solobacterium	-1.85725	-1.88353
Gemella	-1.82409	-1.91759
Actinomyces	-1.89131	-1.85154
Catonella	-1.86393	-1.90173
Filifactor	-1.86813	-1.9039
Aggregatibacter	-1.88213	-1.9126
Mycoplasma	-1.88734	-1.92928
Oribacterium	-1.92415	-1.89712
Eikenella	-1.90165	-1.92178
Dialister	-1.88729	-1.95312
Stomatobaculum	-1.9323	-1.91858
Peptoanaerobacter	-1.93976	-1.94296
Rothia	-1.93759	-1.94657
Bifidobacterium	-1.94674	-1.94127
Peptoniphilus	-1.94646	-1.96235
Atopobium	-1.94784	-1.97389
Kingella	-1.96749	-1.95589
Lactobacillus	-1.95819	-1.96879
Bulleidia	-1.95832	-1.9709
Megasphaera	-1.96365	-1.97268
Granulicatella	-1.94849	-1.99247
Ottowia	-1.98058	-1.97558
Eggerthia	-1.97676	-1.98884
Mogibacterium	-1.97819	-1.98902
Slackia	-1.97859	-1.9889
Anaerococcus	-1.97565	-1.99196
Corynebacterium	-1.98929	-1.98059
Anaeroglobus	-1.98691	-1.98813
Johnsonella	-1.98814	-1.98889
Pseudoramibacter	-1.99054	-1.98732
Bacteroides	-1.98299	-1.99721
Abiotrophia	-1.9911	-1.99136
Mageeibacillus	-1.99144	-1.99138
Bilophila	-1.99254	-1.99159
Scardovia	-1.99155	-1.99387
Finegoldia	-1.98864	-1.9974
Olsenella	-1.99059	-1.99836
Paraprevotella	-1.99761	-1.99166
Sneathia	-1.9901	-1.99918
Tissierella	-1.99513	-1.99451
Actinobaculum	-1.99932	-1.99061
Phocaeicola	-1.99734	-1.99334
Alloscardovia	-1.9909	-2
Shuttleworthia	-1.99238	-1.99887
Streptobacillus	-1.99436	-1.99981
Pseudopropionibacterium	-1.99696	-1.99846
Propionibacterium	-1.99574	-2
Simonsiella	-1.99755	-1.99842
Centipeda	-1.99621	-1.99985
Morococcus	-1.99813	-1.99924
Clostridium	-1.99849	-2
Cardiobacterium	-1.99922	-1.99931
Mitsuokella	-1.99896	-1.99999
Odoribacter	-1.9993	-1.99972
Pasteurella	-1.99905	-1.99997
Ezakiella	-1.9991	-2
Criibacterium	-1.99911	-2
Actinobacillus	-1.99915	-2
Roseburia	-1.99922	-2
Eubacterium	-1.9993	-2
Bergeyella	-1.99944	-2
Colibacter	-1.99948	-2
Anaerosphaera	-1.99952	-2
Fenollaria	-1.99966	-2
Cryptobacterium	-1.9997	-1.99999
Necropsobacter	-1.99969	-2
Levyella	-1.99974	-1.99999
Chryseobacterium	-1.99976	-1.99997
Prevotellamassilia	-1.99975	-2
Parascardovia	-1.99975	-2
Dorea	-1.9999	-1.99998
Kallipyga	-1.99989	-2
Neofamilia	-1.9999	-2
Urmitella	-1.99996	-2

## Sheet: Ext2c
WGS vs. WES (correlation coefficient)
0.762747
0.908921
0.951318
0.974904
0.95749
0.89596
0.987631
0.989145
0.877174
0.954782
0.975748
0.840487
0.952048
0.991983
0.928099
0.939274
0.916847
0.961097
0.85922
0.787654
0.930884
0.97202
0.86722
0.926762
0.856358
0.911413
0.959826
0.801012
0.956391
0.865764
0.94164
0.758369
0.914358
0.890928
0.993643
0.960469
0.80362
0.967176
0.511937
0.964561
0.964335
0.929778
0.962086
0.885961
0.92226
0.955788
0.899847
0.806139
0.960334
0.994555
0.744467
0.97658
0.929399
0.900777
0.923696
0.976627
0.970401
0.926098
0.916443
0.989626
0.761024
0.941979
0.827251
0.992275
0.95547
0.991093
0.919784

## Sheet: Ext2d
	Coefficient	Lower95CI	Upper95CI	P-Value
MD Anderson Cancer Center	-0.446114	-1.23672	0.344487	0.265608
University of Pittsburgh	-0.630123	-1.48941	0.229161	0.148837
University Health Network, Toronto	-0.605642	-1.54403	0.332746	0.203342
UNC	0.212806	-0.861034	1.28665	0.695032
Vanderbilt University	-0.471938	-1.69416	0.750286	0.445438

## Sheet: Ext2e
	log10(WGS TBB + 0.01)
HMS	2.35724	2.16554	2.28002	2.98021	2.96426	3.293	0.328415	3.92638	2.82419	3.1086	0.955801	0.0746835	2.57551	-1.03508	0.718599	-0.0827524	1.7846	1.58796	0.430442	-0.0591853	2.69606	2.96528	0.780058	-0.149768	2.66587	0.586045	1.93696	1.79709	1.62948	2.95037	0.592868	-0.518141	2.23901	1.68204	1.09433	-0.379856	0.812974	1.72107	3.35462	1.63035	2.73985	0.965591	3.36033	2.52251	1.97947	0.983078	-0.249469	-0.172359	2.49171
MDACC	2.48987	2.64821	0.789263	2.63007	1.8301	2.25258	-0.720176	0.807071	3.57942	1.50979	0.362378	-2	3.2777	-0.52606	1.9771	-0.370456	0.384384	2.90365	3.30325	2.85117
BCM	1.42164	2.30377	0.110307	1.04972	-0.422995	0.591141	3.19319	1.01641	2.86966	1.8899	1.42099	3.24241	3.20952	1.52393	3.04374	2.34081
BI	2.29107	0.233533	1.76302	1.15954	1.77651	3.13776	-0.760582	-1.12703
[truncated: 13 more columns]

## Sheet: Ext2f
	Coefficient	Lower95CI	Upper95CI	P-Value
MD Anderson Cancer Center	-0.424116	-1.02513	0.176897	0.165951
University Health Network, Toronto	-0.228793	-0.890439	0.432853	0.496708
University of Pittsburgh	-0.631035	-1.301	0.038928	0.064783
Vanderbilt University	-0.418752	-1.12884	0.291335	0.246754
UNC	0.230884	-0.539065	1.00083	0.555547
Greater Poland Cancer Center	-0.212724	-1.09366	0.668217	0.634982
University of Miami	0.00913581	-0.898153	0.916425	0.984203
Fred Hutchinson	-0.423164	-1.33045	0.484125	0.359428
Emory University - Winship Cancer Inst.	-0.194728	-1.10202	0.712561	0.673053
Barretos Cancer Hospital	-0.385524	-1.29281	0.521765	0.403696
International Genomics Consortium	-0.786995	-1.76308	0.189093	0.113637
University Of Michigan	0.398409	-0.682657	1.47947	0.468859
Asterand	0.408602	-0.672464	1.48967	0.457572
University of Minnesota	-0.0658684	-1.22409	1.09235	0.910962
Medical College of Georgia	-0.514856	-1.67307	0.643362	0.382381
Johns Hopkins	0.178327	-0.979891	1.33654	0.762099
