# Supplementary material for: Intratumoral bacteria are immunosuppressive and promote immunotherapy resistance in head and neck squamous cell carcinoma
Source: Nat Cancer. 2026 Jan 2;7(1):80–97. doi: 10.1038/s43018-025-01067-1 (PMC12823012; doi:10.1038/s43018-025-01067-1)
Supplement: Supplementary file 11 — Statistical source data. [file 43018_2025_1067_MOESM11_ESM.xlsx]

## Sheet: Ext3a
log10(Tumor Bacteria Burden)	log10(Relative Fusobacterium)
2.35722	-0.771115
2.16551	-0.784451
3.2291	-0.394253
1.05753	-1.73643
1.31944	-0.226243
2.28	-0.787742
2.98021	-0.816546
1.39245	-1.44219
1.42148	-0.80115
2.96425	-0.690254
3.293	-1.59003
0.304054	-0.653271
2.30375	-0.395792
0.106925	-1.07341
1.00578	-0.752087
0.37356	-2
0.479497	-1.18041
1.61031	-2
3.92638	-0.826986
2.12642	-1.62038
2.82418	-0.50787
3.1086	-0.490928
0.95532	-1.03366
2.5755	-0.729344
1.1072	-1.06978
0.717768	-0.532826
0.674164	-0.46717
1.78453	-0.255763
1.58785	-1.30839
2.23786	-0.84568
2.45197	-0.179417
2.91071	-0.175013
0.633213	-1.43409
1.8917	-0.519211
0.428827	-0.815563
2.08428	-1.19322
1.99162	-0.826763
2.69605	-0.6626
2.96528	-0.196316
-0.359523	-1.648
1.04933	-1.06708
0.779336	-1.06684
2.66586	-0.229356
0.584917	-1.14551
-0.332442	-1.66942
1.93691	-1.01097
2.48985	-0.0836669
2.29105	-0.51595
1.79702	-0.462175
1.62938	-0.487591
2.95037	-0.561605
0.591758	-0.799234
2.23899	-0.531884
2.6482	-0.399528
1.68195	-1.40488
1.09398	-1.33325
0.590026	-0.770996
0.812305	-0.757323
0.788557	-0.629627
2.63006	-0.952832
0.519199	-1.03584
1.28884	-1.5744
-0.313721	-1.70585
-0.312976	-1.51931
0.424979	-0.892832
0.423335	-1.71076
1.75817	-0.814809
0.313062	-1.12056
3.19318	-0.708482
1.76294	-0.181245
1.15924	-0.802541
1.016	-1.46492
1.02803	-1.35249
1.77643	-0.728731
1.1743	-1.44977
0.231569	-1.59714
2.63869	-0.772513
1.49977	-2
2.86966	-0.693946
0.782038	-0.95771
1.72099	-1.29623
3.35462	-0.385582
1.63025	-0.294158
2.73985	-0.580429
0.965121	-0.971654
3.36033	-0.297598
2.5225	-0.411066
1.88984	-1.07023
1.97943	-2
0.982626	-1.60817
2.49169	-1.83243
0.815459	-2
1.10087	-0.553052
2.8888	-0.532142
2.81826	-0.0501278
1.42083	-2
2.21561	-0.468379
1.83003	-1.70065
3.13776	-0.887797
3.24241	-0.759961
2.25256	-0.906052
0.806393	-0.140103
3.20952	-0.758957
3.57942	-0.710492
1.50966	-0.61074
1.93499	-0.8595
1.5238	-1.1783
0.360488	-1.77394
0.771421	-1.29572
3.2777	-0.860716
1.97705	-1.22198
3.04374	-0.356633
2.90365	-0.508869
2.34079	-0.57656
0.439198	-1.12661
0.538259	-1.94919
3.03786	-0.988269
1.64789	-1.04202
1.08542	-1.78742
1.0037	-1.21854
2.16384	-0.938284
2.27211	-0.308558
1.94614	-2
0.850026	-1.23457
2.7986	-1.20058
0.75439	-1.11531
3.30325	-1.9159
3.63884	-0.988776
0.802067	-1.05435
2.85116	-1.28245

## Sheet: Ext3b
log10(Tumor Bacteria Burden)	log10(Relative Fusobacterium)
-0.78645	-2
-0.64069	-2
-0.547793	-2
-0.443875	-2
-0.349202	-2
0.539981	-0.602152
1.35748	-0.138264
-0.599001	-2
0.37308	-2
-0.932952	-2
-0.319991	-2
0.201294	-1.08922
0.38796	-1.47983
1.07302	-2
-0.66401	-2
-0.60493	-2
-0.802405	-2
-0.544835	-2
-0.908507	-2
-0.685618	-2
-0.814116	-2
-0.914016	-2
-0.530436	-2
-0.730743	-0.286221
-0.686756	-2
-0.914597	-2
-0.409192	-2
-0.768272	-0.427551
-0.733208	-2
-0.349488	-2
-0.0100953	-2
-0.67642	-2
0.591899	-1.51502
-0.699361	-2
-0.651524	-2
1.98855	-0.368123
-0.295019	-2
1.59631	-1.18954
-0.405804	-2
0.724059	-0.351179
0.741162	-1.20909
-0.0211963	-2
-0.0162646	-2
-0.409201	-2
-0.00602491	-1.00562
-0.852371	-2
-0.287929	-1.23567
2.05727	-1.11123
-0.873529	-2
0.593488	-0.525099

## Sheet: Ext3c
Relative Abundance
Aerobic (0.07+/-0.01)	Anaerobic (0.77+/-0.17)	N.C. (0.16+/-.15)
0.83998	0.123068	0.036952
0.37122	0.596799	0.031981
0.36497	0.586531	0.048499
0.263069	0.348475	0.388455
0.240713	0.739321	0.019966
0.21814	0.694652	0.087209
0.210639	0.566145	0.223216
0.208673	0.75403	0.037297
0.207987	0.616738	0.175275
0.19691	0.579636	0.223454
0.196032	0.570386	0.233581
0.194285	0.395135	0.41058
0.191141	0.680371	0.128489
0.177757	0.541402	0.28084
0.169371	0.770332	0.060297
0.159777	0.604135	0.236088
0.157757	0.778637	0.063606
0.153732	0.824775	0.021493
0.140574	0.674985	0.184441
0.140417	0.534418	0.325165
0.125054	0.641616	0.23333
0.114151	0.861489	0.02436
0.114097	0.844678	0.041225
0.113745	0.692773	0.193482
0.113209	0.557157	0.329634
0.109877	0.802064	0.088059
0.108285	0.780864	0.11085
0.108281	0.521311	0.370408
0.105349	0.768458	0.126193
0.100506	0.751729	0.147764
0.099902	0.842681	0.057417
0.099644	0.620717	0.279639
0.098258	0.756955	0.144787
0.096808	0.866995	0.036197
0.091523	0.787716	0.120761
0.08821	0.835844	0.075946
0.085688	0.662948	0.251364
0.08556	0.694939	0.2195
0.083899	0.712169	0.203932
0.08263	0.61588	0.30149
0.080323	0.825934	0.093744
0.077082	0.727866	0.195053
0.072898	0.688319	0.238783
0.072353	0.909054	0.018593
0.069522	0.868915	0.061563
0.068776	0.832721	0.098503
0.067147	0.769681	0.163172
0.066603	0.87182	0.061576
0.065723	0.874621	0.059656
0.065355	0.868285	0.06636
0.062139	0.646552	0.291309
0.059591	0.87546	0.064949
0.055364	0.593707	0.350929
0.051356	0.867987	0.080657
0.050515	0.86105	0.088435
0.049981	0.780481	0.169537
0.049915	0.867803	0.082282
0.048372	0.820458	0.131169
0.046997	0.899675	0.053328
0.046562	0.89454	0.058899
0.046167	0.87433	0.079503
0.045495	0.720093	0.234412
0.045407	0.265341	0.689252
0.044772	0.830516	0.124711
0.040777	0.889902	0.069321
0.040648	0.720402	0.23895
0.037711	0.875493	0.086796
0.036044	0.926068	0.037888
0.035026	0.900077	0.064897
0.034507	0.808394	0.157099
0.033624	0.910996	0.055379
0.032548	0.894642	0.07281
0.030003	0.911205	0.058792
0.029374	0.950258	0.020368
0.02915	0.752623	0.218227
0.028576	0.931822	0.039603
0.027503	0.779484	0.193013
0.027432	0.919438	0.05313
0.026808	0.871168	0.102024
0.026048	0.809101	0.164851
0.025985	0.930164	0.043851
0.025956	0.844273	0.129771
0.025355	0.843978	0.130667
0.023844	0.814487	0.161669
0.02278	0.766285	0.210935
0.02255	0.599621	0.377829
0.021976	0.912	0.066025
0.020161	0.514544	0.465295
0.020102	0.806911	0.172986
0.016921	0.906194	0.076886
0.016522	0.83155	0.151928
0.016493	0.684708	0.298799
0.016074	0.928601	0.055325
0.015144	0.893506	0.09135
0.01446	0.935923	0.049617
0.013939	0.896378	0.089684
0.013833	0.88811	0.098056
0.013625	0.976105	0.01027
0.012528	0.80235	0.185123
0.012293	0.920697	0.067009
0.011789	0.899302	0.088909
0.011747	0.95934	0.028913
0.011511	0.884948	0.103541
0.010789	0.834546	0.154665
0.009305	0.962821	0.027873
0.009301	0.85463	0.136069
0.008674	0.123455	0.867871
0.008304	0.488558	0.503138
0.00824	0.942504	0.049256
0.007771	0.913305	0.078925
0.007571	0.890033	0.102396
0.007534	0.925338	0.067129
0.007482	0.896326	0.096191
0.00735	0.916101	0.076548
0.005792	0.328065	0.666143
0.005006	0.623973	0.371021
0.003591	0.918767	0.077642
0.003521	0.915876	0.080604
0.003394	0.823991	0.172614
0.002271	0.908496	0.089232
0.001556	0.832416	0.166029
0.001098	0.83542	0.163481
0	0.284423	0.715577
0	0.372117	0.627883
0	0.864916	0.135084
0	0.78901	0.21099
0	0.856504	0.143496
0	0.887811	0.112189
0	0.914946	0.085054
0	0.93946	0.06054

## Sheet: Ext3d
log10(Tumor Bacteria Burden)	log10(Total Anaerobic Bacteria)
1.97751	1.0709
2.52263	2.29854
3.24243	3.01074
0.761968	0.317965
2.29127	2.16018
2.86971	2.71151
0.808864	0.56693
2.88885	2.76626
2.82425	2.61439
0.454715	0.228787
3.29302	3.04921
2.16414	1.76134
1.01005	0.844783
1.94663	1.68056
1.79771	1.6846
0.818945	0.604375
0.683264	0.577152
2.73993	2.65628
1.77716	1.6068
2.57562	2.3036
0.596068	0.409448
2.6483	2.58357
1.42247	1.34946
2.23924	2.07994
0.601048	0.35559
2.85122	2.75545
1.17719	1.07058
-0.23178	-0.45151
1.64887	1.53478
1.3942	1.27085
3.20955	3.13522
0.333686	0.138715
0.789153	0.670483
2.98025	2.91827
1.511	1.40773
2.63879	2.56093
0.256331	0.089878
-0.24786	-0.37343
0.379023	0.238879
-0.27003	-0.43281
0.822051	0.740373
3.57943	3.44149
0.856118	0.696637
3.36035	3.31894
3.19321	3.13219
0.444712	0.368334
0.795567	0.683953
1.68286	1.62342
0.778711	0.721565
2.2528	2.1915
0.643203	0.459172
1.6304	1.57278
1.00798	0.784461
2.63016	2.56869
2.28022	2.21529
1.03209	0.925582
1.1043	1.04324
0.969801	0.884876
1.58897	1.54318
1.11058	1.06258
2.9643	2.90598
1.78524	1.64291
1.08897	0.522467
3.92638	3.84573
3.10864	3.05798
1.63126	1.48923
2.69614	2.63841
3.35464	3.32128
1.76369	1.71806
0.439418	0.350768
2.21588	2.17542
2.34099	2.29266
2.96532	2.92495
3.04378	3.02162
0.441003	0.32272
2.66595	2.63529
2.95042	2.84224
2.91077	2.87429
2.08464	2.0248
2.9037	2.81171
2.79867	2.76723
0.391557	0.32128
2.16581	2.0922
1.02016	0.931989
0.960107	0.845947
0.726008	0.5093
0.987123	0.947549
0.3251	0.055485
3.27772	3.18455
1.16224	1.11977
3.30327	3.22316
1.42312	1.25938
2.35741	2.32525
0.602736	0.555124
3.0379	3.00914
3.63885	3.59134
0.532144	0.482215
2.81833	2.80783
0.786496	0.692605
3.22913	3.19325
1.29107	1.24523
3.13779	3.11977
2.30396	2.25091
1.8904	1.81196
2.27234	2.25589
1.93741	1.86928
1.06132	0.17881
0.139615	-0.1397
1.32151	1.29592
1.99206	1.95272
0.813123	0.763353
1.05319	1.0198
2.48999	2.44248
1.09746	1.05973
1.61138	1.12951
1.50114	1.29713
1.72181	1.68509
1.5251	1.48705
0.493661	0.41255
1.89225	1.85063
2.49183	2.4122
2.45212	2.37406
2.12675	1.58153
2.23811	1.80921
-0.2324	-0.28399
1.75893	1.65621
1.97988	1.91269
1.83067	1.77907
1.9355	1.89694
0.550656	0.524321

## Sheet: Ext3e
log10(Tumor Bacteria Burden)	log10(Total Aerobic Bacteria)
1.97751	1.90186
2.52263	2.09248
3.24243	2.80473
0.761968	0.202591
2.29127	1.67347
2.86971	2.20866
0.808864	0.156967
2.88885	2.20853
2.82425	2.14253
0.454715	-0.19292
3.29302	2.58544
2.16414	1.45381
1.01005	0.308998
1.94663	1.19872
1.79771	1.02993
0.818945	0.055798
0.683264	-0.07315
2.73993	1.92712
1.77716	0.929479
2.57562	1.72375
0.596068	-0.23593
2.6483	1.70654
1.42247	0.49231
2.23924	1.29711
0.601048	-0.26724
2.85122	1.89262
1.17719	0.234915
-0.23178	-0.81624
1.64887	0.679699
1.3942	0.411803
3.20955	2.20936
0.333686	-0.51586
0.789153	-0.15811
2.98025	1.96659
1.511	0.48562
2.63879	1.58534
0.256331	-0.60898
-0.24786	-0.85451
0.379023	-0.534
-0.27003	-0.86611
0.822051	-0.204
3.57943	2.46652
0.856118	-0.21034
3.36035	2.22005
3.19321	2.03571
0.444712	-0.54575
0.795567	-0.29018
1.68286	0.518806
0.778711	-0.31134
2.2528	1.07154
0.643203	-0.43529
1.6304	0.421341
1.00798	-0.18153
2.63016	1.34262
2.28022	0.987902
1.03209	-0.1985
1.1043	-0.13689
0.969801	-0.26249
1.58897	0.283158
1.11058	-0.1574
2.9643	1.6296
1.78524	0.457897
1.08897	-0.18524
3.92638	2.5775
3.10864	1.71984
1.63126	0.26362
2.69614	1.27483
3.35464	1.91199
1.76369	0.328227
0.439418	-0.71792
2.21588	0.750058
2.34099	0.859365
2.96532	1.44401
3.04378	1.51303
0.441003	-0.75066
2.66595	1.12512
2.95042	1.39152
2.91077	1.3509
2.08464	0.525688
2.9037	1.32149
2.79867	1.21597
0.391557	-0.79224
2.16581	0.581118
1.02016	-0.45918
0.960107	-0.51494
0.726008	-0.66207
0.987123	-0.50704
0.3251	-0.85201
3.27772	1.58208
1.16224	-0.46325
3.30327	1.52262
1.42312	-0.27141
2.35741	0.575057
0.602736	-0.79818
3.0379	1.20078
3.63885	1.78378
0.532144	-0.83647
2.81833	0.957402
0.786496	-0.75604
3.22913	1.32085
1.29107	-0.48245
3.13779	1.21037
2.30396	0.383208
1.8904	-0.02816
2.27234	0.265082
1.93741	-0.04368
1.06132	-0.70109
0.139615	-0.95616
1.32151	-0.56553
1.99206	-0.06439
0.813123	-0.82835
1.05319	-0.73425
2.48999	0.382286
1.09746	-0.71837
1.61138	-0.47352
1.50114	-0.58802
1.72181	-0.53924
1.5251	-0.66234
0.493661	-0.95766
1.89225	-0.55754
2.49183	-0.23462
2.45212	-0.38622
2.12675	-1
2.23811	-1
-0.2324	-1
1.75893	-1
1.97988	-1
1.83067	-1
1.9355	-1
0.550656	-1

## Sheet: Ext3f
log10(Tumor Bacteria Burden)	log10(Relative Anaerobic Bacteria)
1.97751	-0.87593
2.52263	-0.21696
3.24243	-0.22437
0.761968	-0.44554
2.29127	-0.12533
2.86971	-0.15203
0.808864	-0.23947
2.88885	-0.11689
2.82425	-0.20291
0.454715	-0.22942
3.29302	-0.23628
2.16414	-0.3924
1.01005	-0.16092
1.94663	-0.25853
1.79771	-0.10772
0.818945	-0.21174
0.683264	-0.10312
2.73993	-0.07843
1.77716	-0.16432
2.57562	-0.26407
0.596068	-0.18601
2.6483	-0.05974
1.42247	-0.0682
2.23924	-0.15319
0.601048	-0.2463
2.85122	-0.09041
1.17719	-0.1019
-0.23178	-0.27465
1.64887	-0.10876
1.3942	-0.1182
3.20955	-0.06921
0.333686	-0.20017
0.789153	-0.11523
2.98025	-0.057
1.511	-0.09815
2.63879	-0.07271
0.256331	-0.17202
-0.24786	-0.15185
0.379023	-0.14136
-0.27003	-0.20351
0.822051	-0.07783
3.57943	-0.13202
0.856118	-0.15595
3.36035	-0.03666
3.19321	-0.05605
0.444712	-0.07432
0.795567	-0.10808
1.68286	-0.05462
0.778711	-0.05324
2.2528	-0.05636
0.643203	-0.18273
1.6304	-0.05283
1.00798	-0.21917
2.63016	-0.05651
2.28022	-0.05996
1.03209	-0.10211
1.1043	-0.0566
0.969801	-0.08068
1.58897	-0.04111
1.11058	-0.04357
2.9643	-0.05339
1.78524	-0.13662
1.08897	-0.56013
3.92638	-0.07545
3.10864	-0.0458
1.63126	-0.13644
2.69614	-0.05281
3.35464	-0.02869
1.76369	-0.04092
0.439418	-0.08704
2.21588	-0.03574
2.34099	-0.04352
2.96532	-0.03564
3.04378	-0.01761
0.441003	-0.11769
2.66595	-0.02603
2.95042	-0.10266
2.91077	-0.03178
2.08464	-0.05494
2.9037	-0.08666
2.79867	-0.0268
0.391557	-0.0684
2.16581	-0.06855
1.02016	-0.08382
0.960107	-0.10998
0.726008	-0.21494
0.987123	-0.03527
0.3251	-0.28022
3.27772	-0.08783
1.16224	-0.03801
3.30327	-0.07492
1.42312	-0.1582
2.35741	-0.02752
0.602736	-0.04407
3.0379	-0.02414
3.63885	-0.04269
0.532144	-0.04667
2.81833	-0.00608
0.786496	-0.09026
3.22913	-0.03119
1.29107	-0.04129
3.13779	-0.01352
2.30396	-0.0482
1.8904	-0.07338
2.27234	-0.01197
1.93741	-0.06317
1.06132	-0.87466
0.139615	-0.30228
1.32151	-0.02113
1.99206	-0.03466
0.813123	-0.04574
1.05319	-0.02903
2.48999	-0.04272
1.09746	-0.03334
1.61138	-0.471
1.50114	-0.19793
1.72181	-0.03209
1.5251	-0.03345
0.493661	-0.07884
1.89225	-0.03692
2.49183	-0.07447
2.45212	-0.07293
2.12675	-0.53103
2.23811	-0.4178
-0.2324	-0.05803
1.75893	-0.09745
1.97988	-0.06223
1.83067	-0.04682
1.9355	-0.03388
0.550656	-0.02252

## Sheet: Ext3g
log10(Tumor Bacteria Burden)	log10(Relative Aerobic Bacteria)
1.97751	-0.07059
2.52263	-0.41882
3.24243	-0.426
0.761968	-0.56373
2.29127	-0.60082
2.86971	-0.6418
0.808864	-0.65632
2.88885	-0.66021
2.82425	-0.66157
0.454715	-0.68422
3.29302	-0.68606
2.16414	-0.68976
1.01005	-0.6965
1.94663	-0.7264
1.79771	-0.74625
0.818945	-0.77012
0.683264	-0.77532
2.73993	-0.78587
1.77716	-0.82225
2.57562	-0.8227
0.596068	-0.86949
2.6483	-0.90605
1.42247	-0.90624
2.23924	-0.90747
0.601048	-0.90936
2.85122	-0.92127
1.17719	-0.92707
-0.23178	-0.92708
1.64887	-0.93799
1.3942	-0.95661
3.20955	-0.959
0.333686	-0.96001
0.789153	-0.96554
2.98025	-0.9714
1.511	-0.99344
2.63879	-1.00784
0.256331	-1.01914
-0.24786	-1.01972
0.379023	-1.02734
-0.27003	-1.03325
0.822051	-1.0442
3.57943	-1.06007
0.856118	-1.08145
3.36035	-1.08432
3.19321	-1.09951
0.444712	-1.10361
0.795567	-1.11268
1.68286	-1.11575
0.778711	-1.12077
2.2528	-1.12289
0.643203	-1.14183
1.6304	-1.15745
1.00798	-1.18466
2.63016	-1.21215
2.28022	-1.21814
1.03209	-1.22198
1.1043	-1.22247
0.969801	-1.23379
1.58897	-1.24415
1.11058	-1.24748
2.9643	-1.25052
1.78524	-1.25574
1.08897	-1.25644
3.92638	-1.26144
3.10864	-1.29434
1.63126	-1.29544
2.69614	-1.32139
3.35464	-1.33682
1.76369	-1.34654
0.439418	-1.35157
2.21588	-1.36027
2.34099	-1.37112
2.96532	-1.39791
3.04378	-1.40479
0.441003	-1.40727
2.66595	-1.41369
2.95042	-1.42593
2.91077	-1.42676
2.08464	-1.43406
2.9037	-1.44312
2.79867	-1.44388
0.391557	-1.44423
2.16581	-1.45155
1.02016	-1.47051
0.960107	-1.48439
0.726008	-1.48745
0.987123	-1.49518
0.3251	-1.52056
3.27772	-1.5214
1.16224	-1.56991
3.30327	-1.57639
1.42312	-1.57687
2.35741	-1.58379
0.602736	-1.59956
3.0379	-1.61154
3.63885	-1.6209
0.532144	-1.62281
2.81833	-1.62664
0.786496	-1.64728
3.22913	-1.65182
1.29107	-1.66175
3.13779	-1.6626
2.30396	-1.66734
1.8904	-1.68216
2.27234	-1.71433
1.93741	-1.71443
1.06132	-1.72877
0.139615	-1.73746
1.32151	-1.73897
1.99206	-1.7503
0.813123	-1.75521
1.05319	-1.75613
2.48999	-1.7574
1.09746	-1.76069
1.61138	-1.80157
1.50114	-1.82374
1.72181	-1.86674
1.5251	-1.869
0.493661	-1.87308
1.89225	-1.91112
2.49183	-1.93721
2.45212	-1.95474
2.12675	-2
2.23811	-2
-0.2324	-2
1.75893	-2
1.97988	-2
1.83067	-2
1.9355	-2
0.550656	-2
