# Supplementary material for: Intratumoral bacteria are immunosuppressive and promote immunotherapy resistance in head and neck squamous cell carcinoma
Source: Nat Cancer. 2026 Jan 2;7(1):80–97. doi: 10.1038/s43018-025-01067-1 (PMC12823012; doi:10.1038/s43018-025-01067-1)
Supplement: Supplementary file 12 — Statistical source data. [file 43018_2025_1067_MOESM12_ESM.xlsx]

## Sheet: Ext4a
Hypoxia Score	log10(TBB)
-0.615585	2.35741
1.33409	2.16581
1.19703	3.22913
0.866346	1.06132
-0.522831	1.32152
0.0175637	2.28022
-0.38752	2.98025
-0.896983	1.3942
-1.73292	0.123022
-0.091433	1.42312
2.96131	2.9643
-0.29591	3.29302
-0.508421	-0.776476
0.162477	0.3251
0.627476	2.30396
-0.23255	0.139615
0.847288	1.01005
-0.951019	-0.556534
-2.01648	0.346387
-0.177765	0.391557
0.734597	0.493661
-0.304559	1.61138
-0.00361989	3.92638
-0.323397	2.12675
0.796535	2.82425
-1.66851	3.10863
1.74776	0.960107
0.602569	0.106407
0.133465	2.57562
0.977952	1.11058
0.79048	-0.739355
0.443333	0.726008
1.11142	0.683264
-1.60623	-0.896751
1.41425	-0.0378633
-0.281265	1.78524
0.0391725	1.58897
0.774853	2.23811
-1.62869	2.45212
0.684137	2.91077
-0.569391	0.643203
0.665416	1.89225
0.0148517	0.444712
-0.128244	2.08464
-0.418071	1.99206
-1.08541	-0.0165546
0.275696	2.69614
0.842992	2.96533
-1.40341	-0.270029
0.647971	1.05319
0.315733	0.786496
1.7299	-0.0978207
1.65858	2.66595
1.70476	0.596068
1.54866	-0.247865
1.1087	-0.330147
0.0362112	1.93741
0.752453	2.48999
-0.415638	2.29127
0.526308	1.79771
-0.875872	1.6304
-0.806252	2.95042
0.150266	0.602736
-0.962337	-0.405287
-0.458284	2.23924
-0.211322	2.6483
-0.821645	1.68286
0.359023	1.09747
-0.551931	-0.294985
1.69582	0.601048
-0.157461	0.818945
-1.59955	0.795567
-1.14931	2.63016
0.22896	0.532144
-2.03156	1.29107
0.921892	-0.232399
-0.80505	-0.231781
0.0783292	-0.863411
0.164618	0.441003
-0.397122	0.255783
-2.4471	0.439418
0.514609	0.279227
-1.34399	-0.605633
0.160938	0.0645075
0.205988	1.75892
-0.904591	0.333686
0.33696	3.19321
-0.613621	1.76369
0.443553	1.16224
-0.0984991	1.02016
-0.765805	1.03209
-0.0244663	1.77716
-0.0341419	1.17719
1.39189	0.256331
-0.371541	2.63879
0.403839	1.50114
-1.66052	2.86972
-0.719612	0.789153
-2.08835	1.72181
0.170071	3.35464
1.61466	1.63126
-0.543546	2.73993
0.16884	0.969801
-1.07739	3.36035
-0.250581	2.52263
-0.378167	1.8904
-0.513566	1.97988
1.22852	0.987123
-1.64489	-0.185067
0.539209	-0.117805
1.55614	2.49183
-1.24104	0.822051
0.350667	1.1043
0.0899839	2.88885
-0.177443	2.81833
-0.357746	1.42247
1.45853	2.21588
-0.0852465	1.83067
3.32637	3.13779
0.229283	3.24243
-0.540028	2.2528
0.634015	-0.552115
0.12678	-0.579141
0.318958	0.813123
-1.17735	3.20955
0.115184	3.57943
-0.104363	1.511
-0.384354	1.9355
0.066396	1.5251
-0.862649	0.379023
1.18002	0.778711
0.399148	-1
1.58011	3.27772
-0.55221	-0.411381
-0.0924885	-0.783465
-0.668845	1.97751
-0.471668	-0.287239
-0.311552	3.04377
0.0409757	0.400222
2.34452	2.9037
-1.68317	2.34099
-0.914369	0.454715
-0.165173	0.550656
-1.75424	3.0379
-0.23944	1.64887
1.60219	1.08897
-1.82896	1.00798
1.79032	2.16414
0.181242	2.27234
0.223126	1.94663
0.580022	0.856118
-0.492954	2.79867
-0.834546	0.761968
-0.28213	3.30327
0.133245	3.63885
0.258236	0.808864
0.340068	2.85122

## Sheet: Ext4b
Stage I	Stage II	Stage III	Stage IV
2.96528	1.42164	2.16554	2.35724
2.29107	1.61042	2.96426	1.05791
1.79709	3.92638	0.306205	2.28002
0.315169	2.57551	0.480934	2.98021
1.77651	2.95037	2.82419	0.0925315
2.25258	1.68204	0.0746835	0.110307
2.90365	0.812974	2.45199	1.00621
1.64799	0.789263	2.23901	-0.726699
1.00413	2.63007	-0.379856	0.328415
3.63884	-0.304868	-1.32829	2.12646
	0.426608	2.6387	3.1086
	1.8899	0.782755	0.955801
	-0.249469	2.73985	1.10754
	3.13776	2.52251	0.718599
	3.24241	1.97947	0.675082
	-0.720176	0.983078	-1.4337
	3.20952	1.42099	-0.0827524
	3.57942	2.21564	1.7846
	1.50979	1.8301	1.58796
	0.362378	-0.760582	2.23788
	0.772155	1.93504	2.91072
	-2	2.34081	0.634222
	3.04374	0.539514	1.89175
	0.440775		0.430442
	3.03786		2.08432
			1.99166
			-0.0591853
			2.69606
			-0.349697
			1.04972
			0.780058
			-0.149768
			2.66587
			0.586045
			-0.323203
			-0.422995
			1.93696
			2.48987
			1.62948
			0.592868
			-0.518141
			1.09433
			0.591141
			0.233533
			3.19319
			1.76302
			1.15954
			1.01641
			0.23411
			1.49991
			2.86966
			1.72107
			3.35462
			1.63035
			0.965591
			3.36033
			-0.172359
			2.49171
			0.816123
			1.10121
			2.8888
			2.81827
			0.807071
			1.52393
			3.2777
			-0.52606
			-1.12703
			1.9771
			-0.370456
			0.384384
			1.08578
			3.30325
			0.802752
			2.85117

## Sheet: Ext4c
Stage I-II	Stage III	Stage IV
0.0746835	1.39263	2.35724
1.79709	0.306205	2.16554
1.77651	0.328415	3.22911
2.25258	2.45199	1.05791
1.42164	-0.149768	1.31965
0.480934	2.29107	2.28002
1.61042	2.95037	2.98021
3.92638	0.592868	0.0925315
2.57551	2.23901	2.96426
-1.03508	0.591141	3.293
0.718599	0.812974	-1.11176
2.96528	2.6387	2.30377
2.64821	0.782755	0.110307
1.09433	2.73985	1.00621
-0.379856	0.965591	-0.726699
0.789263	3.36033	0.375394
2.63007	1.97947	2.12646
-0.304868	2.8888	2.82419
-0.304139	2.21564	3.1086
0.315169	1.8301	0.955801
1.49991	-0.52606	1.10754
2.52251	-0.370456	0.675082
1.8899	3.04374	-1.4337
-0.249469	0.384384	-0.0827524
3.13776	2.90365	1.7846
3.24241	0.539514	1.58796
-0.760582	3.03786	2.23788
3.20952	1.64799	2.91072
3.57942	1.00413	1.89175
1.50979	0.850639	0.430442
1.93504	3.30325	2.08432
1.52393		1.99166
0.362378		-0.0591853
0.772155		2.69606
-2		-0.349697
0.440775		1.04972
2.27213		0.780058
3.63884		2.66587
		0.586045
		-0.323203
		-0.422995
		1.93696
		2.48987
		1.62948
		-0.518141
		1.68204
		0.520511
		1.28907
		-1.32829
		0.426608
		0.233533
		0.42497
		0.258176
		-0.801476
		0.0294375
		1.75824
		3.19319
		1.76302
		1.15954
		1.01641
		1.02844
		1.17459
		0.23411
		2.86966
		1.72107
		3.35462
		1.63035
		0.983078
		-0.172359
		2.49171
		0.816123
		1.10121
		2.81827
		1.42099
		-0.720176
		0.807071
		3.2777
		-1.12703
		1.9771
		2.34081
		1.08578
		2.16387
		1.94618
		2.7986
		0.755153
		0.802752
		2.85117

## Sheet: Ext4d
G1-2	G3
2.16554	2.35724
3.22911	1.42164
1.05791	-1.11176
1.31965	1.00621
2.28002	-0.726699
2.98021	0.375394
1.39263	0.955801
0.0925315	0.0746835
2.96426	1.10754
3.293	1.58796
0.306205	1.89175
2.30377	2.69606
0.110307	-0.349697
0.328415	1.04972
1.61042	0.780058
3.92638	0.592868
2.12646	2.64821
2.82419	1.09433
3.1086	0.520511
2.57551	1.28907
-1.03508	-0.304139
0.718599	-1.32829
0.675082	0.42497
-1.4337	0.258176
-0.0827524	1.75824
1.7846	0.315169
2.23788	0.23411
2.45199	2.6387
2.91072	2.86966
0.634222	0.782755
0.430442	1.72107
2.08432	2.73985
1.99166	1.8899
-0.0591853	1.97947
2.96528	-0.172359
-0.149768	1.8301
2.66587	3.13776
0.586045	2.25258
-0.323203	-0.760582
-0.422995	0.807071
1.93696	-0.370456
2.48987	0.440775
2.29107	1.00413
1.79709	2.7986
1.62948
2.95037
-0.518141
2.23901
1.68204
-0.379856
0.591141
0.812974
0.789263
2.63007
0.426608
0.233533
-0.801476
0.0294375
3.19319
1.76302
1.15954
1.01641
1.02844
1.77651
1.17459
1.49991
3.35462
1.63035
0.965591
3.36033
2.52251
0.983078
-0.249469
2.49171
0.816123
1.10121
2.8888
2.81827
1.42099
2.21564
3.24241
-0.720176
3.20952
3.57942
1.50979
1.93504
1.52393
0.362378
-2
3.2777
-0.52606
1.9771
3.04374
0.384384
2.90365
2.34081
0.539514
3.03786
1.64799
1.08578
2.16387
2.27213
1.94618
0.850639
3.30325
3.63884
0.802752
2.85117

## Sheet: Ext4e
G1-2	G3
2.16554	2.35724
2.28002	1.42164
2.98021	0.955801
2.96426	0.0746835
3.293	1.58796
2.30377	2.69606
0.110307	1.04972
0.328415	0.780058
3.92638	0.592868
2.82419	2.64821
3.1086	1.09433
2.57551	2.86966
-1.03508	1.72107
0.718599	2.73985
-0.0827524	1.8899
1.7846	1.97947
0.430442	-0.172359
-0.0591853	1.8301
2.96528	3.13776
-0.149768	2.25258
2.66587	-0.760582
0.586045	0.807071
-0.422995	-0.370456
1.93696	0.440775
2.48987	1.00413
2.29107	2.7986
1.79709
1.62948
2.95037
-0.518141
2.23901
1.68204
-0.379856
0.591141
0.812974
0.789263
2.63007
0.233533
3.19319
1.76302
1.15954
1.01641
1.77651
3.35462
1.63035
0.965591
3.36033
2.52251
0.983078
-0.249469
2.49171
0.816123
1.10121
2.8888
2.81827
1.42099
2.21564
3.24241
-0.720176
3.20952
3.57942
1.50979
1.52393
0.362378
-2
3.2777
-0.52606
1.9771
3.04374
0.384384
2.90365
2.34081
3.03786
1.64799
2.16387
2.27213
0.850639
3.30325
2.85117

## Sheet: Ext4f
Male	Female
2.35724	1.05791
2.16554	1.42164
3.22911	2.96426
1.31965	1.61042
2.28002	0.955801
2.98021	-1.03508
1.39263	-0.0827524
0.0925315	1.58796
3.293	-0.0591853
-1.11176	2.69606
0.306205	2.96528
2.30377	-0.349697
0.110307	2.66587
1.00621	1.93696
-0.726699	1.62948
0.328415	2.95037
0.375394	0.592868
0.480934	-0.518141
3.92638	0.591141
2.12646	2.63007
2.82419	-0.304868
3.1086	1.77651
0.0746835	2.86966
2.57551	1.72107
1.10754	2.73985
0.718599	2.52251
0.675082	0.816123
-1.4337	2.8888
1.7846	-0.720176
2.23788	0.807071
2.45199	1.50979
2.91072	1.52393
0.634222	-2
1.89175	3.2777
0.430442	-1.12703
2.08432	2.90365
1.99166	0.440775
1.04972	1.08578
0.780058	1.00413
-0.149768	2.16387
0.586045	2.27213
-0.323203	3.30325
-0.422995	2.85117
2.48987
2.29107
1.79709
2.23901
2.64821
1.68204
1.09433
-0.379856
0.812974
0.789263
0.520511
1.28907
-0.304139
-1.32829
0.426608
0.233533
0.42497
0.258176
-0.801476
0.0294375
1.75824
0.315169
3.19319
1.76302
1.15954
1.01641
1.02844
1.17459
0.23411
2.6387
1.49991
0.782755
3.35462
1.63035
0.965591
3.36033
1.8899
1.97947
0.983078
-0.249469
-0.172359
2.49171
1.10121
2.81827
1.42099
2.21564
1.8301
3.13776
3.24241
2.25258
-0.760582
3.20952
3.57942
1.93504
0.362378
0.772155
-0.52606
1.9771
-0.370456
3.04374
0.384384
2.34081
0.539514
3.03786
1.64799
1.94618
0.850639
2.7986
0.755153
3.63884
0.802752

## Sheet: Ext4g
White	Black/Afr. Am.	Asian
2.35724	2.16554	1.62948
3.22911	0.0925315	0.789263
1.05791	2.23788
1.31965	1.89175
2.28002	1.75824
2.98021	3.19319
1.39263	0.782755
1.42164	2.81827
3.293	1.8301
-1.11176	0.362378
0.306205	2.34081
2.30377	3.63884
0.110307
1.00621
-0.726699
0.328415
0.375394
0.480934
1.61042
3.92638
2.12646
2.82419
3.1086
0.955801
0.0746835
2.57551
1.10754
-1.03508
0.718599
0.675082
-1.4337
-0.0827524
1.7846
1.58796
2.45199
2.91072
0.634222
0.430442
2.08432
1.99166
-0.0591853
2.69606
2.96528
-0.349697
1.04972
0.780058
-0.149768
2.66587
0.586045
-0.323203
-0.422995
1.93696
2.48987
2.29107
1.79709
2.95037
0.592868
-0.518141
2.23901
2.64821
1.68204
1.09433
-0.379856
0.591141
0.812974
2.63007
0.520511
1.28907
-0.304868
-0.304139
-1.32829
0.426608
0.233533
0.42497
0.258176
-0.801476
0.0294375
0.315169
1.76302
1.15954
1.01641
1.02844
1.77651
1.17459
0.23411
2.6387
1.49991
2.86966
1.72107
3.35462
1.63035
2.73985
0.965591
3.36033
2.52251
1.8899
1.97947
0.983078
-0.249469
-0.172359
2.49171
0.816123
1.10121
2.8888
1.42099
2.21564
3.13776
3.24241
2.25258
-0.760582
0.807071
3.20952
3.57942
1.50979
1.93504
1.52393
0.772155
-2
3.2777
-0.52606
-1.12703
1.9771
-0.370456
3.04374
0.384384
2.90365
0.440775
0.539514
3.03786
1.64799
1.08578
1.00413
2.16387
2.27213
1.94618
0.850639
2.7986
0.755153
3.30325
0.802752
2.85117

## Sheet: Ext4h
Age	log10(TBB)
69	2.35724
49	2.16554
39	3.22911
45	1.05791
83	1.31965
47	2.28002
72	2.98021
51	1.39263
54	0.0925315
58	1.42164
41	2.96426
65	3.293
71	-1.11176
62	0.306205
47	2.30377
28	0.110307
57	1.00621
48	-0.726699
52	0.328415
73	0.375394
50	0.480934
61	1.61042
60	3.92638
56	2.12646
73	2.82419
62	3.1086
63	0.955801
61	0.0746835
70	2.57551
52	1.10754
70	-1.03508
19	0.718599
53	0.675082
71	-1.4337
79	-0.0827524
75	1.7846
48	1.58796
64	2.23788
56	2.45199
68	2.91072
80	0.634222
48	1.89175
55	0.430442
38	2.08432
51	1.99166
60	-0.0591853
90	2.69606
55	2.96528
56	-0.349697
57	1.04972
56	0.780058
55	-0.149768
85	2.66587
61	0.586045
64	-0.323203
67	-0.422995
58	1.93696
53	2.48987
82	2.29107
65	1.79709
61	1.62948
46	2.95037
69	0.592868
50	-0.518141
69	2.23901
79	2.64821
69	1.68204
52	1.09433
65	-0.379856
71	0.591141
61	0.812974
40	0.789263
80	2.63007
51	0.520511
53	1.28907
35	-0.304868
71	-0.304139
59	-1.32829
38	0.426608
58	0.233533
59	0.42497
68	0.258176
53	-0.801476
47	0.0294375
62	1.75824
50	0.315169
60	3.19319
54	1.76302
59	1.15954
49	1.01641
42	1.02844
36	1.77651
53	1.17459
73	0.23411
68	2.6387
62	1.49991
76	2.86966
63	0.782755
63	1.72107
59	3.35462
60	1.63035
62	2.73985
50	0.965591
66	3.36033
50	2.52251
57	1.8899
60	1.97947
53	0.983078
87	-0.249469
60	-0.172359
41	2.49171
79	0.816123
57	1.10121
65	2.8888
59	2.81827
67	1.42099
48	2.21564
49	1.8301
61	3.13776
39	3.24241
54	2.25258
87	-0.720176
66	-0.760582
64	0.807071
34	3.20952
53	3.57942
69	1.50979
55	1.93504
32	1.52393
64	0.362378
49	0.772155
67	-2
64	3.2777
78	-0.52606
29	-1.12703
47	1.9771
55	-0.370456
79	3.04374
64	0.384384
77	2.90365
53	2.34081
82	0.440775
59	0.539514
50	3.03786
73	1.64799
64	1.08578
55	1.00413
43	2.16387
52	2.27213
64	1.94618
73	0.850639
52	2.7986
62	0.755153
75	3.30325
62	3.63884
69	0.802752
68	2.85117

## Sheet: Ext4i
Oral Tongue	N.O.S.	Floor of mouth	Alveolar Ridge	Other
2.35724	2.82419	2.28002	1.7846	2.98021
2.16554	-0.0827524	1.42164	1.04972	3.293
2.96426	2.66587	2.30377	0.780058	0.955801
0.110307	-0.422995	3.1086	2.29107	2.57551
0.328415	0.233533	0.430442	1.68204	2.69606
3.92638	1.76302	2.96528	2.85117	2.23901
0.0746835	1.15954	0.591141		2.86966
-1.03508	1.72107	2.63007		1.00413
0.718599	-0.249469	3.19319
1.58796	1.8301	0.816123
-0.0591853	3.24241	-2
-0.149768	2.25258	2.34081
0.586045	-0.720176
1.93696	-0.760582
2.48987	0.807071
1.79709	3.57942
1.62948	0.362378
2.95037	3.2777
0.592868	-0.52606
-0.518141	-1.12703
2.64821	1.9771
1.09433	-0.370456
-0.379856	3.04374
0.812974	0.384384
0.789263	3.30325
1.01641
1.77651
3.35462
1.63035
2.73985
0.965591
3.36033
2.52251
1.8899
1.97947
0.983078
-0.172359
2.49171
1.10121
2.8888
2.81827
1.42099
2.21564
3.13776
3.20952
1.50979
1.52393
2.90365
0.440775
3.03786
1.64799
2.16387
2.27213
0.850639
2.7986

## Sheet: Ext4j
HPV-	HPV+
2.08432	1.39263
1.49991	-1.11176
3.63884	1.00621
	-0.726699
	0.375394
	0.480934
	-0.349697
	0.520511
	1.28907
	-0.304868
	-0.304139
	-1.32829
	0.426608
	0.42497
	-0.801476
	0.0294375
	1.75824
	0.315169
	1.02844
	1.17459
	0.772155
	0.755153
	0.802752

[truncated: 3 more sheets: Ext4k, Ext4l, Ext4m]
