# Supplementary material for: Intratumoral bacteria are immunosuppressive and promote immunotherapy resistance in head and neck squamous cell carcinoma
Source: Nat Cancer. 2026 Jan 2;7(1):80–97. doi: 10.1038/s43018-025-01067-1 (PMC12823012; doi:10.1038/s43018-025-01067-1)
Supplement: Supplementary file 13 — Statistical source data. [file 43018_2025_1067_MOESM13_ESM.xlsx]

## Sheet: Ext5a
	Correlation in Tumor Bacteria Burden	-log10(P)
XIAP	1.17013	1.39214
RBL1	0.857446	0.996866
HLA-C	0.838463	1.09495
AGO1	0.817146	1.98936
BRCA1	0.815869	1.03448
FGFR2	0.796771	0.464032
GFPT2	0.792089	1.0117
CYSLTR2	0.784855	0.853635
PPM1D	0.756848	0.513669
DDX3X	0.752035	0.468477
U2AF1	0.743997	1.45748
STAG1	0.734731	1.04793
BRD4	0.65664	0.657991
RAC1	0.613252	0.891213
NEGR1	0.603611	0.48135
DNMT3B	0.586808	0.46237
PIK3CB	0.551824	0.515152
IL6ST	0.547304	0.224952
MAP2K2	0.546437	0.594345
DKK2	0.535098	0.41253
MDGA2	0.525104	1.27242
ALOX5	0.524777	0.466924
CD28	0.514154	0.325628
SETD5	0.506811	0.537286
PMS2	0.492612	0.606091
ALOX12B	0.489083	0.305818
NCOA3	0.480519	0.512299
NF2	0.472941	0.527071
ESR1	0.454797	0.290291
TEK	0.451154	0.215167
RAC2	0.447727	0.282811
SH2D1A	0.442044	0.351401
USP8	0.432582	0.676778
MTOR	0.411446	0.463667
MAP2K1	0.406675	0.315845
PRDM1	0.405595	1.67497
EPHB3	0.403721	0.300842
SPOP	0.392947	0.445359
PCDHA10	0.390023	0.859143
ARID1B	0.386806	0.591538
B2M	0.381315	0.300272
RAD52	0.374531	0.296112
KRT5	0.364697	0.461651
HRAS	0.363424	0.960897
ALK	0.363084	0.482389
TSHR	0.347878	0.337199
ABL2	0.341308	0.570951
EGFR	0.338755	0.593172
MYCN	0.334184	0.268714
CIC	0.328272	0.408111
TNFAIP3	0.32492	0.305114
ROBO1	0.322314	0.500367
MYC	0.317255	0.451734
NOTCH1	0.316767	1.8024
ASXL1	0.305301	0.619428
ANKRD11	0.301673	0.607799
ACTG1	0.297399	0.173167
SETD2	0.29375	0.418099
INPPL1	0.291664	0.353903
TBL1XR1	0.288851	0.226578
CDH1	0.285975	0.121236
SETD3	0.28586	0.273842
TLE2	0.280402	0.331054
GFRAL	0.273171	0.184961
ITGB4	0.272688	0.373176
NTRK2	0.271935	0.192533
WDR44	0.268469	0.201007
MAP3K1	0.264119	0.134435
SMARCA2	0.25803	0.302004
EPPK1	0.254941	0.431652
PIK3C3	0.254013	0.113198
FLNA	0.245005	0.58755
UPF2	0.241831	0.201722
MSH2	0.237901	0.216201
SMAD4	0.225991	0.300157
TJP2	0.224641	0.133406
KDR	0.219529	0.270195
PLK2	0.207907	0.155066
ERCC3	0.204667	0.188553
CDKN2A	0.204163	0.842896
TAP2	0.203061	0.159182
KDM5C	0.194487	0.13675
TP53BP1	0.192051	0.217098
HUWE1	0.191598	0.517122
RECQL	0.17844	0.073781
KAT6A	0.172439	0.268998
FBXW7	0.166047	0.354455
EIF4G1	0.162113	0.213168
PCDHGA2	0.159545	0.205884
RPA1	0.151291	0.123431
INPP4A	0.146038	0.151633
FANCA	0.142302	0.125542
HLA-A	0.123945	0.172372
CHEK2	0.122946	0.097183
NRXN3	0.120194	0.179247
KRT6A	0.119846	0.081094
TP63	0.114667	0.181503
KIAA0100	0.113743	0.109879
MDC1	0.113662	0.114872
RTEL1	0.110879	0.073223
LRP5	0.110122	0.126828
ASXL2	0.106798	0.099216
NCOR2	0.102334	0.117092
ZFHX3	0.098331	0.160893
MST1R	0.095988	0.109951
ETAA1	0.091597	0.112103
EP400	0.090609	0.137841
CDK4	0.088718	0.058664
RICTOR	0.08613	0.068573
DUSP22	0.08105	0.118292
PARP1	0.079284	0.047417
POLE	0.0751	0.110843
PIK3R2	0.073725	0.061503
WT1	0.071082	0.099859
PLCG2	0.060715	0.080092
RPTOR	0.059953	0.047725
INPP4B	0.057294	0.062273
BTK	0.056487	0.047971
ARID4A	0.055211	0.063667
IKBKE	0.051907	0.038117
DGKZ	0.051262	0.026008
POT1	0.043004	0.027342
PDGFRB	0.039145	0.046122
DOT1L	0.032305	0.041125
ACACA	0.028204	0.035268
CTCF	0.02473	0.031258
TLE4	0.024321	0.039139
OLFML2B	0.022119	0.028379
SPEN	0.012996	0.01825
SYK	0.011106	0.009619
YY1	0.00978	0.006168
XPO1	0.009321	0.008043
SOX2	0.005029	0.004312
POLG	0.005015	0.003415
LRP6	0.00385	0.003702
LATS1	0.003081	0.001872
DNMT1	-0.00134	0.001074
PIK3R1	-0.00402	0.003208
AMER1	-0.00414	0.006458
LTK	-0.00515	0.004394
BCL6	-0.01246	0.009265
RHOA	-0.01343	0.011848
HNF1A	-0.01399	0.012594
JAK3	-0.0159	0.010539
BCR	-0.01675	0.013504
ERBB2	-0.01804	0.015989
FLT4	-0.0298	0.038706
NUP93	-0.03295	0.028023
ATM	-0.03547	0.049368
FGFR4	-0.0377	0.037445
CDC42	-0.04118	0.019873
KSR2	-0.04162	0.04827
RB1	-0.04371	0.041688
CUL3	-0.04833	0.063885
ADAMTS14	-0.04887	0.064098
FUBP1	-0.05029	0.031627
MAGI3	-0.05203	0.047448
MLH1	-0.05255	0.037701
CASP8	-0.05604	0.148496
REST	-0.06097	0.03503
SH2B3	-0.06179	0.026424
NOTCH2	-0.06256	0.084934
EPHA3	-0.06387	0.101711
SAMHD1	-0.06391	0.072186
PLCG1	-0.0647	0.079455
UPF1	-0.06566	0.061951
FLT3	-0.06698	0.078491
KMT2D	-0.07276	0.185189
ZNRF3	-0.07676	0.060483
GABBR2	-0.07693	0.060692
KMT2B	-0.07715	0.121859
NF1	-0.07829	0.121522
FANCC	-0.08016	0.054605
MAPKAP1	-0.08173	0.082282
ERF	-0.08281	0.070994
ARID5B	-0.08873	0.103248
RARA	-0.08909	0.074145
KDM6A	-0.08953	0.114273
SETD1A	-0.09091	0.078556
HLA-B	-0.09146	0.147958
MAP3K14	-0.09472	0.099659
MED12	-0.09555	0.130824
EPHA5	-0.09605	0.201034
EPHB1	-0.09731	0.12592
CREBBP	-0.09869	0.190816
DNMT3A	-0.10285	0.166677
DDX41	-0.10381	0.079707
ERBB4	-0.1045	0.178742
ERBB3	-0.1059	0.092204
CMTR2	-0.10703	0.067592
KMT2C	-0.10974	0.201879
MITF	-0.12914	0.127191
PIK3CA	-0.12944	0.360184
SHOC2	-0.13072	0.130648
CCNB3	-0.13249	0.286557
TLE1	-0.13301	0.17994
USH2A	-0.13552	0.444494
SETDB1	-0.1376	0.162647
ARHGAP35	-0.1476	0.17397
PALB2	-0.14864	0.12596
ARID2	-0.15071	0.27897
FAT1	-0.15243	0.653218
GRIN2A	-0.15366	0.314175
KMT2A	-0.15637	0.284778
SOS1	-0.15784	0.143116
TRAF3	-0.15845	0.0649
NSD1	-0.15901	0.534532
NUP98	-0.15983	0.212862
PIK3CG	-0.15985	0.282072
STAG2	-0.16025	0.139731
IKZF1	-0.16376	0.351668
CDK12	-0.16568	0.202999
GLI1	-0.16656	0.127071
STAT1	-0.16706	0.132023
RUNX1T1	-0.16787	0.436097
BRCA2	-0.1696	0.336905
NOTCH3	-0.16996	0.383046
MAPK1	-0.17001	0.141388
BCL11B	-0.17276	0.129751
BCL9	-0.17734	0.243769
TET3	-0.17963	0.13984
PRSS1	-0.18011	0.22163
ZFP36L1	-0.18142	0.248904
PCDHB11	-0.18236	0.217205
STAT5B	-0.18371	0.218927
BAP1	-0.18652	0.102426
BRIP1	-0.18667	0.180664
TGFBR2	-0.18892	0.332155
LZTR1	-0.19484	0.207157
TSC2	-0.19638	0.17736
NUTM1	-0.19928	0.312222
COL6A6	-0.20009	0.573219
ALB	-0.2003	0.20195
ATR	-0.20376	0.426693
MAP3K13	-0.21187	0.326977
SLX4	-0.22122	0.175851
BCORL1	-0.22525	0.400196
CIITA	-0.22683	0.344996
NOTCH4	-0.2281	0.828966
CSDE1	-0.22881	0.203185
PPP2R1A	-0.23303	0.192261
ARID4B	-0.23866	0.199311
MGA	-0.23914	0.363101
PBRM1	-0.23942	0.307648
IL7R	-0.24149	0.216277
AJUBA	-0.24194	0.492465
MYH9	-0.24788	0.52581
CTNND2	-0.25184	0.714945
ZFP36L2	-0.25189	0.325211
MUC5AC	-0.25691	0.535986
FOXP1	-0.26252	0.157173
PTCH1	-0.26711	0.450427
FBXO11	-0.26842	0.228982
ERCC2	-0.26897	0.429732
POLD1	-0.26935	0.555961
PTEN	-0.27256	0.4303
EPHA1	-0.2738	0.166154
ZBTB20	-0.27862	0.227881
IKZF3	-0.27994	0.346558
JAK1	-0.28143	0.154683
PCDHA12	-0.2819	0.527712
CLSPN	-0.28338	0.134385
FLG	-0.28431	1.08884
TP53	-0.28752	1.22386
LRRC4C	-0.28979	0.828322
SOX17	-0.29823	0.176793
CARM1	-0.29842	0.294588
HGF	-0.30227	0.522766
MECOM	-0.30474	0.541695
SMG1	-0.3072	0.846912
TTN	-0.30821	2.12174
KIT	-0.31012	0.572861
ETV1	-0.31084	0.532338
EPHA7	-0.31172	0.747488
NUF2	-0.31541	0.284795
MGAM	-0.31557	0.663906
HOOK1	-0.31747	0.265283
EP300	-0.31921	0.774054
SLFN11	-0.32074	0.368712
TYK2	-0.32253	0.420713
BCOR	-0.32569	0.317038
SMARCA4	-0.33462	0.691302
PMS1	-0.33473	0.263525
RET	-0.33683	0.485033
AXIN2	-0.33922	0.370555
UBR5	-0.3398	0.778999
EPDR1	-0.34188	0.486886
PHOX2B	-0.34501	0.243288
EPAS1	-0.34599	0.430413
SOX9	-0.35099	0.425934
SF3B1	-0.35289	0.35976
DICER1	-0.35482	0.497789
PTPRT	-0.35903	0.81081
MPPED1	-0.35926	0.475339
ACVR1	-0.36116	0.454247
PAX5	-0.36258	0.673697
BACH2	-0.36731	0.411253
RELN	-0.37	1.41153
ECT2L	-0.38019	0.255239
TERT	-0.38074	0.60283
TFE3	-0.38218	0.357628
JARID2	-0.38541	0.616268
MBD6	-0.38551	0.575704
GRIN2D	-0.38862	0.427582
ARHGEF28	-0.39065	0.326652
TTBK1	-0.39091	0.449351
PTPRD	-0.39095	1.41767
PREX2	-0.39194	1.20385
RASA1	-0.39278	1.10689
APLNR	-0.39574	0.297433
MPEG1	-0.40047	0.511945
SYNE1	-0.40636	2.79779
MEF2B	-0.40777	0.428793
IRF1	-0.40901	0.472514
EPHA2	-0.4126	0.857588
HDAC4	-0.41692	0.721424
RUFY3	-0.41775	0.641872
RPS6KA4	-0.41796	0.240472
TAL1	-0.42173	0.620632
KEAP1	-0.42351	1.13115
NCOR1	-0.42983	1.17285
GATA3	-0.44122	0.78165
TRAF7	-0.44281	0.367428
EIF4A2	-0.44626	0.393477
ATXN2	-0.44697	0.75038
PDS5B	-0.44717	0.418301
NCAPD3	-0.45495	0.673839
DIS3	-0.45823	0.593455
WWP1	-0.46122	0.471295
AXIN1	-0.46371	0.946648
ZNF536	-0.46619	1.9637
MYH7	-0.47288	1.19472
ROS1	-0.47337	1.55648
PIK3CD	-0.47345	0.65682
DNHD1	-0.47649	1.09994
FANCD2	-0.4778	0.653323
ARID1A	-0.49273	1.49643
MLLT10	-0.49506	0.400886
EWSR1	-0.4955	0.850707
NRG1	-0.49572	0.548694
TET1	-0.49619	0.690778
TAP1	-0.4986	0.54748
NFE2L2	-0.49876	1.45989
AKT2	-0.5014	0.91114
ATRX	-0.5041	1.67382
PCDHGA3	-0.50886	1.17487
IGF1R	-0.50913	0.92868
RECQL4	-0.50943	1.06265
BRAF	-0.51445	0.622688
GNAS	-0.51569	0.803216
KBTBD4	-0.5175	0.443811
VAV2	-0.51759	0.602001
FLCN	-0.51981	0.884516
RAD21	-0.52816	0.552921
RAD50	-0.54179	1.57496
LATS2	-0.54547	0.924234
PRKD1	-0.54583	1.55088
BARD1	-0.54875	1.24082
PRDM14	-0.5514	0.682216
GABRA2	-0.55772	0.974499
PDGFRA	-0.55886	1.5574
TET2	-0.56088	1.33761
ABL1	-0.56306	0.632217
HIST1H3C	-0.57808	0.952145
PIK3C2G	-0.58754	0.964952
CUX1	-0.5879	1.80923
PTPRS	-0.59148	1.03368
GAB2	-0.59631	0.88977
LYN	-0.59692	1.0475
GLUD2	-0.60105	1.03841
DROSHA	-0.60879	0.698462
AXL	-0.61921	0.813667
CAPRIN2	-0.63585	0.978756
NTRK3	-0.64026	1.36389
RBM15	-0.64425	0.560914
AGO2	-0.65282	0.954149
ZNF750	-0.65707	1.46925
AKT3	-0.66202	1.00054
KDM5A	-0.67481	1.03352
CYLD	-0.67664	0.830108
HIF1A	-0.67968	0.806952
TRPC3	-0.69017	1.11813
SETBP1	-0.70447	1.80295
FLI1	-0.71781	0.926319
SGK1	-0.72668	0.918289
ERN2	-0.72739	0.782937
ATXN7	-0.75345	1.22933
SP140	-0.75613	0.692557
MB21D2	-0.75938	1.29548
USP15	-0.76099	2.15317
APC	-0.77234	3.36375
ATP6AP1	-0.77284	0.958915
DDR2	-0.8097	1.60787
BLM	-0.81012	1.60995
CDK8	-0.81335	1.1005
ARID3B	-0.81438	0.846239
IRS2	-0.82074	1.20932
FLT1	-0.83658	1.95403
CARD11	-0.84666	1.90225
RRAGC	-0.85157	0.798049
LARP4B	-0.85621	1.6767
RYBP	-0.87681	0.766278
RAD17	-0.89046	1.03957
CTNNB1	-0.89699	1.50295
VAV1	-0.92275	1.20114
MAST4	-0.95398	2.22485
DTX1	-0.9676	1.13626
RAD51C	-1.08132	1.68085
RAD54L	-1.08974	1.82866
RBBP6	-1.21656	3.99423

## Sheet: Ext5b
	Correlation in Tumor Bacteria Burden	-log10(P)
XIAP	1.22033	1.40973
NEGR1	1.01819	1.63963
RUNX1	0.944706	1.12821
FGFR2	0.910504	1.06486
PPM1D	0.881923	1.16671
U2AF1	0.85752	0.97434
CCND1	0.808195	0.896794
BRCA1	0.803733	1.8158
AGO1	0.796806	1.12272
RAC1	0.676101	1.22386
ARID1B	0.672507	1.82394
SETD5	0.666867	0.950161
CD28	0.652153	0.660432
GFRAL	0.650972	0.834039
NCOA3	0.646675	0.908404
CYSLTR2	0.633002	0.878709
ALOX12B	0.627067	0.62558
PARP1	0.621874	0.440635
SH2D1A	0.580405	0.636498
RAC2	0.570952	0.551166
MSH2	0.561833	0.677118
MDGA2	0.561587	1.53871
RBL1	0.553779	1.08028
PMS2	0.550511	0.782531
USP8	0.545421	0.946446
SPOP	0.530874	0.499367
MAPK1	0.506926	0.695216
ELF3	0.502059	0.463823
RAD52	0.500209	0.520823
DKK2	0.500079	0.399956
ABL2	0.498469	0.875004
RTEL1	0.493799	0.67175
TSHR	0.466578	0.524537
ERCC3	0.448043	0.400391
KDM5C	0.44731	0.586235
IKBKE	0.444456	0.445427
GFPT2	0.442753	0.618827
ACTG1	0.43527	0.385368
ASXL1	0.423619	0.867044
YY1	0.419802	0.413555
KRT5	0.418748	0.6851
PIK3CB	0.41848	0.495899
EGFR	0.401105	0.743094
MYCN	0.391026	0.336736
ARID4B	0.389586	0.375706
NTRK2	0.374815	0.461156
PIK3C3	0.365581	0.308607
HRAS	0.365395	0.99984
TJP2	0.36247	0.305995
NOTCH1	0.355648	1.97415
SETD3	0.349815	0.392396
TAP2	0.32656	0.269434
IL6ST	0.324875	0.299072
POLE	0.317553	0.516565
HLA-C	0.312161	0.223197
ANKRD11	0.303104	0.693784
CDKN2A	0.283234	1.44869
MYC	0.281208	0.197275
PCDHA10	0.26819	0.430679
PRDM1	0.265089	0.255489
P2RY8	0.263701	0.183088
NRXN3	0.262874	0.611756
ASXL2	0.261158	0.311381
TLE2	0.256737	0.285979
FLNA	0.254392	0.504924
CHEK2	0.249019	0.216745
TNFAIP3	0.248761	0.236715
KAT6A	0.247986	0.326246
PCDHGA2	0.245483	0.454127
SMAD2	0.238669	0.206126
PLK2	0.237231	0.204253
MAP2K1	0.219552	0.186647
ETAA1	0.219363	0.186337
CDKN1B	0.213594	0.163087
STAG1	0.211555	0.195593
NCOR2	0.199795	0.338773
MAP3K1	0.196557	0.179509
DGKZ	0.189348	0.157304
PIK3R2	0.179173	0.146831
EPPK1	0.174282	0.326151
TLE4	0.155356	0.210776
EIF4A2	0.148731	0.130548
TEK	0.146346	0.138036
CIC	0.146236	0.164752
ALK	0.131384	0.197821
RPA1	0.127454	0.126078
HNF1A	0.125838	0.138484
B2M	0.123714	0.121944
HUWE1	0.121717	0.309518
MDC1	0.120622	0.151152
TP53	0.118869	0.488353
PDGFRB	0.115743	0.12633
SOX2	0.115603	0.082089
XPO1	0.114329	0.104707
LRP5	0.113396	0.161533
LTK	0.111993	0.102037
ZFHX3	0.111472	0.177147
MSH3	0.108071	0.084272
FANCA	0.107524	0.116352
WT1	0.106969	0.075622
PAX5	0.101281	0.091665
TLE1	0.100268	0.126734
POT1	0.099828	0.090231
STAT1	0.098366	0.094467
SESN3	0.097597	0.068591
BCR	0.096366	0.086565
ZNRF3	0.094406	0.095538
IRS2	0.090986	0.075957
HLA-A	0.087856	0.134856
INPP4A	0.087532	0.101399
FUBP1	0.087373	0.060893
FLT4	0.087205	0.112832
TBL1XR1	0.086997	0.060505
FBXW7	0.086736	0.162498
EPHB3	0.083575	0.069327
ACACA	0.083156	0.132868
MPL	0.080176	0.061112
KDR	0.078894	0.090428
CTCF	0.074184	0.094279
PLCG1	0.071253	0.077665
WDR44	0.071079	0.077461
HLA-B	0.067262	0.095327
GABBR2	0.061414	0.049966
NF1	0.058536	0.079829
INPPL1	0.057689	0.059197
CASP8	0.056675	0.126031
ERF	0.054838	0.037315
CDK4	0.053778	0.028145
GLI1	0.052255	0.053294
MAGI3	0.050987	0.058766
REST	0.04934	0.033379
SH2B3	0.048515	0.032801
MTOR	0.048286	0.041502
RPTOR	0.046243	0.046767
FANCC	0.043662	0.029492
ITGB4	0.042459	0.050156
AFF4	0.03916	0.031257
EIF4G1	0.039021	0.055741
TMPRSS2	0.038053	0.025596
STK11	0.037467	0.025169
NF2	0.035601	0.026179
RARA	0.03474	0.02331
DNMT3A	0.032484	0.045853
NADK	0.031937	0.023428
KMT2C	0.029226	0.053084
SMC3	0.029188	0.02312
CMTR2	0.019408	0.014109
INPP4B	0.018358	0.021034
ATM	0.015552	0.019948
NUP93	0.014538	0.014854
KIAA0100	0.013638	0.015519
MAPKAP1	0.012334	0.009626
ERCC2	0.011703	0.011373
MST1R	0.008599	0.00908
UPF1	0.008016	0.007781
HDAC7	0.003688	0.002642
EP400	-0.00464	0.005984
KMT2A	-0.00471	0.007387
SMAD4	-0.0084	0.00915
SAMHD1	-0.01071	0.008309
USH2A	-0.01157	0.028228
PALB2	-0.0137	0.0121
KMT2B	-0.01443	0.02192
SETDB1	-0.01697	0.016633
EPHA5	-0.02093	0.035392
UPF2	-0.02301	0.024644
SERPINB4	-0.02552	0.017009
TP63	-0.02654	0.032732
GRIN2A	-0.02871	0.044658
CUL3	-0.03418	0.042445
IKZF3	-0.0368	0.0271
FAT1	-0.0398	0.120764
JAK2	-0.04389	0.032548
BCL11B	-0.04622	0.034342
BTK	-0.04656	0.039956
KSR2	-0.04703	0.063073
JAK3	-0.04753	0.040942
SMARCA2	-0.05594	0.059907
RHOA	-0.05748	0.053011
BRD4	-0.06016	0.058792
PLCG2	-0.06054	0.062296
FLT3	-0.06143	0.056998
NOTCH3	-0.06474	0.11284
BCL6	-0.06682	0.054634
ROBO1	-0.06709	0.078912
KDM6A	-0.07081	0.098218
BAP1	-0.07167	0.054255
RUNX1T1	-0.07444	0.138738
OLFML2B	-0.07725	0.080777
ARID5B	-0.07752	0.092249
FOXP1	-0.079	0.048733
JAK1	-0.08488	0.075731
AKT1	-0.08523	0.0592
BCL9	-0.08839	0.110616
SETD2	-0.08901	0.094245
ARID4A	-0.0891	0.084963
EPHB1	-0.0896	0.134292
CCNB3	-0.09066	0.132592
DUSP22	-0.09336	0.083947
PCDHGA3	-0.09572	0.107151
LRP6	-0.09756	0.1362
TSC2	-0.09862	0.094736
FGFR4	-0.10003	0.0957
TGFBR2	-0.10712	0.177444
CSDE1	-0.10741	0.097757
MAP3K13	-0.10972	0.119
RECQL	-0.10986	0.093206
AMER1	-0.11205	0.154457
PPP2R1A	-0.11452	0.097539
NOTCH2	-0.11709	0.196734
ERBB4	-0.11849	0.208738
COL6A6	-0.11944	0.255856
ERBB3	-0.11953	0.166318
KMT2D	-0.12234	0.3864
ESR1	-0.1243	0.098296
TP53BP1	-0.12473	0.157051
BRIP1	-0.13411	0.170702
DNMT1	-0.13512	0.134634
PIK3CA	-0.13597	0.479236
PCDHB11	-0.13752	0.189422
FBXO11	-0.14419	0.135643
NSD1	-0.14479	0.418843
MED12	-0.14857	0.235512
MYH9	-0.14934	0.269158
RUFY3	-0.1507	0.142696
PIK3CG	-0.1519	0.262238
DOT1L	-0.15259	0.206274
ADAMTS14	-0.15457	0.175594
DNHD1	-0.15532	0.202403
ATR	-0.1558	0.283461
IKZF1	-0.15819	0.180367
CARM1	-0.16026	0.141813
CDK12	-0.16204	0.154986
KRT6A	-0.16278	0.143801
DAXX	-0.16435	0.133933
PRDM14	-0.16689	0.160037
FLG	-0.16824	0.605236
SHOC2	-0.17085	0.164411
SYK	-0.17132	0.18751
SMG1	-0.17475	0.311241
EPHA3	-0.17583	0.313619
NUF2	-0.1779	0.132332
ABL1	-0.17797	0.172509
IRF1	-0.17892	0.147456
PBRM1	-0.17903	0.268641
SPEN	-0.18136	0.374474
EGR1	-0.18234	0.136058
SOX17	-0.18359	0.151747
STAT2	-0.18732	0.155581
CDH1	-0.19114	0.126787
BACH2	-0.19165	0.187395
TET3	-0.19273	0.215365
AJUBA	-0.19395	0.416283
MGA	-0.1957	0.309565
SLFN11	-0.19688	0.207736
PTPRD	-0.1985	0.420587
RICTOR	-0.20343	0.201615
POLD1	-0.20498	0.27055
RECQL4	-0.20688	0.233852
RB1	-0.21535	0.34847
MUC5AC	-0.21578	0.417625
POLG	-0.21722	0.276784
BCORL1	-0.21782	0.378174
MAP3K14	-0.22283	0.189782
SF3B1	-0.22391	0.241764
LZTR1	-0.22715	0.229551
HOOK1	-0.23072	0.216311
GRIN2D	-0.23236	0.300864
UBR5	-0.23257	0.460518
LRRC4C	-0.23444	0.556823
ACVR1	-0.23702	0.183957
BRCA2	-0.23745	0.447994
NCAPD3	-0.23751	0.293245
BCOR	-0.24028	0.297551
IL7R	-0.24147	0.282654
TERT	-0.24203	0.265634
ECT2L	-0.24209	0.22907
APLNR	-0.24556	0.233376
FANCD2	-0.24595	0.2891
AXIN2	-0.24777	0.273052
KEAP1	-0.24825	0.501475
CTNND2	-0.24909	0.61609
ZFP36L1	-0.25162	0.278542
STAT5A	-0.2519	0.219424
PTCH1	-0.25536	0.435009
RELN	-0.25553	0.881717
ACTB	-0.25645	0.20112
PTPRT	-0.25767	0.527066
KIT	-0.25983	0.36213
CIITA	-0.26169	0.330799
SOS1	-0.26229	0.313057
SETD1A	-0.26278	0.350455
ETV6	-0.26454	0.209257
ARID2	-0.26552	0.504349
MGAM	-0.26887	0.709616
DNMT3B	-0.27003	0.344112
KBTBD4	-0.27111	0.238098
MBD6	-0.27455	0.386812
PRKACA	-0.2764	0.220196
MLH1	-0.27759	0.194396
IRF8	-0.28495	0.254226
BRAF	-0.286	0.348922
FGFR3	-0.28657	0.369144
SS18	-0.28674	0.230284
ATF1	-0.28991	0.204475
ETV1	-0.29191	0.379875
HDAC4	-0.29214	0.422036
MEF2B	-0.29333	0.263319
MAP2K2	-0.29407	0.260272
IGF1R	-0.29693	0.451903
PIK3R1	-0.30048	0.323406
ZFP36L2	-0.30295	0.375387
TTN	-0.30363	2.27484
NTRK3	-0.3042	0.50845
NUTM1	-0.30589	0.488606
SYNE1	-0.30722	1.61711
RPS6KA4	-0.30907	0.251236
NOTCH4	-0.31217	0.504722
RNF43	-0.31692	0.289654
EPAS1	-0.31704	0.422638
TRAF7	-0.31859	0.261449
JARID2	-0.31896	0.425961
ZBTB20	-0.32023	0.428176
KLF3	-0.32436	0.26695
PRKD1	-0.3296	0.740466
CREBBP	-0.33741	0.909065
PMS1	-0.33973	0.407041
DROSHA	-0.34108	0.378231
GATA3	-0.34642	0.473343
ACTA1	-0.3483	0.291583
MITF	-0.35595	0.401269
TET2	-0.36082	0.500967
TFE3	-0.36242	0.472602
DDX3X	-0.366	0.415968
NRG1	-0.36661	0.38308
PIK3CD	-0.36687	0.51128
ATXN2	-0.36716	0.511832
DICER1	-0.37347	0.555414
SETBP1	-0.3766	0.622167
PTEN	-0.37892	0.59727
VAV1	-0.38055	0.437576
FLCN	-0.38183	0.402934
HGF	-0.3837	0.54247
DDX41	-0.38594	0.330896
SLX4	-0.38812	0.552436
ZNF536	-0.38833	1.31331
EPHA7	-0.38854	0.90993
PRSS1	-0.38974	0.404214
SMAD3	-0.39163	0.337032
ERBB2	-0.39446	0.56467
STAT6	-0.39561	0.341344
STAT5B	-0.39699	0.462507
SOX9	-0.39788	0.500514
STAG2	-0.40005	0.46721
SMARCA4	-0.40316	1.01756
ZNF750	-0.40363	0.781536
EPDR1	-0.40451	0.618413
ATRX	-0.40696	1.09022
PHOX2B	-0.40882	0.399063
EPHA1	-0.40985	0.481966
AXIN1	-0.41233	0.705631
FLI1	-0.41272	0.360102
RASA1	-0.41428	0.842205
MYH7	-0.41619	0.975909
TYK2	-0.41721	0.681483
MPEG1	-0.42428	0.504645
ARID1A	-0.42508	1.07147
NCOR1	-0.42878	0.817118
FYN	-0.42978	0.32837
MPPED1	-0.432	0.557919
ARHGEF28	-0.43474	0.478142
MLLT10	-0.43834	0.525156
HIST1H3C	-0.43987	0.52897
AGO2	-0.43993	0.571184
STAT3	-0.44139	0.440439
WWP1	-0.44149	0.698197
CDC42	-0.45138	0.35076
PCDHA12	-0.45893	1.01735
PREX2	-0.46439	1.11253
GAB2	-0.4691	0.478183
ROS1	-0.47072	1.32361
AKT2	-0.47128	0.721939
EPHA2	-0.47383	1.18452
MECOM	-0.47459	0.988311
NUP98	-0.47859	0.490293
AKT3	-0.48298	0.651398
GABRA2	-0.48753	0.850084
EWSR1	-0.49829	0.627976
ERN2	-0.50073	0.68337
BARD1	-0.50526	0.74566
ARID3B	-0.50963	0.40984
TAL1	-0.51828	0.60459
VAV2	-0.52875	0.681808
RRAGC	-0.53672	0.571404
EP300	-0.54164	1.92585
TET1	-0.54223	0.937739
LATS2	-0.54519	0.7694
ALOX5	-0.54939	0.451678
HIF1A	-0.55519	0.530781
RBM15	-0.56374	0.745997
NFE2L2	-0.56531	1.80792
LYN	-0.56592	0.936922
GLUD2	-0.57115	1.07333
TRPC3	-0.57593	0.832121
RAD50	-0.58031	1.03559
LATS1	-0.58848	0.648263
SGK1	-0.58914	0.649776
PIK3C2G	-0.59091	1.25409
ALB	-0.59533	0.87394
RAD21	-0.59957	0.586943
TRAF3	-0.60604	0.969279
PDGFRA	-0.60904	1.37874
PTPRS	-0.60988	1.25127
AXL	-0.616	0.845856
ATXN7	-0.62386	0.784763
CYLD	-0.62504	1.22972
PDS5B	-0.62705	0.788978
SP140	-0.62867	0.712487
MAFB	-0.62977	0.630035
CLSPN	-0.63001	0.714619
USP15	-0.63641	0.965197
ATP6AP1	-0.64824	0.655725
ANXA6	-0.64928	0.466278
ARHGAP35	-0.66514	1.42864
EZH1	-0.66671	0.679425
CUX1	-0.66988	1.75085
GNAS	-0.67248	1.29575
MAST4	-0.67353	1.29888
FLT1	-0.67653	1.6255
TAP1	-0.68	0.789127
RET	-0.68124	1.64322
SMC1A	-0.68558	0.708991
APC	-0.69148	2.30361
NBN	-0.6922	0.616157
FAS	-0.69439	0.720951
CAPRIN2	-0.70015	1.62255
TTBK1	-0.70567	1.21711
MB21D2	-0.7254	1.17325
DIS3	-0.72949	0.880935
RYBP	-0.73963	0.788357
MET	-0.75805	0.698472
BLM	-0.76242	1.26608
CARD11	-0.76355	1.8761
KDM5A	-0.76551	1.47321
DDR2	-0.83302	1.68335
MYOD1	-0.84021	0.949137
ETV5	-0.84195	0.948457
DTX1	-0.84932	1.23457
CTNNB1	-0.85929	1.5181
GTF2I	-0.90548	1.21429
ATP6V1B2	-0.91193	1.07142
SFRP1	-0.92778	1.09522
ARID3A	-0.94111	1.1232
RAD51C	-0.94425	1.12739
LARP4B	-0.96215	1.49702
CDK8	-0.969	2.00576
TOP1	-0.97192	0.993532
RAD54L	-0.97654	1.35986
RAD17	-0.98782	1.20384
SRSF2	-1.02506	1.27705
RBBP6	-1.03069	2.0395
STK19	-1.04699	1.31925
INSR	-1.08483	1.17693
ERCC4	-1.10897	1.44213
IRF4	-1.40911	2.11552
