# Supplementary material for: Intratumoral bacteria are immunosuppressive and promote immunotherapy resistance in head and neck squamous cell carcinoma
Source: Nat Cancer. 2026 Jan 2;7(1):80–97. doi: 10.1038/s43018-025-01067-1 (PMC12823012; doi:10.1038/s43018-025-01067-1)
Supplement: Supplementary file 14 — Statistical source data. [file 43018_2025_1067_MOESM14_ESM.xlsx]

## Sheet: Ext6a
	Fold change post Prevotella infection	Fold change post Fusobacterium infection
CXCL8	3.22195	5.96169
CXCL1	2.7331	5.61258
CCL20	1.61362	4.64521
CXCL3	2.49762	4.93926
CXCL2	1.58871	4.7303
CCL2	3.78214	6.58954
CSF3	0.872923	3.03641
CSF1	0.641513	2.34377
IL1A	-0.05865	-0.09074
CSF2	0.117214	0.177352
TNF	1.01889	3.50345
IL1B	-0.01936	0.336105
IL17C	0.313646	0.158773
TNFAIP2	2.21355	4.88454
ICAM1	1.83492	3.97037
BIRC3	1.79666	4.02002
TRAF1	2.0675	4.47346
LTB	1.52549	3.98525
IL36G	0.187093	2.05985
PLAU	1.27173	3.42129
NFKBIA	1.16723	2.89419
TNFAIP3	1.71835	3.00688
CD83	1.01751	2.02234
CYP1A1	0.311634	0.025726
SGPP2	1.7376	3.4398
FABP5P7	-0.17428	-3.48162
ZC3H12A	1.05945	2.31718
SERPINA3	0.939024	2.91324
PTX3	0	0
IL32	0.78774	2.87922
IER3	0.36024	1.04802
NINJ1	0.455147	1.77257
AHRR	1.22191	0.851654
BCL3	0.803878	2.25275
IL6	0.137707	0.567363
STAT5A	1.02453	3.16508
HBEGF	0.482725	1.00809
AC034102.2	1.8615	0.76653
RNA5SP383	3.50134	1.47093
PLAT	1.59444	3.83623
SERPINB2	0.950995	2.42025
CITED4	0.995362	2.7634
ICAM4	1.75651	3.4708
PTGS2	0	0
CYP1B1	0.397349	0.245596
AP001052.1	2.25957	0
TECRP1	1.45355	1.66913
SDC4	1.10459	3.04918
RPS26P19	2.4133	2.60026
CXCL10	0.129696	0.395783
AC073261.1	4.15853	1.76999
AP000553.7	3.10503	3.44094
IL24	0.535948	1.66033
CDKN1A	0.548248	1.27497
IRAK2	0.650824	1.76967
TNFRSF9	1.32281	2.93476
NFKBIZ	0.963052	1.60564
BBC3	0.428312	1.73373
AC242842.2	2.3642	2.2749
AL021937.2	1.2774	1.5434
SOD2	0.322347	1.52875
RELB	0.657307	1.63901
TNIP1	0.679019	1.77631
AL645939.3	1.8833	0
JUN	0.541251	1.04927
TRBJ2-7	1.9064	3.51702
GFPT2	0.516901	1.09773
ELF3	1.26819	3.15438
INHBA	0.388336	1.57467
ENST00000546917.1	1.1509	0.701084
MAFF	0.420042	1.0372
ENST00000454407.5	1.85515	1.21944
EFNA1	0.392826	2.28446
PLAUR	0.417761	0.869303
AC103810.7	1.95079	2.44904
NFKB2	0.407469	1.82552
AC006064.6	0.123788	-1.24883
OLR1	-0.1919	0.076949
DUSP1	0.234425	0.495691
BCL2A1	0.154363	1.45182
LIF	0.296974	0.230968
NFKBIE	0.649786	1.53584
GUSBP9	1.64651	0.14557
PI3	0.874627	3.49525
AL691477.1	1.16597	1.05908
TNFAIP6	0	0.178259
SLC2A6	0.483972	1.38897
HELZ2	0.835785	0.331661
KDM6B	0.95692	1.14532
PTP4A3	0.618011	3.15948
ABTB2	0.435536	1.18954
FSTL3	0.631133	2.56966
EBI3	0.636163	2.69184
AP000580.1	-0.03036	0.27854
AL022345.1	0	0
AC138207.3	0.9975	0
RNA5SP18	0	0
KLF6	0.36706	0.831471
AC211486.4	0.764548	0
MMP9	0.087442	1.17211
ELOCP19	1.06484	-0.34199
FOSL1	0.407619	1.01897
CEMIP2	0.345013	-0.43009
TNFRSF6B	0.906861	2.06875
MAP3K8	0.112269	0.883547
C1QTNF1	0.63076	1.63395
HAS3	-0.03089	-0.32523
AC006548.1	0	0
CR381572.1	0	0
CCL5	0.411169	1.74722
ATF3	0.416922	1.35085
HIVEP2	0.992995	1.03882
IL11	0.43177	1.24769
RRAD	0.59025	1.62766
ENST00000505110.1	1.13267	0.640405
IRF1	0.426697	1.16632
AC098591.3	1.71284	1.55389
SLC12A7	0.936958	1.83603
SRP9P1	0	0
RPL35AP4	2.31569	0
ARL14	0.373566	1.06064
ENST00000474701.1	0.063765	-0.62718
NFATC1	0.517551	0.826476
IFNL1	0	0.241723
LAMB3	0.551183	1.82056
SMOX	0.169146	1.39083
CFB	0.415379	0.668036
PHLDA1	0.180515	0.017057
AC016739.1	0.367004	0.549243
IL7R	1.1238	0.760491
AC027309.2	2.25391	1.8053
ETS1	0.806407	1.55201
AC068647.2	0	0
RPL18AP3	0.808393	1.4166
SOCS3	-0.07509	-0.33463
KRT6B	0.721723	0.820674
CR392039.2	3.76159	0
GUSBP14	1.12142	-0.47531
SOCS1	-0.13987	-0.23056
LINC00266-2P	1.49216	0
RNA5SP37	3.71157	0
TMEM265	0	1.77192
WNT7B	0.67653	0.98721
CD70	0.177373	1.2531
ENST00000614381.4	1.19509	2.61178
RNA5SP334	1.7822	2.04366
N4BP3	0.589585	1.44004
ANGPTL4	0.373177	0.492413
PPP1R15A	0.296968	0.828909
AC108667.1	0	0
REC8	0.762367	0.304278
WFDC21P	0.566096	0.452763
AC009163.5	0.681966	-1.70755
FP565260.3	0.23044	0.841653
SMAD3	0.551731	0.924643
AC008267.5	1.11862	0.690741
CLIP2	0.378766	1.00294
TIFA	0.848197	1.99965
AC011471.4	1.1857	1.4002
CD274	0.330022	0.537683
PTAFR	0.362681	0.440466
FAM107B	0.147853	0.381876
CENPS-CORT	-0.7628	0.732167
EHF	0.743899	0.8432
AC138827.3	-0.78212	0.148441
IFNL2	0	0
ICOSLG	0.767208	1.21538
B3GNT5	0.607304	0.792889
CD40	0.438173	0.369502
PPP4R4	0.167739	1.66822
ELOVL7	0.530325	0.867198
ZC3H12C	0.639488	0.069655
RPS29P16	2.44795	0
ADORA2A	0.587501	1.38112
EREG	0.328645	0.271986
NAV3	0.059636	-0.19468
ENST00000649009.1	0	0.807854
AC131281.2	0	1.52015
GBP1	-0.03619	0.253062
AC092903.1	1.16621	1.00938
DAPP1	-0.00735	0.138717
ZFP36	0.284538	1.02696
AC114801.3	3.07607	2.0276
IGFL1	0.827646	2.74269
IFNGR2	0.32841	0.876249
DRAM1	0.635738	1.47713
RPL35P5	1.95374	0.71912
ENST00000622530.4	0.83368	1.28701
SPP2	1.73351	0.661701
ENST00000260184.11	0.07656	0.021172
SLFN5	0.272359	0.226786
ALDH1A3	0.348211	-0.01404
SERPINE1	0.2143	1.03317
PLPP3	0.724145	1.12772
JUND	0.39887	1.17054
CXCL11	-0.31432	0.132436
ARHGAP31	0.636039	0.508174
ZBED2	0.370185	1.12088
TMEM88	0.787588	1.92899
PLK3	0.412488	1.03831
ITGA5	0.290223	0.75769
ANKRD33B	0.669793	0.878192
SAT1	0.162211	0.80099
AP000944.5	0.239663	0.17421
BIRC2	0.689794	1.54488
ENST00000616824.1	0.043271	-0.08458
OTUB2	0.07655	0.185417
ENST00000443466.1	0.651132	0.405668
TMEM52B	-0.10505	0.460312
MAST4	0.472748	0.61921
DNM1	0.988	0.53428
HMOX1	0.04438	0.854239
FOSB	0.844526	0.463251
AC092032.1	1.00417	1.0234
NUAK2	0.849941	1.41741
MFSD2A	-0.00448	0.498586
XAF1	0.291918	-0.14505
EHD1	0.527686	1.34337
SUMO2P1	2.62792	2.38968
RPS23P8	0.010826	0.441024
BANF1P3	0.263025	-0.11648
RNA5SP195	1.46771	1.49974
TPRXL	-0.17255	-0.21981
RPL3P4	1.44131	3.65857
RAET1L	0.205448	1.75743
RNA5SP333	1.63276	1.88464
CYLD	0.609019	0.933039
TMEM183B	1.96315	0.498789
CGN	0.62787	0.824881
JAG1	1.01854	1.96132
AC016629.1	1.91734	0.741383
CCDC71L	-0.02377	0.388594
SEMA7A	0.366594	0.809323
DUSP16	0.222096	-0.00072
RNA5SP166	0	0
SPANXA2	-0.35405	0.188583
RNA5SP203	1.42344	1.29718
AC187652.1	1.09525	-0.78827
CKLF-CMTM1	0.841454	1.22138
IL7	0.028358	1.03387
G0S2	0.461887	2.48939
DEPP1	0.127182	1.69492
PRSS22	-0.0955	1.08802
AC008267.6	0.50973	-1.32477
MSC	0	0
NEURL3	0.049876	0.647526
ARMC4P1	0	0.84486
RPL39P40	0.063108	2.8783
DDX58	0.412217	1.20568
STX11	0.355788	1.08954
GBP3	0.153916	0.453837
STC1	0.199655	0.232981
ZSWIM4	0.318418	0.97703
AL133153.1	1.73487	0.449104
ATXN1	-0.00588	-0.37527
AC005838.1	0	0.668307
USP43	0.479083	1.60358
NFKB1	0.413689	0.926524
AC024995.1	0	0
HLA-U	1.53139	1.86207
GBP4	0.005455	0.026459
PPIAP31	0.723709	0.487453
AC024940.1	-0.05321	0.083633
C3	0.522087	2.26554
JUNB	0.374536	1.2141
RPL10P6	0.465064	-0.23635
TRIM21	0.104533	0.45599
SPRY4	0.389507	-0.5304
ENST00000412307.3	0	0.034837
SAMD3	1.01804	0.130209
TRIB1	0.004323	-0.12423
RSAD2	0.073301	0
SEPTIN14P8	-0.50111	0.190388
ENST00000619580.4	-0.07562	1.33022
UBE2Q2P2	1.48087	1.11094
SEMA4B	0.506465	0.394284
AC234781.2	1.01657	0.65835
LINC00869	0.373101	1.0218
NMRAL2P	-0.06757	-1.3e-05
TAGLN3	0.745341	1.50894
CEBPD	0.398101	0.62664
TGFA	0.233161	-0.00983
MTCO2P2	2.64238	1.47124
ARHGEF40	0.644939	1.32995
PLEKHA4	0.391635	0.90645
BTG1	0.50962	1.60244
MOB3C	0.225208	0.643195
CMTM3	-0.11097	0.705306
AC018868.1	0.420995	1.61784
ENST00000548941.1	0	0
AL161669.2	0	0
STYK1	0.093934	0.069406
ENST00000613960.1	0.537648	0.590767
GCH1	0.210948	0.336918
NCOA7	0.075703	-0.30372
AC138392.1	0.394687	-0.05543
AC011511.4	-0.23169	1.42523
ENST00000535645.1	1.01819	0
DUSP5	0.33992	1.08776
SUGT1P1	1.48867	0.646407
AC079781.4	0.431457	-0.3972
AL627309.6	1.30118	1.48767
RHCG	0.130827	0.112718
ADGRF1	0.039491	-0.06216
BHLHE40	0.356367	0.675977
TANC2	1.20888	-0.25365
AC004890.1	0.018601	0.128248
ENST00000309495.6	-0.35501	1.16348
NEDD4L	0.729679	1.20679
DDIT4	0.236705	0.8757
SAA4	1.37203	2.16378
RPS28P5	0	0
MMD	-0.01034	0.023432
FAS	0.069396	0.271361
SLC25A24P2	2.18928	1.62536
AC087894.1	0.719896	-0.06442
ENST00000517452.1	0	0
DUSP10	-0.0239	0.413208
PPP1R18	0.308463	0.910035
RRAS2P1	0.102948	0.324414
OXTR	0.649457	1.82909
AC006449.4	1.56899	1.97461
SPTLC1P1	0.793365	-0.77602
CCL27	0.429022	0.303185
LCEP3	0	0
AL157935.2	0.435093	0.148046
TMSB4XP1	0.256465	-1.54957
CACFD1	0.453003	0.364491
ENST00000417728.5	0	1.41275
RPS3AP21	1.09759	0.464351
OAS1	-0.44812	-0.48659
AC022137.1	0.697408	1.03431
DPP10	0.856083	0.273159
HS3ST1	-0.01296	-0.24559
LDLR	0.369643	0.471686
ODAPH	0.878498	1.03962
BTG2	0.457202	0.791693
TNFAIP8	-0.4215	-0.1253
RNA5SP298	0	0
GJB2	0.450388	0.6674
TMEM132A	0.491712	0.958172
NR4A3	0.334736	1.02747
BMP2	0.099818	0.936593
AC010970.1	1.02075	0.746941
MT1XP1	0.879369	0
DUSP4	0.078022	-0.13174
GEM	0.258704	0.808467
ENST00000504810.5	0	0.37039
AC087897.1	0	2.59387
AC112771.1	0	0
DPH3P1	0.918592	0.986629
PNRC2P1	0	0.66664
AC004975.1	1.78398	0.313849
TIPARP	0.247137	-0.32036
TNFRSF10B	0.248024	0.607051
TRBJ2-2P	3.55005	1.92889
TAP1	0.128274	0.706276
AL021068.1	0	0
ABHD14A-ACY1	-0.04523	0.264312
SMIM11A	1.53339	1.40632
ISG20	0.444283	1.6971
AC245033.3	-0.35716	0.99985
AC104115.2	0.570305	0.17391
EIF4EBP3	1.29659	0.149611
AC015849.5	0.582461	0.38355
INSL6	1.62171	0.867272
TRIM15	0.152119	1.01143
ATP2C2	0.754445	0.739334
PNRC1	0.143623	0.551387
BCAR3	0.139234	0.220949
VN1R107P	0	0
MYLPF	0.100267	-0.0098
PDCD1LG2	0.04628	-0.05094
RNF103-CHMP3	0.766283	1.02402
FOXC2	0.134921	0.148295
SAMD4A	0.483337	-0.04068
AC092375.3	0	0
HCAR3	0	0
PFN1P3	1.34176	-0.31551
SNORC	0.653409	0.285368
ENST00000238341.9	-0.01757	-0.51792
HSPE1P4	1.23223	2.13309
FAM110C	0.696995	0.579581
AL356095.3	0	0
WNT10A	0.771492	2.15931
CEBPB	0.401898	0.704843
AREG	0.69892	1.36292
RNA5SP21	0	0
SH2B3	0.445729	0.396154
TPTEP2-CSNK1E	-0.05049	0.17761
DENND4A	0.493904	0.321774
H2BC13	0.986042	0.996271
PIK3CD	0.465147	0.972427
OLFM2	-0.06525	0.781012
IFNL3	0	0
PARD6B	0.514248	0.486977
SERPINA1	0.192017	1.05774
TXNRD1	0.128281	0.60797
MT1DP	1.77838	0
MUC1	0.336508	0.497677
IRF2BPL	0.275974	0.209941
GJB3	0.426791	1.02913
TPM3P6	0.617053	-0.14446
RNA5SP477	0.450824	-0.14042
DHRS3	-0.1387	0.515212
RNA5-8SP6	0.853384	0.780904
ENST00000613219.4	-0.85167	-0.85167
RPLP1P6	0.57271	0.061682
AL390729.1	2.29137	0
AL663070.1	0.391543	0.373822
PLA2G4A	0	0.130434
RNA5SP323	1.29962	0
SPANXB1	1.24152	1.26607
SPHK1	0.323076	1.02821
SPDYE10P	0.648566	0.240284
AC069499.2	0.036369	0.718625
ENST00000617586.1	2.83648	0
RPL23AP1	0.239571	0.625698
SERPINB9	0.35837	0.667852
DUSP8	0.368518	1.88297
ARTN	0.122109	0.642843
ITGB1P1	-3.4e-09	2.01151
PRDM1	0.069515	0.390054
ENST00000621051.4	0	0
NOCT	0.405425	0.65555
GLI2	0.583246	-0.54101
IFIH1	0.299359	0.815638
HMGN1P8	1.08704	-0.06636
RNF223	-0.06322	0.833314
AL354798.1	0.840914	1.75015
PHLDA2	0.414447	1.24568
SLC6A12	-0.08849	0.259021
IL15RA	0.340849	0.895211
MXD1	0.033505	-0.27097
AL390719.1	0.104292	1.09978
TSLP	-0.12336	-0.09556
FXYD1	0.878111	0.710921
ASB2	0.213661	0.956442
C18orf32	0.63026	0.649097
TRIML2	0.60173	1.12642
NDUFB1P1	1.91669	0
SERPINA2	0.863824	2.02287
SVIP	0.039729	-0.17367
CYTH4	0.847831	0.876632
PTPRE	0.633327	0.377231
CX3CL1	0.506675	2.03654
POLR2KP1	-1.02186	-0.02225
KDM7A	0.416731	-1.0827
ZBTB10	0.559119	-0.11181
ARID3B	0.269248	0.357984
GCSHP3	-0.53624	-0.90378
RNA5SP379	0	1.55839
MARCHF9	0.023948	0.247258
WFDC2	0.043851	0.76954
RND1	0.011132	0.862876
AGO2	0.692245	0.222484
GATA6	0.273427	0.566696
TMCC3	-0.12768	-0.49886
IL1R2	0	0
MTSS1	0.190177	-0.45318
SPRED3	0.21493	0.181662
AC106872.2	0.879571	0.791942
FAM20C	0.24975	-0.33101
FTH1P11	0.3827	0.62047
ZMIZ1	0.548452	0.275768
RNA5SP514	0	1.57114
HMGN2P15	-0.95969	-0.27211
RNA5SP202	1.6327	1.48713
NOL4L	0.28149	0.247081
FAM25BP	0	0
OSCP1	0.423101	0.384869
LAMP3	0.435654	0.19426
ADAM8	0.134875	-0.23822
AC183084.1	-0.13247	-0.53663
CRYBA2	0.409344	0.302305
RPS12P3	0.253715	0.639536
H3P47	-0.32271	-0.12634
ESM1	0.372396	1.37658
AC105233.5	0.441344	-0.73364
PML	0.131802	0.806219
EIF4EP2	2.6786	2.19277
TRPA1	0	0
TSC22D1	0.029141	0.015275
DLG4	0.029435	0.15783
MX1	0.574644	0.243283
ENST00000571942.2	0.241365	-0.2644
SYNGR3	-0.11657	1.17975
GADD45A	0.274151	0.876044
RNA5SP25	1.51876	0
ATP2B4	0.512969	0.534159
YWHAEP3	0	0
RPL7AP11	0.559251	1.61131
HSPG2	0.511588	0.371918
GDF15	0.238303	0.481096
BDKRB1	-0.01677	0.065802
ACP7	0.221001	0.166498
RHOB	0.174444	-0.06835
AC007686.1	0	0.489699
NPTX1	-0.02141	-0.03629
NOD2	0.176807	0.887115
PLCB1	0.64245	0.209094
AC008626.2	1.11031	0.682113
FMNL3	0.137178	0.079992
CDH12P2	0.574351	-0.78992
POU2F2	-0.10653	0.402665
SPRY2	0.316324	-0.49699
ROBO4	0.757305	1.67326
RPL36AP43	0.515087	0.451954
CNFN	-0.02722	0.649083
AP000936.3	0.651615	0.254355
ENST00000611625.4	0	1.08e-09
PTGES3L-AARSD1	1.02357	1.26825
GLRX5P2	0.943449	0
CRACD	0.7923	-0.00205
AC124944.1	0.227435	0.472454
GRAMD1B	-0.05512	0.008065
AC245884.3	-0.09718	-0.33004
CPQ	-0.02024	0.457628
AC092073.1	1.34563	0.001179
HLA-DPB1	0.852739	0.33771
FO624990.1	0	0
EDNRA	0	0
AC211486.3	0.288834	1.15662
ENST00000398137.5	0	0
ABHD11-AS1	0.475022	0.283345
INSIG1	0.498491	1.53845
ACVRL1	0.52813	0.617027
PHYHD1	0.448184	-0.01293
PI4KAP2	0.470774	-0.16052
RNA5SP281	0.903329	-2.69482
ENST00000584279.5	0.333835	-0.5364
AL161756.2	1.5879	0
LRRC24	0.110718	0.365258
CD55	0.304235	-0.05033
UTRN	0.719369	-0.88938
BAHCC1	-0.39005	0.127126
RPL21P39	0.115222	0.575603
RHOH	0.20426	0.784536
RGPD2	0.223741	-0.31727
ENST00000489422.1	0	0.84284
IL4I1	-0.07216	1.23373
HRH1	-0.06944	0.211555
RPL22P2	-0.41839	0.760803
H1-5	0.083244	0.244003
FAM43A	0.186347	0.315462
BTBD19	0.083839	0.665601
GALNT15	0.262904	0.421986
ASB18	0.654442	-0.02766
HSH2D	0.043783	-0.38619
TNFAIP1	0.433147	0.517842
ERRFI1	0.221453	0.045368
RPL12P14	0.348151	0.443623
ARHGEF4	0.325924	0.251
TRIP10	0.240754	0.863152
IER2	0.30825	0.322301
AL117187.1	-0.93043	-0.04567
SERPINB1	0.225128	0.290675
AP000346.2	0.107468	0.175382
AC044860.1	1.1891	-0.00076
TNFSF9	0.593523	0.602937
ETV7	0.405458	0.883917
IKBKE	0.228728	0.365527
TICAM1	0.411981	0.788067
AC104333.1	0	0
AC005255.1	0	1.06034
TRPV3	0.030089	0.053683
TNXB	0.535244	0.593172
AL138752.1	0.675593	-0.41771
IRF2	0.134911	0.277273
PTP4A2P1	0.451104	0.27816
HSPE1P2	-0.049	1.0523
PIGY	0	0
IGF2	0.386625	1.8258
LCE1F	0	0
SNRPGP4	1.75867	0.641528
LRATD2	0.300955	0.315771
CREB5	0.294209	0.355178
MG910337.3	0	0.681718
CD163L1	-0.12196	-0.10185
AC084880.1	0.503433	0.3673
TRIM36	0.194667	-0.09235
KLF5	0.129762	-0.01534
PPIAP45	0	0
GPR75	0.651479	-0.00071
RASGRP3	0.560461	-0.05765
BIK	0.309797	1.35011
ITPKC	0.300755	0.743995
AC124283.4	0.503429	0
SNRPGP14	0	0
IFI44L	0.018295	-0.00709
KMT2C	0.8303	-0.26223
GGN	0.733412	1.16525
ELL2	0.61825	0.172819
HMGB2P1	0.632724	1.20517
DPY19L2	0.633631	-0.00148
DDR1	0.379623	0.810314
ARHGEF2	0.377583	0.283628
NDUFB4P11	0.297868	0.514712
RPL12P38	0.178676	0.139401
JCAD	0.468739	0.357011
MT2A	0.067469	1.01752
HYDIN	0.655484	0.040827
CKS1BP2	0	1.04967
ENST00000356922.5	0.378163	0.70737
ENST00000538065.5	0.472208	0.072562
AC005702.1	-0.30145	0.782398
C15orf48	0	1.10214
STX1A	0.187962	0.221122
SFN	0.290744	1.09613
IL6R	0.548664	0.644411
RARRES1	0.367	0.559387
ABAT	0.992492	1.96706
AC008575.1	1.02915	-0.67304
PGAM1P7	0.585566	0.02922
KYNU	0.181402	0.086013
SLC52A3	0.332254	0.937539
PARP14	0.655292	0.239293
LINC01145	0.26499	0.734888
NRIP1	0.416913	-0.11466
RERG	0.419742	0.053018
TIMM23B-AGAP6	0.203733	-0.5483
NPIPP1	0.488011	0.529284
FAM25C	0	0
NOTCH2NLA	1.4718	-0.19368
ENST00000614544.1	-0.3968	0.372762
FAT1	0.63376	0.608927
SERPINB8	0.365709	0.182448
AC114781.3	1.35756	0
PIM3	0.237343	0.864174
MARCKSL1	0.153284	0.298762
BTG3	0.184333	0.329839
IRF7	-0.17995	-0.08965
H2AC9P	0	0
DAPK2	0.307233	0.37488
APOL3	-0.24554	0.44013
KREMEN2	0.222758	0.848832
HBA1	0.789388	1.51765
HIPK2	0.84045	-0.42287
ENST00000611979.4	0.570196	0.070216
CYSRT1	-0.32492	0.468284
AL603832.3	-0.47662	0.155415
DHRS9	0.071744	0
BCAR1	0.191407	0.04825
OGFR	0.187812	0.386232
AC006989.1	0	1.34842
ENST00000473934.5	0.833855	0.268745
CBFA2T3	0.853593	1.04473
NANOS3	-0.05997	0.781331
NDRG1	0.081758	-0.1976
AC096720.1	0.876338	0
RPL35P3	0.702073	0
BMS1P21	-0.03779	-0.09216
AL353662.2	0.978675	0.901979
REL	0.721505	0.478566
UBE2Q2L	0	0.387644
AP001931.1	0	0.902351
GBP2	-0.03515	0.070602
TRIM73	0.457013	-0.09457
ANTXR2	-0.03855	0.340677
AHNAK	1.56093	-0.00192
ZBP1	1.15774	1.34795
RNF19B	0.179771	-0.01938
PTPRH	0.337458	0.327194
PXDN	0.321478	0.488941
IFNGR1	0.112656	0.157665
DSTNP1	0.391163	-0.50122
SHISAL1	0.14255	0.015445
ECE1	0.433166	0.740488
SLC16A9	0.306982	0.638416
LYPD3	0.290147	0.845635
WWTR1	0.256894	-0.24752
STC2	0.075587	0.119487
CLMP	0.922378	0.27867
AC215524.1	0	0.355257
AC215524.2	0	0.355257
BX322534.1	0	0.355257
ALG1L9P	0.977919	0.134869
AL354710.1	-0.04729	-0.04646
NBPF20	1.51184	-0.63347
BANF1P2	-0.50578	-0.50578
CFAP43	0.455569	0.109564
PARP12	0.138592	0.050628
PATL2	-0.03888	0.257767
H2AC18	0.251894	0.7585
CLDN4	0.057794	0.718537
SERTAD2	0.384405	0.061101
SLC12A5	0.52779	-0.03371
PTMAP12	0.393578	1.356
IFIT5	0.191829	0.35105
LTA	0.410678	1.84568
CLDN1	0.241396	0.759674
AKR1C1	-0.2888	-0.34043
PLCD4	0.770478	1.35346
ENST00000612060.1	1.62161	1.27367
DTX3L	0.107587	-0.40844
CYCSP55	0.508234	0.685124
ZBTB46	0.68024	0.621916
GNA15	0.047968	0.100686
AL355315.1	0.401623	0.10345
AL513523.9	0.659289	0.974437
FZD8	-0.12026	-0.43266
SMIM24	0.774931	0.602896
HMGB1P10	0.603035	0.404036
NOTCH2NLC	0.821078	0.806684
ENST00000394540.4	-0.03152	1.31443
ENST00000651560.1	-0.03152	1.31443
AC000120.3	0.981515	-0.47637
AC009474.1	0	0
DNAH17	0.381609	0.426727
SECTM1	-0.39659	0.219939
AC008878.1	0.733176	0.753253
LRMDA	0.405989	0.412116
KCNN4	-0.11626	0.12538
TMEM217	0.092669	-0.07716
CD69	0.547264	0.734443
AL845552.1	0.043018	-0.43938
AL590762.1	0	0
CSRNP1	0.398811	0.519349
P4HA2	0.510603	0.923336
AC027644.1	0.631614	-0.75465
ARHGEF35	0.179576	-0.26045
MAP2K3	0.241091	0.868262
TNKS1BP1	0.492692	1.11319
GRB7	-0.1673	0.032527
SLC7A14	0.55914	0.309281
EXOC3L4	-0.09652	0.262505
PARP8	0.382278	0.642194
AL022312.1	1.8986	-0.44619
N4BP2L1	0.230149	0.556215
AC060780.2	0.509462	-1.22497
AC005020.2	0	0
IL23A	-0.14812	1.76304
RNF213	1.15921	0.167022
KIAA1143P1	-0.62065	-0.62065
OSMR	0.001369	0.691238
PTMAP8	0	0
APOL6	0.540405	0.393513
GOLGA6L4	0.030868	0.192604
PDGFRB	0.933759	0.44218
PTPN12	0.225898	0.151267
PHLDB2	0.315845	0.464391
MMP7	0.311853	0.278737
ETV6	-0.05294	-0.73204
ENST00000654798.1	0	0
AC007998.2	0	1.43116
AF279873.1	0.680544	0
HOXC5	0.403183	0.339773
SRGAP2D	-6.5e-09	0.680146
MEFV	0.476498	1.25165
AGR2	0.470078	0
ARPC3P1	0.508138	-0.03412
MG910338.2	0.028008	1.03205
TM4SF19-DYNLT2B	0	0.425072
AC018475.1	-0.19758	0.348528
DIRAS2	0.264127	0.380825
MLIP	0.021737	-0.00806
SGK1	0.295696	0.430809
PHLDB3	0.222013	0.458422
OR7E104P	0.407516	0.035485
OTUD7A	0.336906	0.398587
TMEM156	0.19139	-0.20754
DUSP6	0.086128	-0.4076
HVCN1	0.46917	0.008423
VEGFA	-0.40817	-0.51524
CLOCK	0.880122	-0.30476
RPL30P11	0	0
GOLGA7B	0.272672	1.12527
IFNAR2	0.085865	0.166627
AC040162.1	0.272326	0.121694
UBD	-0.39804	1.10101
CHCHD2P6	-0.45693	0.405923
PTGES	0.066929	0.809844
AC012170.1	0.471163	1.04611
RTP4	0.127253	0.521866
AC015818.10	0.669597	0.661458
ENST00000399982.6	1.24812	-0.11963
C9orf116	0.021342	0.171135
GJB4	0.233445	0.499132
TMEFF1	-0.09339	0.218294
AL132656.1	0.111752	0.165413
PPIF	0.267505	1.09737
RPL12P12	0.887141	0.77957
RPL26P36	1.47707	0.513326
EGFR	0.644061	0.36714
AL158801.4	-0.58478	0.259931
ROCK1P1	0.845367	0.334169
PMEPA1	0.391772	0.465721
ITPRIP	0.350664	0.161631
LACC1	0.241855	0.377169
AD000671.2	-0.27471	-0.38446
ZNFX1	0.62738	0.468775
LAMA3	0.611082	0.931064
H2BC19P	0.601027	0.321918
DTX2	0.095312	0.168505
RNA5SP521	0	0
RNA5SP522	0	0
ACSBG1	0.177705	-0.15787
CD22	0.615541	0.553277
SHB	0.265112	0.718087
AC040162.2	0	0
PLEKHG3	0.569616	-0.01059
CATSPER2	0.551668	-0.20171
ZSWIM1	-0.22712	0.141278
ENST00000612417.4	0	0
HAPLN3	-0.26541	0.275884
RIPK2	0.100644	0.226206
TMEM171	0.049423	-0.07793
GRAMD4	0.442476	-0.27335
OR2A7	0.744351	0.216228
GAS7	-0.16816	-0.01309
H2AC8	0.117096	0.205197
PDCD6-AHRR	0.721009	0.15648
AC064862.1	0.890768	0.772693
SPSB1	0.195241	0.545538
RAPH1	0.540354	-0.2513
AC018644.1	-0.2408	0.193783
PPP1R32	0.276609	0.355841
RBP5	1.03759	-0.52263
AC010442.2	0	0.276798
SEC14L2	-0.06062	0.25256
ENST00000617535.4	1.35e-07	0
SDR16C5	0.015715	0.453003
TLR6	0.121222	0.036024
PAK1	1.00397	0.092623
SDK1	0.387057	-0.13921
MFSD2B	0.310722	0.69548
RNA5SP263	0	0
DGAT2	0.280623	0.076793
EXT1	-0.05993	0.016884
CDC27P1	0.813164	-0.1993
AC103810.9	1.18738	0.729908
AC133041.1	0.773068	0
TMEM212	1.24634	0.265359
ENO3	0.18621	0.286548
MMP13	0.087908	0
RASD1	0.130484	0.36218
PLEKHG6	0.306349	0.617244
ENST00000650761.1	-1.7e-06	-1.7e-06
HBA2	0.27827	-0.698
BBIP1P1	-0.55506	1.08435
HSPB6	0.08989	0.09445
RPL39P18	0	0
GJC1	0.311276	0.012524
DENND6B	0.532663	0.428193
ENST00000611665.4	-0.10883	0.353912
GARNL3	0.457402	-0.15952
ANKRD19P	0.523585	0.136831
AL593848.1	0.241733	-0.04916
ZNF577	0.189608	0.288242
FUCA1	0.19484	-0.07225
ANKRD18A	0.37772	-0.10535
LRP12	0.270158	-0.45143
AC270275.2	-0.42591	0.579036
PTHLH	0.109833	0.015551
PSPC1P1	0.430158	0.840389
PDGFB	0.344362	0.384788
AL356320.1	0	0
TNFRSF18	0.329487	2.43329
VGF	0.248593	0.634078
BCL2L14	-0.03187	-0.09596
AC007956.2	0.542492	0.17206
NFATC2	0.652812	0.36972
AC015871.7	0	0
RFX2	0.053048	-0.21547
AL049840.7	-0.07754	-0.86947
GNAT2	0.224809	0.339635
CKS1BP6	0	0
AC010507.1	0	0
ENST00000626028.1	1.06448	0.315778
VPS13D	1.02329	0.295644
ENST00000629232.1	0	1.19894
CDC42EP2	0.309644	1.41413
SHH	0.510729	1.44032
CYP7B1	0.030893	0
RPL21P131	0.591888	0.287552
CASP7	0.089815	0.210947
AC091042.1	0.051448	-0.06981
CMIP	0.590574	0.63769
PRDX3P2	0.559961	0.446981
SYT5	0.14018	0.598878
GRIA1	0.389599	0.222154
GPR61	0.38586	0.180803
SMIM39	0	0
XCR1	0.451325	0
PPIAP22	1.11013	1.93654
NR4A1	0.065029	0.12322
FRMD3	0.296003	-0.15187
EPHA2	0.267103	0.053399
UBBP2	0	0.979032
NKX2-8	-0.01862	0.220736
NKX3-1	0.251085	0.305858
AC092718.2	0.129274	0.662179
LY6K	0.124659	0.017924
PPIAP46	-0.37545	0.217089
BAK1	0.082472	0.281959
RPL23AP25	0.498845	0.766941
SOCS2	0.309242	1.13732
STPG4	0.537514	0.37402
CATSPERB	0.645189	-0.2554
ZNF710	0.249208	0.579644
ADGRV1	0.922724	0.290984
ENST00000479448.1	1.00137	0
CYP26B1	0.14992	0.145478
ENST00000334376.4	0.194152	0.727353
AC092610.1	-0.73075	-0.73075
TEX45	0.766718	0.487305
AADACP1	0.094016	0.172628
PBX4	-0.0639	1.19198
CD6	0.115163	0.378678
ISLR2	0.719053	0.078829
GSDMB	0.800079	0.487237
ST3GAL4	0.248294	1.0901
IRF2BP2	0.199167	-0.09575
TAMALIN	0.295322	0.218628
HMGB1P8	0.33714	0.380219
LRRC8C	0.46391	0.118988
CEP290	0.641665	0.331911
AL645608.3	0	1.11963
CMPK2	-0.22255	-0.39303
ENST00000611208.4	0.039261	0.441564
NKD2	0.17835	0.310438
MRAS	0.040673	-0.29052
TNFSF15	0.185457	0.010478
AC008716.1	0.425372	0.264959
NECTIN2	0.241382	0.698592
RNASE4	0.519918	0.452322
PGLYRP2	0	0.661232
NAMPTP1	0.467296	0.335317
AL139317.2	0	0
AC068205.3	0.138719	-0.28904
AL117692.1	0.310078	0.270066
AC106873.8	0.217658	0.287779
FOXA1	0.209647	0.3163
AL592148.2	0.670532	0
ENST00000530168.1	0.100015	0.959443
ENST00000260008.3	0.870798	0.682555
MAP1S	0.258724	0.367242
HLA-B	0.023979	0.53543
AL162231.1	-0.33319	-0.16402
AL031727.1	0.523197	0.915653
FAHD2CP	-0.21356	0.478531
MSANTD3	0.305855	0.533857
AKAP12	0.635503	0.528824
SEPTIN7P13	0.503954	-0.04439
ARC	0.377651	1.14614
RAET1G	0.409258	0.849765
CCDC127	0.15972	0.237935
MPDZ	0	0
ENST00000448111.5	0.20544	0.535786
B4GALT6	0.226769	-0.74399
DAPL1	0.42301	0.509608
SAA2	0.348115	1.03257
PLA2G12AP1	0.469796	-0.10048
UPK3BP1	0.318972	0.808033
TAC4	0.526754	1.17583
IRX4	-0.05241	-0.05241
DNAJB6	0.1572	0.184392
NCF2	-0.16372	-0.13367
TNIP3	-0.00677	-0.10686
CNN1	1.00628	0.467019
LINC00933	-0.05416	0.435623
S100A3	0.203386	0.620173
SEPTIN14P2	-0.95452	0.390275
RNF24	0.216392	-0.30928
AL451007.1	0.492054	-0.52963
CASKIN1	0.523539	-0.21148
USP12	0.170623	-0.08278
SYNPO	0.245634	0.14309
PAG1	-0.01098	-0.33886
GBGT1	0.448959	0.002182
RASA2	0.462421	-0.39282
FUT3	0.782379	0.50957
CTTNBP2NL	0.371799	-0.0491
IRF6	0.30816	0.316313
TRBJ2-4	2.15907	-2.45471
ENST00000638463.1	0.672905	-0.31164
RPS20P4	-0.41936	0.593357
HYAL1	0.55835	0.304286
ATP5MGP1	0.590068	0.491177
AL139156.2	0.820987	0.369448
GFAP	0.529537	0.249238
SDCBP	0.26076	0.38286
RPL13P5	0.203409	-0.2265
MOCOS	0.048189	0.183234
H1-1	0	0
MST1	0.046949	-0.01246
UBR4	1.31237	0.51534
EFCAB10	0.718281	0.326333
ENST00000508500.1	0.359131	0.965223
AL356653.1	-0.43118	0.86262
SAXO2	-0.12049	0.646007
ENST00000256031.8	-0.21665	-0.23917
TMEM158	0.117573	0.384385
TNFSF12	0.00413	0.038166
RFFL	0.245968	-0.09904
POLR2J2	0.153051	-0.33908
HLA-F	-0.23303	0.296845
CALML5	0	0
CDCP1	0.257224	-0.23822
DND1	0.412146	-0.08637
EVA1B	0.145473	0.056334
AC008758.5	-0.14491	-0.13237
C13orf42	0.522944	0.117808
AC012309.1	-0.26296	-0.2256
HSD17B14	0.313596	0.67333
PLEK2	-0.00233	0.65972
SHFL	-0.06097	-0.01437
CTAGE8	1.61577	0.239868
ENST00000320547.7	0	2.09155
TPPP	0.254136	0.220971
OASL	0.162795	0.317966
LCN2	0.093532	0.969177
ARMCX4	0.720029	0.306676
RNA5SP48	2.08388	0
GALNT4	0.207445	-0.23263
IGFL3	0.261811	0.139702
HPCAL1	0.214711	0.498229
P2RY6	-0.08278	-0.0761
HECTD4	1.11749	0.090498
SHISA2	0.112847	0.035462
CLCF1	0.067376	0.649262
BCL6	0.10606	1.20762
FUOM	0.484899	0.892135
ENST00000422552.5	1.04136	-1.13822
RHOV	0.255379	0.35338
HYAL3	0.342283	0.672646
KLF7	0.057384	-0.17759
ARHGEF25	-0.36581	0.161986
SNRPEP4	-0.02227	-0.2084
FOLH1	0	0.233566
DENND3	-0.0566	-0.21218
RPS2P7	-0.182	-0.25901
SLC37A1	0.285839	0.370571
RPS27AP11	-0.31471	0.456299
BMS1P22	0.931142	0.659885
BEND3P3	0.009612	-0.33894
ITPR1	0.514956	0.238865
GXYLT2	0.460821	0.562322
CYTH1	-0.15649	0.026706
IGSF3	0.380184	0.209535
NFKBIB	0.13834	0.464061
TSGA10	0.34913	0.503664
SLC8B1	0.502384	0.598168
C3orf52	0.218843	0.622949
FAM209A	0.501545	0.199319
FOXO1	0.368109	0.563979
GRIK4	1.95291	1.31207
TNS4	0.403881	-0.1935
LRRTM4	0.34235	0.58584
BCL10	0.254889	0.339053
TTC6	0.302714	0.358556
SULT2B1	0.181642	0.353082
AL627230.1	0.435899	0.242264
TPBG	0.102858	-0.16139
AC087385.1	-0.54939	-0.12489
TRIM47	0.339088	0.787023
AC069499.1	0.668785	-0.52711
ABR	0.336953	-0.08045
ZSCAN20	0.234821	-0.23452
ALAS1	0.194655	0.310849
CD276	0.309398	0.785402
AL050341.1	0	0.414948
NBPF15	0.654546	-0.06874
AURKAP1	-0.07801	-0.31687
GPR155	0.874777	0.124889
CCDC85B	0.218853	0.611063
SPOCK3	0	0
CCDC65	0.301892	-0.18553
NR1D1	0.1056	0.202146
EFHC1	0.617879	0.121844
RNA5SP199	-2.33201	1.91247
GDA	-0.07336	-0.25233
ARHGEF5	0.312643	-0.2066
FANCD2	1.03618	0.715225
AC090515.1	0.265486	1.1563
CHST2	0.011419	-0.16744
UPP1	0.07951	0.598056
CHGA	-0.00107	-0.29622
FRMD8	0.179516	-0.21171
AL390879.1	0.57269	-0.02854
POLN	0.822809	0.51164
MAP7D1	0.201749	0.466221
GDF1	0	0
AP000619.1	-1.14621	0.362622
CYMP	0	0
RPL32P20	0	0
FMN1	0.752494	-0.12465
MAP3K4	0.480297	-0.29246
HSD11B1L	0.645895	0.563152
AL713999.1	0.42041	-0.13023
AQP3	0.36382	0.286562
PPIAP41	0.499507	0.142585
GNG8	0	1.28602
ENST00000617849.4	0.854881	1.03733
APLF	0.215711	0.322762
AC099778.2	0	0.724443
CHST15	0.303411	-0.18336
HIVEP1	0.324199	-0.19881
ENST00000345662.5	0.723528	4.6e-09
ATP5MDP1	0	0
AC005086.3	-0.0467	-0.69385
RNA5SP241	0	1.99672
AC007160.1	0	0.664367
FAM83B	0.083442	-0.00913
BLACAT1	0.807356	0.297026
GTF2IRD1	0.114853	0.717424
TXNP6	0.422226	0.420877
SELE	0.037149	0.098195
ISCA1P1	3.24804	0.823425
NPR1	-0.00909	0.648324
PHF5GP	0.439987	0
LIMD2	-0.06973	0.615424
DES	1.21056	0.3813
RPS15P4	-0.55287	0.300331
FBXO36P1	0.989398	0.096302
RPSAP52	0.337095	-0.20398
CAPN12	0.144569	0.457246
AC008763.2	-0.11557	0.195056
AC137695.2	0.478439	0.171297
TBC1D10A	-0.14646	0.597609
WDFY3	0.888424	-0.30143
ABCA5	-0.01994	-0.20545
SERHL2	0.013575	-0.23722
HMGN1P4	0	1.00289
CDC42EP1	0.315225	0.573911
DLGAP1	0.319152	0.751149
EFNB1	0.127555	-0.54188
HSPE1P6	0.459543	0
SPOCK2	0.107325	0.530783
RPL5P9	0.554203	0.562151
AC090527.2	0.156169	-0.4739
RPS12P26	0	0
ZFP36L1	0.305103	0.097548
LYRM9	0.061051	-0.29724
NAMPT	0.221639	-0.10815
AC007182.2	0	0.668436
SCAPER	0.218916	-0.30701
BRDT	0.386162	0.592649
BPTFP1	-0.07274	-0.13789
SQSTM1	0.12831	0.84685
AC135977.1	-0.87077	-0.02409
AC004980.4	0	0
LARP1P1	0	0.439821
AC103810.6	1.52584	-1.86494
TRIM56	0.645776	0.004414
TCTEX1D4	0.156896	0.307335
LST1	0.504082	0.568394
AC008750.7	-0.08095	-0.52334
TNFRSF1B	0.15325	0.042836
ZNF347	1.03282	0.369479
RNA5SP462	1.96145	0
KIAA0040	0.264439	-0.00738
AC027559.1	0.216916	0.512355
FIBCD1	0.721604	0.021288
HTR7	-0.0575	0.031748
RPSAP58	0.584502	1.17361
GTF2IP7	0.515501	0.58249
CACNA2D1	0.338263	0
WNT9A	0.6985	1.17411
NRP2	0.380676	-0.07612
KSR1	0.094542	0.043756
ALPK2	0.951872	0.96973
MYO1F	1.20378	0.248268
FAM214B	-0.07475	-0.12147
TM4SF1	-0.14868	-0.03117
COL5A3	0.149209	0.606474
RERE	0.571372	-0.89112
SNRPD3	0.325939	0.224247
RPL21P10	0.15003	-0.04174
AC233968.1	1.30156	-0.60114
SIPA1L3	0.211556	-0.92651
RNA5SP474	1.94352	0
BX005428.1	0.183334	-0.2942
NBPF10	0.817316	-0.12612
FTLP8	0.517654	0.5174
NIBAN1	0.320423	0.06555
PALM	0.256691	0.514023
LAMC2	0.180468	0.239022
LEMD1	0.326193	0.354444
PCNPP1	-0.1468	-0.70056
CCL7	0.639943	1.29605
AC254813.1	0.348273	-0.15059
ERICH2	0.407928	0.226172
CAMK1G	0.174891	0.259229
SLC7A11	-0.13506	-0.3355
ENST00000456822.5	0.403955	0.213159
TULP4	0.996263	-0.71298
SLC7A2	0.201911	-0.64716
NPIPB8	0.54773	0.674694
LYG2	0.112817	-0.20447
MTRNR2L2	0	0
CACNG8	0.46348	0.486176
ENST00000568914.1	0	0.243016
ZNF860	0.469875	-0.3283
DEFB131E	0.381591	0.73948
SERTAD1	0.185188	0.283493
SBNO2	0.334292	0.510893
AC129492.5	1.01372	0.411399
SLC35E4	0.125641	0.320347
PTK2B	0.391167	-0.17169
LSP1P4	0.46112	-0.40751
INAVA	0.343872	0.966142
AC016027.5	0	0
RNA5SP97	0	0
ZNF821	0.330293	0.13685
AP001636.2	0.441006	0.652775
RNA5SP28	0	0
AC243547.3	0.007194	0.097485
FAM167A	0.117164	-0.00782
TCP11L2	0.412211	0.135895
AC015813.2	0.408172	0.515038
PLD2	0.814975	0.509408
RDM1P2	0.580143	0.125876
MMP17	0.21861	0.330994
MTURN	0.300531	-0.13687
ANKRD22	0.028644	0
AL133380.1	0	0.551033
PIM1	-0.2374	-0.1502
STK31	0.367374	-0.02523
STK32B	0.520607	0.254871
EIF4EP1	0.179438	0.197522
LITAF	0.11918	0.309098
BDKRB2	0.026591	0.101779
SIPA1L2	-0.07288	-0.97128
NDUFC2-KCTD14	1.09805	0.25498
RGL1	0.286158	0.11797
OVOL1	-0.11432	-0.03758
FLT1	0.150023	0.006811
AC011462.1	-2e-07	-2e-07
TMEM256-PLSCR3	0.284626	-0.32839
MICG	0	0
AHDC1	0.221678	-0.13995
ZNF697	0.414216	0.369928
UBE2Q2P1	0.584589	0.076193
IFITM4P	-0.28096	0.20699
UBE2FP1	0.346923	0.324053
MAP1B	0.713408	-0.39745
MEIG1	0.078011	-0.06446
TCF7L2	0.314277	-0.39615
RASSF5	0.205776	0.095836
SPRN	0.499143	-0.19488
ZDHHC15	0.091855	-0.22377
ENST00000374710.7	1.0506	0.353223
IFITM1	0.031293	0.178723
PMAIP1	0.0381	0.528782
CREM	0.472508	0.166298
PRRG4	0.410105	0.552688
RPL7AP50	0	0.336706
NCLP1	0.428567	0.100763
SIX4	0.427848	-0.15793
CCN6	0.896534	1.0242
SLC6A15	0	0
AC244023.1	0	0.429217
ALDH1A2	0	0
PDLIM3	0.233162	0.075786
AC097493.3	0.646555	0.812505
ENST00000445700.5	0	0
ABCA9	0.43522	0.084216
TNS1	0.475178	0.250024
AC090360.1	0.326048	0
ADAMTS9	0.181425	0.135558
FOS	0.090686	-0.91672
E2F7	0.300336	-0.85459
KRT8P3	0.231533	0.288217
SRPK3	0.082395	-0.38168
C6orf141	-0.01542	0.703597
LZTR1	0.145408	-0.2063
SMG1	1.0771	-0.3937
SULF1	0.775857	-0.16933
RWDD4P1	0.30866	0
CFAP161	0.435638	0.247636
TUBB2A	0.169098	0.815989
ENST00000319801.9	0.338028	0.347767
CXCL6	-0.01408	0.179705
AC011603.4	1.08239	0.780692
BATF3	0.523845	0.455492
RAMP1	-0.14651	0.168677
CDK14	0.924154	0.130437
H2AC17	0.468119	0.450853
OAF	0.128063	0.351128
PDE8A	0.156557	-0.10979
PROSER2	0.297556	0.219095
ROBO3	-0.05338	0.247115
BIRC6-AS2	0.21285	0.756773
RNA5SP244	0	0
HMGN1P10	0.25261	0.439561
SLC9A7	0.039714	-0.02088
AC008403.1	0	0.488381
LPXN	0.265711	0.431847
RNA5SP278	0	0
ENST00000558084.5	0.744441	-0.26328
FBXL16	0.071919	-0.144
RPL36AP13	0.408104	0.447438
ARMC2	0.225117	0.32868
ZFAND6	0.118718	0.023285
AL157834.3	0	0
AC020891.4	0	0
CORO1A	0.429983	0.691491
FEZ1	-0.09792	0.267614
CCN3	0.035412	0.062726
TBC1D3C	0	0.158083
AC133041.2	1.07823	0
GPRC5B	0.496151	1.48199
TSPAN15	0.221577	0.281988
UPK3BL2	0.061015	0.054896
C2	0.837127	0.537679
AC091429.1	-0.04348	0.450669
SLC44A3-AS1	0.185344	0.616129
APOL2	-0.21556	0.546545
UBA52P6	1.409	0.803951
CBX3P2	-0.3107	-0.40293
NRN1	-0.22918	0.095217
ENST00000559800.1	0	0
APCDD1L	0.176067	0.937342
SERPINB13	0	0
C15orf39	0.288253	0.302705
SPEGNB	0.342703	0.334951
RPS12P31	1.05784	0.475919
PLAAT4	0.785237	0.541194
MEAK7	0.340156	0.444945
SCG5	0.073641	-0.03798
SMIM2	-0.09947	-0.03143
ZC3HAV1	0.454401	-0.14179
RPL7AP22	0.376942	0.242559
MYO10	0.531856	-0.12649
FNDC11	-0.0702	0.535885
AC068630.1	0.548101	-0.14251
C13orf46	0.693759	0.344504
HMGN2P30	0.654282	0
TMEM14DP	0.385451	0
ENST00000463006.5	0.396023	0.344034
SLC16A6	0.29617	-0.34692
CCDC191	0.778113	0.106011
WNT4	-0.19735	-0.21903
STAP2	-0.07991	0.374742
RNA5SP180	0	0
CAPRIN2	0.395761	-0.30058
TANC1	0.311919	-0.13437
GNG2	0.633885	0.167291
HSPD1P6	-0.14379	0.743169
ZBTB32	0.315585	0.0304
HDAC9	0.192387	0.460066
AC008026.1	0.516111	0.250052
RPS3AP3	0	0
DNMBP	0.281824	-0.2917
CIB2	-0.03119	-0.04071
B3GNT7	0.10775	0.58451
THBD	-0.03091	-0.05555
SLC41A1	0.364844	-0.031
RAB38	0	0
OAS3	0.304525	-0.25979
COX5BP4	0.531613	0
ENST00000617617.4	0	0
TRAJ2	0	0
TYMP	-0.2395	0.468627
MTF1	0.368589	-0.19291
MCL1	0.117661	-0.07789
THBS4	0.117862	0.037964
TTLL10	0.718968	0.021236
P2RX4	0.187069	0.029778
AC002310.4	1.67e-09	6.91e-05
FLI1	-0.01724	0.398308
ENST00000572053.5	0.133828	-0.05787
TSKU	0.053227	0.064851
PPARD	0.088778	0.244303
SNRPGP10	-0.76154	-0.084
CCR7	0.355711	0.714394
KLHL22	0.558608	-0.1469
TTC9	0.238086	-0.12661
GBP5	-0.02367	-0.05078
TUBA3D	0.37981	-0.27244
TMEM274P	0.618308	0
PLPPR3	0.792252	-0.13821
MYO16	0.073063	0.012357
INSIG2	0.123589	0.358837
EBAG9P1	0.915078	0
LHFPL2	0.14294	-0.4262
CT75	0.719784	0.69215
BX284632.1	0.80715	-0.07858
AC009452.1	0.342366	0
AL356218.1	0	0
AL049629.2	0.287934	0.635067
RPL32P27	0.680441	0.567741
CCDC33	0.121892	0.622047
SMTNL1	0	0
TMEM40	-0.30806	0.537852
DNAH7	0.709022	0.230971
RPL39P34	-0.02006	-0.87732
PSD3	0.392541	0.176726
AC256236.1	0	0
PDP1	0.1693	0.127373
SLCO4A1	-0.12358	0.089754
ELMO1	0.353797	0.293242
TNFRSF11A	0.213392	-0.07162
AC105052.1	0.098843	0.155675
AL391840.2	0.560226	0
COX6CP2	0.772495	0.995793
AL096840.1	0	1.76795
AC104996.3	-2.59559	1.61799
DMGDH	0.726737	-0.07095
SMPD4P1	0.036133	0
PRKCD	0.02753	0.298864
EFCAB13	0.022249	-0.80629
AC018638.1	-0.20127	0.189128
ACHE	-0.04236	0.848592
RNA5SP385	0	0
AC022616.5	0	0.884757
ENST00000438114.1	0.672981	-0.64168
AC024940.6	0.809704	0.996828
SHQ1	0.268265	-0.30099
TCIM	0.216355	-0.08072
CPEB1	0.101987	0.135045
C15orf65	0.563846	0.159012
RNA5SP113	0	0
STK17A	0.14032	-0.02222
FA2H	-0.29326	0.516382
PDCD6IPP2	0.097883	-0.15073
ISG15	-0.05865	0.712921
RPS11P5	-0.2681	-0.1631
ERV3-1	0.132318	-0.02335
DYNC1H1	1.19056	-0.47875
TMEM231P1	1.14953	-0.08222
NAA80	-0.01287	0.304155
STRA6	-0.00213	-0.41659
ACSL5	0.093822	0.099665
TLE4	0.635814	0.134066
CLHC1	0.442515	-0.90841
PLD1	0.682084	-0.10229
GPX3	0.022315	0.191679
MX2	-0.30621	-0.23949
AC083822.1	0.890768	0
SPINK7	0	0
PLCXD2	0.175431	0.22544
LYST	0.456968	0.776623
AC106886.5	0.647526	0.14175
HNRNPUP1	-0.21951	-0.29827
RPL7AP66	0.122759	0.377068
SPATA1	-0.08871	-0.54785
H3P4	0	0
AC104692.1	0	0
NR1I3	0.391136	0.488003
RNA5SP364	0	0
AC005829.1	0.561239	0.2849
AC243899.2	0.561239	0.2849
B3GNT8	0.027304	0.255176
ABL2	0.786445	-0.41736
MDGA1	0.152359	-0.4745
P3H2	0.002376	0.307354
AC015911.7	0.184578	0.331399
DEFB109D	0	0
ENPP7P4	0.289505	0
ELOCP33	0.555918	0
ENST00000619417.1	0	0
RPL29P11	-0.41075	0.951189
APOBEC3F	-0.02713	0.077423
CHD4	0.394902	0.544906
FHL1	0.202969	0.007845
AL450124.1	0.571719	-0.11672
KLF3	0.114844	-0.03397
Z97353.1	0.180847	0.91827
RAP2C	0.323942	0.232244
DCC	0.193222	1.38299
ALOXE3	0.19619	0.362345
SUMO2P15	0	0
BRME1	0.614395	-0.09178
FAM47E-STBD1	-0.41011	-0.44806
PPP1R3F	0.977715	0.335671
AP001324.1	0.447975	0.38309
RPS3AP47	0.089118	-0.07766
KIF21B	0.337271	0.326112
RPL26P27	1.09162	0.301142
ZNF137P	0.765608	0.722887
Z98755.1	0.262448	-0.34749
PMCH	-0.23121	0.421214
JAZF1	0.417507	0.397833
MCTS2P	-0.15396	0.165306
IFFO1	0.210471	0.329094
RNA5SP86	0	1.70494
ALOX5AP	0.238818	0.673475
FUT2	-0.03184	0.235069
AC105052.2	0.001473	0.257191
KIAA0895	0.046219	-0.13182
SHLD2P3	0.196916	0.146192
AL031708.1	0.48332	0.062525
AC005865.1	0.334378	0.017423
EMP3	0.021266	0.550382
CD53	0.355159	0
GLIS2	0.258901	0.126087
GABARAPL1	-0.1113	0.281681
ENST00000437078.6	-0.48627	0.130171
AC275565.2	0.16642	0
IGKV1OR22-1	0	0
RAB22A	0.329085	0.284782
EOMES	-0.05811	-0.27712
HMGB1P4	0.851853	0.516793
AC006504.3	0.654938	0.124501
LAD1	0.250743	0.918206
AC090013.1	0.586029	0.281185
UQCRHP1	0	0
IFIT2	0.198787	0.375349
KRT8P46	0.182348	-0.02287
MACF1	0.878767	-0.51153
BOLA2	0.314775	0.553263
RPS27AP16	0.087839	-0.53743
TNFRSF10A	0.24027	0.198495
KCTD11	0.498168	0.700693
MAL	0	0
HOOK3	0.955099	-0.29405
RNA5SP304	0	1.68318
CDC14A	0.177007	-0.46493
WBP1LP3	0	0
ST6GALNAC1	0.637608	-0.26337
AC011998.1	0	0
RNA5SP479	0	0
HMGN4	0.047619	0.132157
UBC	0.123176	0.23494
AC243922.1	0.544078	0
EFEMP2	-0.16307	0.161988
BEX4	-0.14386	0.40762
IL3RA	0.031684	0.20465
IFIT3	-0.52982	0.00664
GRK4	-0.22346	-0.04678
AL355472.1	0	0.238261
AC012616.1	0	0.795828
FGD6	0.173856	-0.57724
TLCD3B	-0.12158	0.464929
GPC3	0.247582	0
AL589666.1	0.263707	-0.35616
KLK14	0.294722	0.066623
SEMA6C	-0.17933	0.170973
ENST00000427464.1	0.481841	0.661659
RNA5SP392	0	0
CCDC200	0.266008	-0.28754
MFSD4B	0.105556	-0.08032
IGLV1-50	0.269709	0
AC093525.1	0	0.723727
RAB43	0.219242	-0.68954
RNA5SP305	0	0
ATP2A3	0.643023	0.084811
AL589743.4	1.65806	0
PITPNC1	0.097227	0.378651
TAPBP	0.291048	0.560384
IL1RL1	-0.17106	-0.17011
TOR4A	0.259033	0.02229
RTBDN	0.564689	0.135714
RNF207	0.201812	0.188342
BX664615.2	-0.16901	-0.13866
NABP1	-0.06269	0.042221
S100A14	0.671547	0.340877
PPIAP77	-0.26546	-0.26546
SAA2-SAA4	0.313386	0.698985
RNA5SP297	0	0
FETUB	0	0
TNC	0.329996	-0.24408
SH2D2A	0.572015	0.561569
ULK4P1	0.720671	0.178516
SLC16A3	0.108909	0.107633
CFAP20DC	0.765283	0.53085
RHEBP2	1.02827	1.39045
TRGV7	0.82124	0
NFKBID	0.059057	0.695484
AL353689.1	0.783765	0
GIPR	0.13668	0.382549
TDRD7	0.026649	0.099258
AL158032.2	0.871551	0
PANX1	0.197606	-0.05019
ENST00000558447.1	0.538379	-0.7281
AC091057.6	1.13074	0.122421
HMGN2P46	0.545093	-0.30537
C11orf65	0.314263	0.836552
AMPD3	-0.04509	-0.49503
ENST00000639844.1	-0.63306	0.567198
CELSR1	0.722769	-0.22885
SUSD4	0.269349	0.028562
ABCC6P2	-0.13171	0.801603
RNA5SP130	0	0
KCNK1	0.174002	0.136145
ZFHX3	1.00715	-0.57954
RUNX3	0.465217	0.013603
ENST00000630962.1	0	0
KIAA1217	0.562737	-0.07301
PLLP	0.790172	0.364982
VMO1	-0.1449	-0.11559
ALPL	-0.05851	-0.07412
ANKRD11	0.46139	0.027091
STXBP6	-0.26416	-0.35475
RNA5SP282	0	1.63184
EMID1	0.069545	0.368633
DLGAP4	0.2581	0.010037
EIF2S2P3	0.472625	0.809117
RNPS1P1	0.017359	0.127138
RPL29P12	0.16547	-0.02471
MYH3	0.270597	-0.00733
RNA5SP128	0	0
PPP2R5B	0.089801	0.678843
CEP85L	0.691596	0.247664
TACR1	0.370206	-0.04429
MTCYBP14	0.291266	0.157284
LYN	0.330601	-0.33967
AC096582.2	0.605166	0.610711
TRIM8	0.382108	0.322683
AC079780.1	0.740704	0
PDZD2	0.532444	-0.62336
RNA5SP212	0	0
KCNK6	0.761579	0.436498
RNF152	0.075235	-0.02376
AC079781.1	0.540557	0.325365
CAMK1D	0.262016	-0.10049
ULK1	0.131529	-0.00912
ENST00000591601.5	0.319757	0.206854
SUGT1P4	1.93232	1.22621
BACH1	0.079521	-0.05064
UGT1A5	0.828539	0.112341
IRF9	0.182243	-0.3217
KMT2A	1.05115	-0.56886
IFITM3P6	0	0
NECAB2	0.099155	0.209152
UTS2B	-0.07126	-0.55028
BCRP5	0	0
METTL27	-0.12268	-0.22995
GNG14	0	0
ANKRD36B	0.183386	0.237834
SLC44A4	0.194419	0
AC009303.1	0.762076	0
AC005551.1	0.814523	0.139864
RPL23AP67	0.554904	0
PLIN2	0.175372	0.368359
TNIK	0.32799	-0.57397
Z98885.1	0	0.550472
TGFB1	0.064534	0.489662
B4GALT5	0.209941	-0.26735
ANKRD13C	0.686246	-0.02153
RNA5SP78	0	0
FLNB	0.526823	-0.1267
CCL4	0	0
LIMCH1	0.148829	-0.11331
SPACA6	0.224626	0.331937
TP53BP2	0.417541	0.113677
AC239800.3	1.11279	-0.41466
CDC34	0.147014	0.327562
CSF1R	0.229023	-0.08355
RNA5SP88	0	0
AL132838.2	0.29697	0
AL132838.4	0.29697	0
NFE2L3	0.032662	-0.05802
STARD8	0.503028	0.022975
CD68	0.240526	0.088202
AXDND1	-0.15897	0.109934
AC002076.1	1.58828	0
MLANA	0.535803	-0.26446
GRAMD1A	0.345169	0.386621
ABCA13	0.004265	0.140935
AC009412.1	0.625314	0.418541
AKNA	0.636151	0.089294
NONOP2	0.060118	-0.23296
AC068831.1	0	0
AC126755.4	0	0
MFSD12	0.175933	0.019346
RNA5SP38	0	0
AK8	0.561177	-0.04052
ENST00000640414.1	0.852694	0.544997
AC010655.3	0.339468	-0.2119
SHD	-0.02417	0.288193
MICB	0.145999	0.302932
ALG1L	0.470038	0.538494
SUMO1P3	0.967415	0.563298
SAMD9L	0.01531	0
GGNBP1	0.598457	-0.11364
RNA5SP402	0	0
PROX1	0.144179	0.021668
HNRNPA1P4	0.081132	-0.33858
IL18R1	-0.08662	0.464456
AC002472.2	0.089187	0.399475
PRKDC	0.942188	0.017364
CASTOR1	-0.40346	0.253308
HDX	0.644672	0.928013
PSMB9	0.118757	0.586207
SLC45A4	0.144438	-0.5846
HHLA1	0.348634	0.176694
MSANTD3-TMEFF1	-0.03689	0.507885
UPK3B	-0.32724	-0.06508
RAP1GAP	0.212244	0.297576
KLRC2	0.735143	0
HTR1D	0.32012	0.213003
AC096533.1	0	0
DDIT3	0.323259	0.055411
PTPN22	0.731267	-0.02671
AGPAT4	0.097904	0.513033
RPL37AP8	0.495135	0.493719
DNAJB6P3	0.258789	0.365315
DYNC2H1	0.018925	0.287876
ZNF444	0.186483	0.290233
CREG2	0.203569	-0.00306
LOXL2	0.240098	0.185643
PROS1	0.49135	0.185742
SEM1P1	0	0
CASP1	0	0
AL157777.1	0.55194	0
PTK6	0.219508	0.056244
SLC20A1	0.029246	-0.50107
SP6	0.2215	0.3381
RNA5SP478	0	0
SEMA4C	-0.06802	-0.12088
ANO2	0.374262	-0.12454
IL10RB	0.180698	0.241474
GSAP	0.057432	-0.09258
SCOCP1	0.672959	0
ENST00000640725.1	0	0.749697
ENST00000625617.2	0.447147	0.795987
FYB2	-0.04789	0.50802
HES4	0.332132	0.894111
DKK3	0.862765	0.408685
TRBV8-2	-0.06989	0.434821
FOXK1	0.301683	-0.14307
VMA21	0.151832	-0.18192
TATDN2P2	0.816509	-0.50881
ESPN	0.284229	-0.11771
ICA1L	0.606084	-0.32
TUBB2B	0.146017	0.664617
ZBTB7C	0.433437	-0.31904
HLA-DMA	0.402298	0.391413
ENST00000400602.2	-9.9e-08	0.011997
SP100	0.226336	0.231833
NIPAL4	-0.18662	0.259157
ODC1	0.046004	-0.1739
AC011228.3	0.098684	0.076426
IL10	0.621353	0.695667
EDN1	0.187255	0.59934
GZMB	0.444136	1.08854
ELAPOR1	-0.17466	-0.21779
RBM47	0.329016	0.23629
RPL12P10	0.491489	0.812449
TMEM92	0.203276	0.698809
CXCL16	0.538295	0.669848
NRARP	0.231945	0.388852
AL139100.1	0.666528	0.405078
RAB24	-0.1945	0.044641
AC012254.4	0	0
H3C6	-0.33799	-0.06391
FBXO39	0	0
ADRB2	0.26675	0.161575
PAPSS2	0.247753	0.358921
KMT2D	1.27439	-0.63475
FOXL1	0.062068	-0.61461
PCNX1	0.427537	-0.56539
CARMIL2	-0.04149	0.232703
COX6A1P2	-1.00372	-0.94976
ENST00000510582.3	0.21997	0
ENST00000640796.1	1.46989	-5.4e-05
HSD3BP5	0.353157	0.14578
ETS2	-0.11173	-0.46518
OPTN	0.086064	0.201845
TWF1P1	0.016824	-0.02873
UBA52P5	0	0
ZFYVE28	0.25701	-0.04584
HMGB1P31	0.322957	-0.04677
RHOF	0.264743	0.685625
FAM160B1	0.358474	-0.13229
F2RL1	0.439819	0.988463
FOLR3	0.464057	0.424273
ABCA1	0.370549	-0.05226
AC105233.3	0	0
ZNF800	0.179728	-0.65373
TFPI2	0	0
ARRDC4	0.361671	0.454229
AC234782.1	1.35997	0.985316
SLCO5A1	0.033761	0.19039
SCGB2B2	0.4319	-0.11793
RNA5SP56	0	0
PDE10A	0.307249	-0.30988
RCAN1	0.242695	0.707312
AC100854.1	0	0.690226
AL627311.1	0	0
B3GNT3	-0.04572	0.056743
RNF149	0.208125	0.312494
CR759762.1	0.297114	-0.61266
AC010132.2	0.342819	0.265609
NFAM1	0.030319	0.231173
ENST00000546973.1	-1.28517	-1.28517
PMS2P12	0	0.385327
MYEOV	-0.10746	-0.44276
HSPA4L	0.203587	-0.09412
ZNF490	-0.12745	-0.22516
AC000041.1	-0.785	-0.785
B4GALT1	0.133927	0.357426
ATP6V1G1P2	0	0.351443
SERPINE2	0.197942	0.144426
RNA5SP132	0	0
FLVCR2	0.108144	0.477999
CEP135	0.333321	-0.10418
NDUFB4P8	0.947337	0.351912
ENST00000640219.1	-0.85857	0.442635
AC008481.2	0.190786	0
TPK1	0.014848	0.044867
FRY	0.555924	-0.02666
CSMD2	0.171253	0.044
FCRLB	0.044452	0.216311
STK40	0.190337	0.057633
BCO2	0.709961	0.129275
AC087393.3	0	0
TPRA1	0.156345	0.434332
PPP4R1L	0.071461	0.176937
PINLYP	-0.14367	-0.06216
VSTM2A	0	0
DUSP5P1	0	0.076567
SPTBN5	0.242828	-0.0972
UBE2L6	-0.09587	0.207956
RPS27P16	0	0
C17orf99	0.095918	-0.0387
AGAP13P	0	1.02789
ZNF165	-0.22531	-0.16766
ERN2	0.147584	0.063856
WFDC3	-0.1293	0.772172
CCDC69	0.262017	-0.13368
AC009093.3	0.374692	0.074564
CYP27C1	0.099589	0.043903
RNA5SP290	0	0
AC008737.2	0	0
AL591438.2	0.529619	0.053239
AKR1B1	0.505351	0.309493
AC068631.2	-1.36986	1.72526
RPS21P4	-0.91697	-1.02395
RNA5SP491	0	0
ENST00000536576.5	1.95e-09	0.435502
SFRP5	0.300446	0.855785
LRRC8B	0.394842	-0.23915
AC010343.1	0.372697	0.477611
UPF3AP3	0.78525	-0.04019
MYT1L	0.123029	0.094618
SORBS2	0.080674	-0.25606
CLEC4O	0	0
EIF3CL	0.768677	0.897235
AFG1L	0.622445	0.303755
DDHD1	0.135363	-0.25961
GUSBP4	-0.08021	-0.04547
UGCG	0.228509	0.053871
FTH1P13	0.229712	0.229421
CDK5R2	0.046805	0.301102
SELENOP	0.438743	0.037991
AL138752.2	0.154226	0.532041
GRAP	-0.11526	-0.32193
NHP2P2	0	0
AC027176.2	0	0.323747
SUN3	0.879573	0.298538
ANO9	0.257649	0.569341
MPZL2	0.491087	0.503962
TFE3	0.192311	0.051972
SNX9	0.106107	0.105941
DRAP1	0.122224	0.510934
TGIF1	0.108093	-0.06844
EFHD2	0.08081	0.351992
CORO2B	0.094486	0.158791
NIPAL1	0.045032	-0.26388
RND3	0.215725	4.57e-05
KLF10	0.240034	0.080251
FAM25A	-0.77637	-0.77637
ENST00000436349.5	0	0
PHETA1	0.092329	0.185814
H1-4	0.809367	0.505261
NAMPTP3	0.776958	0
FYB1	0	0
GPANK1	-0.17764	0.183725
IER5	0.102365	-0.11822
DAPK3	0.292169	0.390592
TXK	0.08417	-0.25359
UNC13A	0.376862	0.812218
AL096712.1	1.46501	0
HMGB1P14	1.19142	0
PLEC	0.963135	-0.42506
ATP5MFP4	0.517654	0
HMGB3P4	0.483471	-0.22479
ANKDD1B	0.125316	0
MRPS10P1	0	0
AC008687.7	0.353847	0.058477
AC006001.4	0.236395	1.80895
SPDYE2B	0.201036	-0.42822
EPN2	0.474832	-0.25016
VAMP5	-0.15069	0.073416
ATP1B1	0.247813	0.369293
SLC17A5	0.185229	0.225431
AP1AR	0.238531	0.158904
RPL23AP81	0.306478	0
RNA5SP295	0	1.4581
SLC22A4	0.464361	0.802762
NOTCH2NLB	-0.14166	-0.12238
ENST00000613863.4	0	0.948708
SCGB3A2	0.520688	-0.04011
SLC22A31	0	0.045057
RANBP17	-0.0859	-0.56589
MAFG	-0.10713	-0.34412
NLGN4Y	0	0
PNMT	0.142113	0.228171
AL135905.2	0.335915	-0.09081
RNA5SP393	0	0
DOCK10	0.056865	0.055112
RPL17P51	0.718291	0
AC093012.1	0.297143	0
PELI1	0.117127	-0.38145
RPS18P12	-0.27277	-0.27277
SLC25A37	-0.00828	0.401296
NHSL2	0.063757	-0.07293
HLA-A	0.086691	0.419966
YAF2	0.500162	0.586253
ZNF852	0.326055	-0.26541
GYG2P1	0.143912	-0.76904
ADAMTS7P3	0	0.022407
ITGAV	0.122151	-0.53076
BSPRY	0.115957	-0.03227
BX679664.1	0	0
RPL12P41	0.226269	0
ACTN2	-0.05603	0.247688
MTRF1L	0.166551	-0.0409
STARD5	-0.30658	-0.01656
AC005102.1	0.749326	0.240839
TMSB4XP8	0	0
MUC4	0.153499	0.508183
H4C12	0.179217	-1.23733
AC005726.1	0.48633	-0.16325
HMGN2P23	0	1.75e-08
BAZ1A	0.516308	0.366108
RPL37P3	0	0.482828
TRIM74	0.186041	-0.13966
CTAGE4	0.22898	-0.34656
UGT1A6	-0.14469	-0.77981
PRKX	0.364051	-0.49244
ANKRD20A1	0.756072	0.200933
C3orf18	0.474789	-0.08742
ARID5A	0.061318	-0.0178
RPE65	0.177925	0.113122
CCDC144NL	-0.09568	-0.12944
AP000866.3	1.52181	-0.02445
PDLIM4	0.172358	0.910394
TPST1	0.143137	0.491062
ANAPC1P3	0	1.43158
AC105233.2	0.335346	0.142503
APOBEC3A	-0.16794	-0.18822
CCNH	0.208725	0.202711
PSPHP1	0	0
FAM227B	0.875747	0.558121
MSR1	0.42143	0.083318
QPCT	0.206953	0.149691
ANXA2P2	0.457741	-0.04802
CXCR5	-0.26839	2.5566
SPNS3	0.354538	0.457509
RPSAP45	0.828667	0.831175
AL359075.1	0	0.698233
ELK3	0.113318	0.132114
KY	-0.04158	0.003969
TMEM106A	0.677207	0.199197
TVP23C-CDRT4	-0.16906	-0.11347
RPL22P16	0	0
AC008481.1	0	0
NRP1	0.22881	-0.08388
KCTD6	0.536827	0.340448
PPP1R1C	0.402774	0.322231
SLC4A8	-0.13046	-0.63393
ENST00000588812.5	0.341706	-0.38223
AL035456.1	0.188285	0.164873
AC087393.1	-1.19621	0.606724
CTHRC1	0.380354	0.435673
SHE	0.022227	0.001088
SLC51A	0.487071	-0.3893
C2orf76	0.4965	0.37134
H3C2	1.10068	0.525898
ENST00000503522.1	-0.04469	-0.04565
MAP3K9	0.481849	-0.59402
AC116562.3	0.240626	0.370669
CD52	0.849607	-0.12182
CLDN7	0.103518	0.307045
RPL12P27	0	0.220761
KCNB1	0.058236	-0.00539
PROCR	0.194741	0.410338
RNA5SP248	0	0
CADM1	0.147657	-0.20345
AC099489.1	0.089009	0.13585
SYNE2	0.967763	-0.24351
GMIP	0.147669	0.04463
PKNOX1	0.145163	-0.62352
VPS37B	0.006125	0.225961
POU6F2	0.439949	-0.11043
FRMD4B	0.975164	-0.15849
CAB39	0.235263	-0.27105
BIN1	-0.06229	0.387176
AC083904.1	0.75644	0.647832
ENST00000424893.6	-0.07258	-0.53869
ZNF358	0.256156	0.090325
ZNF609	0.617675	-0.28468
SLC25A35	0.046304	-0.01135
CLEC4A	0.400413	-0.23613
AC034236.1	0.575976	0.112529
BMS1P12	0	0
AC245078.1	0.026702	1.08474
GJB5	0.38619	0.236535
SLC45A1	0.126088	0.257168
TREM1	0	0
ZNF208	0.206302	0.491652
AL022345.2	0	0
RPL12P47	0	0
RPL21P110	0.357361	0
[truncated: 24,842 more rows]

## Sheet: Ext6b
	Fold change post Prevotella infection	Fold change post Fusobacterium infection
CXCL8	0.345961	3.1418
CXCL1	0.362958	2.64805
CCL20	0.042437	2.12779
CXCL3	0.182883	1.71951
CXCL2	0.119244	1.45443
CCL2	0	0.421189
CSF3	-0.10521	1.71732
CSF1	0.355915	1.07536
IL1A	0.106867	1.05419
CSF2	0.177935	1.94383
TNF	0.008967	1.65157
IL1B	0.241481	1.02458
IL17C	0	0.15851
TNFAIP2	0.095277	2.70635
ICAM1	0.147483	1.55795
BIRC3	0.86514	1.9343
TRAF1	-0.18103	1.85683
LTB	0.118596	1.35719
IL36G	0.334199	2.16369
PLAU	0.056137	0.79533
NFKBIA	0.318505	1.5117
TNFAIP3	0.195469	1.70039
CD83	0.035487	1.00032
CYP1A1	1.00434	1.23352
SGPP2	-0.14093	0.635646
FABP5P7	3.32265	2.77662
ZC3H12A	0.339381	1.12917
SERPINA3	0.013831	0.22101
PTX3	0.420402	1.52781
IL32	0.14085	0.633222
IER3	0.204952	0.837163
NINJ1	-0.02478	0.931476
AHRR	0.967625	0.930282
BCL3	0.317509	0.930987
IL6	0.453765	2.00958
STAT5A	0.072216	0.737265
HBEGF	0.289347	1.00296
AC034102.2	1.56472	1.50412
RNA5SP383	1.72851	-1.53977
PLAT	0.067845	0.293399
SERPINB2	0.505685	1.33734
CITED4	-0.00447	0.707454
ICAM4	-0.53414	0.115764
PTGS2	0.210588	1.08417
CYP1B1	0.912123	0.422852
AP001052.1	1.70862	1.54163
TECRP1	1.8915	1.21787
SDC4	0.108084	0.391996
RPS26P19	0.152549	-0.56852
CXCL10	0.172238	1.23878
AC073261.1	2.18392	1.22841
AP000553.7	1.67414	0
IL24	0.212726	0.66012
CDKN1A	0.088552	0.522459
IRAK2	0.074327	1.01768
TNFRSF9	0.074577	0.922582
NFKBIZ	0.207266	0.944281
BBC3	0.008447	0.68707
AC242842.2	-1.65597	-0.38582
AL021937.2	0.911088	1.59383
SOD2	0.234868	0.874584
RELB	-0.0246	0.527596
TNIP1	0.188483	0.9037
AL645939.3	2.90124	2.60301
JUN	0.100568	0.355202
TRBJ2-7	0	1.9125
GFPT2	0.285188	0.669032
ELF3	0.380451	1.88773
INHBA	0.24034	1.11934
ENST00000546917.1	0.88703	2.31018
MAFF	0.27833	0.63142
ENST00000454407.5	-1.6e-09	1.09837
EFNA1	0.499647	1.60891
PLAUR	0.140316	0.50417
AC103810.7	1.30711	0
NFKB2	0.084676	0.968483
AC006064.6	2.98595	2.13545
OLR1	0.404679	1.60119
DUSP1	-0.04574	0.504421
BCL2A1	-0.10815	0.44077
LIF	0.36824	1.41945
NFKBIE	0.213225	0.978551
GUSBP9	1.15044	0.769747
PI3	-0.00471	0.162701
AL691477.1	0	0.783464
TNFAIP6	0.402906	2.77944
SLC2A6	-0.07403	0.269698
HELZ2	0.248006	0.060511
KDM6B	0.420966	0.838662
PTP4A3	-0.0581	0.143704
ABTB2	0.204799	0.863283
FSTL3	-0.11388	0.018121
EBI3	0.016754	0.780944
AP000580.1	0.749904	0.634549
AL022345.1	-1.3347	-1.3347
AC138207.3	0	0
RNA5SP18	0	1.45765
KLF6	0.116773	0.403546
AC211486.4	1.90795	0
MMP9	-0.15133	0.228442
ELOCP19	1.63158	0.623686
FOSL1	0.117786	0.310619
CEMIP2	0.28915	0.141684
TNFRSF6B	0.309435	0.621286
MAP3K8	-0.15053	0.41196
C1QTNF1	-0.53411	0.600868
HAS3	0.353083	0.55339
AC006548.1	1.95275	1.62862
CR381572.1	1.95275	1.62862
CCL5	0.260596	0.259283
ATF3	0.137261	0.722765
HIVEP2	0.468841	0.214839
IL11	0.167969	0.034075
RRAD	0.308508	0.861659
ENST00000505110.1	1.6466	1.79475
IRF1	0.218053	0.761077
AC098591.3	0.065798	0.238067
SLC12A7	0.153678	0.121629
SRP9P1	3.81026	2.97305
RPL35AP4	0	0
ARL14	0.175403	0.476613
ENST00000474701.1	1.46626	0.669103
NFATC1	0.163702	0.4782
IFNL1	0.152936	0.508973
LAMB3	0.119331	0.316511
SMOX	-0.4446	0.114913
CFB	0.725235	0.92713
PHLDA1	0.073802	0.145809
AC016739.1	-0.4685	0.064132
IL7R	0.131702	0.348546
AC027309.2	-1.82061	-0.02313
ETS1	-0.00093	0.539175
AC068647.2	1.2763	1.32687
RPL18AP3	0.610981	0.011902
SOCS3	0.355862	0.629972
KRT6B	0.07291	0.414744
CR392039.2	0	0
GUSBP14	0.865839	-1.00596
SOCS1	-0.03755	0.852618
LINC00266-2P	0.209804	-0.10729
RNA5SP37	0.129585	-0.47562
TMEM265	-0.4089	0.59242
WNT7B	0.209603	0.14032
CD70	0.741599	1.1841
ENST00000614381.4	0.445323	0.392149
RNA5SP334	0	0
N4BP3	0.127618	0.742938
ANGPTL4	0.156117	0.392546
PPP1R15A	0.090353	0.336259
AC108667.1	1.04112	0.914576
REC8	0.772766	-0.01486
WFDC21P	0.86422	1.62974
AC009163.5	2.60569	0.676436
FP565260.3	-0.22106	0.794686
SMAD3	0.331454	0.769383
AC008267.5	0.353611	-0.70834
CLIP2	0.119601	0.256807
TIFA	0.085083	0.888718
AC011471.4	0	0.719873
CD274	0.062109	0.605115
PTAFR	0.178947	0.587803
FAM107B	-0.13864	0.152022
CENPS-CORT	0.677598	0.829283
EHF	0.294228	0.464318
AC138827.3	1.09566	1.22289
IFNL2	0.134529	0.475238
ICOSLG	0.15219	0.557775
B3GNT5	0.089308	0.42968
CD40	0.175776	0.115354
PPP4R4	0.061195	0.376525
ELOVL7	0.134964	0.513974
ZC3H12C	0.223366	0.931918
RPS29P16	0.09477	-0.03956
ADORA2A	0.127794	0.605181
EREG	0.090671	0.670476
NAV3	0.078731	0.410347
ENST00000649009.1	0	0
AC131281.2	0	1.23316
GBP1	0.133812	0.171383
AC092903.1	0.551688	0
DAPP1	0.176782	0.258946
ZFP36	0.002971	0.206667
AC114801.3	-0.15889	0.080742
IGFL1	-0.09401	0.22564
IFNGR2	0.061928	0.648385
DRAM1	0.26011	0.219006
RPL35P5	1.21965	-0.26835
ENST00000622530.4	0	0
SPP2	-0.62426	-0.96127
ENST00000260184.11	0.962162	1.42754
SLFN5	0.269261	0.24903
ALDH1A3	0.225734	0.32006
SERPINE1	-0.05539	0.001498
PLPP3	0.353108	0.139056
JUND	0.064998	0.171878
CXCL11	0.253036	0.643134
ARHGAP31	-0.13385	0.179166
ZBED2	0.288326	0.283824
TMEM88	0.001903	-0.02973
PLK3	0.082041	0.379034
ITGA5	-0.04824	0.256865
ANKRD33B	0.28807	0.772591
SAT1	0.148616	0.340921
AP000944.5	-0.0781	-0.11361
BIRC2	0.334815	0.420982
ENST00000616824.1	0.615187	0.67957
OTUB2	0.218532	0.434543
ENST00000443466.1	-0.1799	0.767149
TMEM52B	0.089434	1.14013
MAST4	0.164966	0.308997
DNM1	1.10583	0.874545
HMOX1	-0.10011	0.892144
FOSB	0.278389	0.200101
AC092032.1	0	0
NUAK2	0.154754	0.602494
MFSD2A	0.178039	0.008747
XAF1	0.370887	-0.02427
EHD1	0.098092	0.477154
SUMO2P1	-0.71462	-1.71715
RPS23P8	1.13749	1.05005
BANF1P3	1.42095	-0.00653
RNA5SP195	0	0
TPRXL	0.620826	0.298453
RPL3P4	1.64949	1.40662
RAET1L	-0.21014	-0.0076
RNA5SP333	0	0
CYLD	0.257942	0.429887
TMEM183B	0.671002	-0.02671
CGN	0.894461	0.725553
JAG1	0.109693	0.440222
AC016629.1	0.482346	-0.0297
CCDC71L	0.058186	0.779816
SEMA7A	0.142378	0.469303
DUSP16	0.643531	0.755734
RNA5SP166	0	0
SPANXA2	1.91124	2.14762
RNA5SP203	1.88006	0
AC187652.1	0.857339	0.774119
CKLF-CMTM1	0.312683	-0.18159
IL7	0.255608	0.686483
G0S2	0.174372	0.973579
DEPP1	0.106513	0.491864
PRSS22	-0.04017	0.506207
AC008267.6	2.81467	0
MSC	0.001767	1.23782
NEURL3	0.175874	0.348639
ARMC4P1	0.240633	0
RPL39P40	1.32758	0
DDX58	0.198179	0.342458
STX11	-0.01131	0.353952
GBP3	0.456305	0.62551
STC1	-0.02938	0.288994
ZSWIM4	0.182498	0.527803
AL133153.1	0.536896	0
ATXN1	0.379441	0.545438
AC005838.1	1.2004	0
USP43	-0.16981	0.659188
NFKB1	0.093039	0.473696
AC024995.1	1.87729	0
HLA-U	-0.80928	-0.27507
GBP4	0.520579	0.774042
PPIAP31	0	0.57665
AC024940.1	-0.33086	-0.01946
C3	-0.0071	0.353007
JUNB	0.192367	0.426234
RPL10P6	0.636608	1.45069
TRIM21	0.332519	0.05486
SPRY4	0.226015	0.013823
ENST00000412307.3	-1.26226	0.44549
SAMD3	0.522272	0.971194
TRIB1	0.154235	0.221173
RSAD2	0.257779	0.021049
SEPTIN14P8	0	0
ENST00000619580.4	3.02e-05	-3.1e-08
UBE2Q2P2	0.882973	0.744004
SEMA4B	0.26069	0.282316
AC234781.2	-0.85724	0.780267
LINC00869	0.266434	0.551071
NMRAL2P	0.420566	0.551438
TAGLN3	0.090605	0.210114
CEBPD	0.089553	0.577112
TGFA	0.181364	0.320604
MTCO2P2	-0.69641	-0.46212
ARHGEF40	0.236229	0.358209
PLEKHA4	0.131327	0.361414
BTG1	-0.30378	0.308487
MOB3C	0.333343	0.285625
CMTM3	0.014245	0.190313
AC018868.1	0	0
ENST00000548941.1	0.538767	0.381672
AL161669.2	1.95658	1.95365
STYK1	0.435856	0.732982
ENST00000613960.1	1.01862	1.90137
GCH1	0.285275	1.06207
NCOA7	0.316522	0.849803
AC138392.1	-0.55534	-0.50557
AC011511.4	0.020749	-0.19703
ENST00000535645.1	-0.65165	-0.24866
DUSP5	0.128241	0.321514
SUGT1P1	1.19719	0.227209
AC079781.4	0.816169	1.05706
AL627309.6	0.166347	0.417383
RHCG	0.192724	-0.20689
ADGRF1	0.48575	0.279279
BHLHE40	0.11492	0.45246
TANC2	0.572064	0.102249
AC004890.1	0.110254	0.909566
ENST00000309495.6	0.527028	0.146054
NEDD4L	0.030275	0.37606
DDIT4	0.038458	0.474971
SAA4	0	0.292265
RPS28P5	0	1.84921
MMD	0.386729	0.563662
FAS	0.086326	0.192589
SLC25A24P2	0	0
AC087894.1	1.28743	1.31591
ENST00000517452.1	0.469759	-0.00516
DUSP10	0.147811	0.444753
PPP1R18	0.032938	0.036029
RRAS2P1	0.616444	0.329891
OXTR	0.244004	0.273242
AC006449.4	1.30997	0.537044
SPTLC1P1	1.0833	1.3618
CCL27	0.262321	0.830683
LCEP3	0	0
AL157935.2	-0.03297	0.119202
TMSB4XP1	-1.12469	-0.69716
CACFD1	0.695927	0.698917
ENST00000417728.5	-1.58005	0.917581
RPS3AP21	0.189652	0.159759
OAS1	0.201171	0.208557
AC022137.1	0	0
DPP10	-0.08556	0.856972
HS3ST1	0.083553	0.266473
LDLR	0.211053	0.068182
ODAPH	0.528681	0.061876
BTG2	0.27007	0.716152
TNFAIP8	0.356974	0.965468
RNA5SP298	1.75074	0
GJB2	-0.00046	0.146345
TMEM132A	0.168805	0.360057
NR4A3	0.040188	0.096507
BMP2	0.073404	0.698434
AC010970.1	0.975041	2.11128
MT1XP1	1.01015	1.78038
DUSP4	0.042767	-0.13915
GEM	-0.01598	0.239012
ENST00000504810.5	0	0.805615
AC087897.1	0	0
AC112771.1	3.658	0
DPH3P1	0	0.488227
PNRC2P1	0.415028	0
AC004975.1	0.087634	-0.78352
TIPARP	0.112547	0.032082
TNFRSF10B	0.122302	0.444588
TRBJ2-2P	-1.90592	0.005848
TAP1	0.075666	0.164636
AL021068.1	1.8702	0
ABHD14A-ACY1	1.05677	1.11019
SMIM11A	-0.63412	0.374187
ISG20	0.084038	0.111267
AC245033.3	-0.51367	1.23399
AC104115.2	0.791762	0.382188
EIF4EBP3	0.019355	0.883631
AC015849.5	0.447471	1.1601
INSL6	0.059644	0.054555
TRIM15	0.362423	0.468151
ATP2C2	0.207181	0.161386
PNRC1	0.038767	0.444429
BCAR3	0.134384	0.222467
VN1R107P	0	0
MYLPF	0	0.337698
PDCD1LG2	0.055939	0.048756
RNF103-CHMP3	0.588859	1.00838
FOXC2	0.154353	0.420194
SAMD4A	0.340447	0.528784
AC092375.3	1.8081	0
HCAR3	0.222304	0.837727
PFN1P3	0.552779	0.836401
SNORC	0.257261	0.430092
ENST00000238341.9	0.270086	1.60405
HSPE1P4	0.117287	0.101281
FAM110C	0.069596	-0.42721
AL356095.3	1.60795	1.45765
WNT10A	0.077217	0.192763
CEBPB	0.106086	0.780023
AREG	0.04946	-0.12666
RNA5SP21	0	0
SH2B3	0.014996	0.136126
TPTEP2-CSNK1E	1.29778	1.23356
DENND4A	0.301694	-0.00288
H2BC13	0.506163	0.468865
PIK3CD	0.034882	0.514074
OLFM2	-0.06346	0.377849
IFNL3	-0.37731	-0.21302
PARD6B	0.103885	0.280017
SERPINA1	0.161878	0.613708
TXNRD1	0.167263	0.680574
MT1DP	0	3.2458
MUC1	0.698841	0.774449
IRF2BPL	0.128365	0.070707
GJB3	0.008148	0.052993
TPM3P6	0.555527	1.18082
RNA5SP477	0.07849	-0.07344
DHRS3	0.114788	0.168093
RNA5-8SP6	1.01223	2.46881
ENST00000613219.4	0.512777	0.936875
RPLP1P6	0.720549	0.712503
AL390729.1	0	0
AL663070.1	1.14303	0.947105
PLA2G4A	0.440208	0.493268
RNA5SP323	1.48217	1.31563
SPANXB1	0.781606	0.978315
SPHK1	-0.0122	-0.08414
SPDYE10P	0.202275	-0.0409
AC069499.2	0.49851	0.323966
ENST00000617586.1	0.300868	0.00189
RPL23AP1	0.141945	-0.26052
SERPINB9	-0.29665	0.932003
DUSP8	-0.14878	0.461362
ARTN	-0.0013	-0.0567
ITGB1P1	0	0
PRDM1	0.179343	0.965262
ENST00000621051.4	1.25516	-0.19324
NOCT	0.165543	0.101528
GLI2	0.12188	0.271865
IFIH1	0.140953	0.072706
HMGN1P8	1.18724	-0.01273
RNF223	0.074432	0.573115
AL354798.1	0	0
PHLDA2	0.048237	0.093091
SLC6A12	0.413635	0.120249
IL15RA	0.185636	0.292975
MXD1	0.259332	0.567808
AL390719.1	0.163667	0.287967
TSLP	0.040842	0.273356
FXYD1	0.282103	0.685264
ASB2	0.197987	0.7526
C18orf32	0.27811	0.263922
TRIML2	0.049397	-0.30386
NDUFB1P1	0	0
SERPINA2	0.135372	0
SVIP	0.892618	0.755974
CYTH4	0.04911	0.651981
PTPRE	0.187798	0.052645
CX3CL1	0.061545	0.321877
POLR2KP1	2.2704	0
KDM7A	0.090629	0.350793
ZBTB10	0.03798	0.01547
ARID3B	0.252896	0.622134
GCSHP3	1.15183	1.04025
RNA5SP379	0	0
MARCHF9	0.644562	0.769041
WFDC2	0.006343	0.49639
RND1	-0.43075	0.333506
AGO2	0.394383	0.355702
GATA6	0.118165	0.126903
TMCC3	0.415642	0.746202
IL1R2	-0.09831	0.314243
MTSS1	0.211813	0.501985
SPRED3	0.619184	0.620452
AC106872.2	1.10314	0.928136
FAM20C	-0.05365	-0.00336
FTH1P11	0.270242	0.661666
ZMIZ1	0.470386	0.087011
RNA5SP514	0	0
HMGN2P15	0.965904	1.06984
RNA5SP202	0.409802	1.2005
NOL4L	0.282711	0.593754
FAM25BP	0.116319	1.09924
OSCP1	0.334784	0.656017
LAMP3	-0.05432	-0.09847
ADAM8	0.049637	0.262973
AC183084.1	1.41237	1.07337
CRYBA2	0.161956	0.246638
RPS12P3	0.057529	0.07471
H3P47	1.51897	0.237809
ESM1	0.200582	0.010781
AC105233.5	0	0
PML	0.109037	0.263425
EIF4EP2	-1.81062	0.186702
TRPA1	0.375607	0.642884
TSC22D1	0.171986	-0.00511
DLG4	-0.16106	0.162465
MX1	-0.04046	-0.82012
ENST00000571942.2	0.688372	0.288621
SYNGR3	0.110874	1.00898
GADD45A	0.160216	0.290616
RNA5SP25	0	0
ATP2B4	0.300742	0.17458
YWHAEP3	1.63083	1.45765
RPL7AP11	0.239136	0.442767
HSPG2	0.37544	0.245882
GDF15	0.167443	0.76105
BDKRB1	0.381103	0.522052
ACP7	0.34358	0.5688
RHOB	0.161392	0.284344
AC007686.1	0.050233	-0.00523
NPTX1	0.657681	0.270191
NOD2	0.615604	0.648511
PLCB1	0.311954	0.37882
AC008626.2	0.028023	-0.72108
FMNL3	0.112802	0.450445
CDH12P2	-0.69775	-0.53913
POU2F2	0.002448	0.997195
SPRY2	0.133056	0.125623
ROBO4	-0.06944	0.484078
RPL36AP43	0	0
CNFN	-0.08722	-0.05302
AP000936.3	0.504407	-0.9464
ENST00000611625.4	0.089455	0.361554
PTGES3L-AARSD1	0.37532	-0.07706
GLRX5P2	1.09415	0
CRACD	0.1702	0.066619
AC124944.1	0.41172	0.401595
GRAMD1B	0.549622	0.473238
AC245884.3	0.822106	0
CPQ	0.029025	0.530691
AC092073.1	0	0.438719
HLA-DPB1	0.338661	0.532877
FO624990.1	0	0
EDNRA	0.463079	0.237195
AC211486.3	0.39743	0.12114
ENST00000398137.5	1.33357	1.29673
ABHD11-AS1	0.637629	-0.16477
INSIG1	0.277122	-0.18515
ACVRL1	0.60587	0.545641
PHYHD1	0.566639	0.417155
PI4KAP2	0.222214	0.117439
RNA5SP281	1.91076	1.29502
ENST00000584279.5	1.45245	1.10339
AL161756.2	0.704807	0
LRRC24	0.479865	0.275857
CD55	-0.04683	0.023134
UTRN	0.702976	0.709298
BAHCC1	0.501908	0.921797
RPL21P39	0.545502	0.992555
RHOH	0.435361	0.014664
RGPD2	0.474658	0.365928
ENST00000489422.1	0	0.625454
IL4I1	0.142	0.867825
HRH1	0.005051	0.313812
RPL22P2	0.476398	0.392927
H1-5	1.15004	1.37007
FAM43A	0.114033	0.410531
BTBD19	-0.04134	0.203098
GALNT15	1.63579	0.870882
ASB18	0.479343	0.504222
HSH2D	0.508635	0.472304
TNFAIP1	-0.00727	-0.02772
ERRFI1	0.057766	0.146161
RPL12P14	-0.87362	-0.04366
ARHGEF4	0.027163	0.016908
TRIP10	0.102029	0.26736
IER2	0.184348	0.048519
AL117187.1	0	0
SERPINB1	0.250687	0.80123
AP000346.2	0.778256	0.517691
AC044860.1	0.785891	1.14654
TNFSF9	0.186569	0.25815
ETV7	-0.10516	-0.08195
IKBKE	0.179884	0.41903
TICAM1	-0.06358	0.403522
AC104333.1	0	1.60883
AC005255.1	0.386482	0.444944
TRPV3	0.208781	0.611401
TNXB	1.69359	2.02942
AL138752.1	0	0.393954
IRF2	0.142199	0.485733
PTP4A2P1	0.607271	1.34206
HSPE1P2	0.090909	-0.47189
PIGY	0	0
IGF2	0.0241	-0.10071
LCE1F	0	0
SNRPGP4	0.771956	0.676176
LRATD2	0.300932	0.272843
CREB5	0.005705	0.2116
MG910337.3	0	0
CD163L1	0.585911	0.514049
AC084880.1	1.08996	-0.03981
TRIM36	0.26258	0.424794
KLF5	0.146493	0.319326
PPIAP45	0.973562	0.74173
GPR75	0.584882	0.222296
RASGRP3	0.248732	0.127938
BIK	-0.24508	0.397324
ITPKC	0.236766	0.33117
AC124283.4	0.373063	0
SNRPGP14	1.43556	0.717371
IFI44L	0.551532	0.05945
KMT2C	0.47196	0.218536
GGN	0.719834	0.579305
ELL2	-0.0513	0.171518
HMGB2P1	0	0.187769
DPY19L2	0.070367	0.271789
DDR1	0.037449	0.162239
ARHGEF2	0.026726	0.241227
NDUFB4P11	-0.33001	0.722382
RPL12P38	0.011612	0.269005
JCAD	0.129163	0.70237
MT2A	-0.01216	0.084135
HYDIN	0.557987	0.209026
CKS1BP2	0	2.21326
ENST00000356922.5	0.077912	0.477186
ENST00000538065.5	0.178539	0.344862
AC005702.1	0.941312	0
C15orf48	-0.09652	0.395405
STX1A	0.085279	0.240205
SFN	0.04994	0.100258
IL6R	0.208571	0.159551
RARRES1	-0.2854	0.048068
ABAT	0.066912	0.344988
AC008575.1	0.773901	-0.43807
PGAM1P7	0.439493	0.461129
KYNU	0.053492	0.45021
SLC52A3	0.066853	0.279681
PARP14	0.08686	0.069032
LINC01145	0.311323	0.551642
NRIP1	0.129582	0.123271
RERG	0	0
TIMM23B-AGAP6	-0.52978	-0.52517
NPIPP1	0.117793	-0.07779
FAM25C	0.404571	1.22225
NOTCH2NLA	0.651206	0.622673
ENST00000614544.1	0	0
FAT1	-0.24048	0.119709
SERPINB8	0.170003	0.444297
AC114781.3	1.38313	0
PIM3	0.176441	0.42549
MARCKSL1	0.022727	0.194731
BTG3	0.249895	0.400438
IRF7	0.309006	0.079841
H2AC9P	0	1.32226
DAPK2	0.109682	0.443982
APOL3	0.042129	0.023215
KREMEN2	-0.00045	0.191689
HBA1	-0.67317	0.167608
HIPK2	0.491334	0.276152
ENST00000611979.4	0.228214	-0.29116
CYSRT1	-0.06264	0.250797
AL603832.3	1.10381	0.029391
DHRS9	0.205008	0.244464
BCAR1	0.029343	0.206769
OGFR	0.170509	-0.0029
AC006989.1	0	0
ENST00000473934.5	0.159768	0.314047
CBFA2T3	-0.1708	0.073388
NANOS3	0.800059	0.07742
NDRG1	0.076021	0.226449
AC096720.1	0	0
RPL35P3	0.733783	0.616809
BMS1P21	0.701773	0
AL353662.2	-0.65739	-0.65739
REL	0.314225	0.168047
UBE2Q2L	0.686812	0.588555
AP001931.1	-0.30506	0.622284
GBP2	0.21636	0.253345
TRIM73	0.587945	0.628457
ANTXR2	0.087645	0.156804
AHNAK	0.618333	0.209158
ZBP1	0.236679	-0.05114
RNF19B	0.195616	0.532664
PTPRH	0.074978	0.297134
PXDN	0.179332	-0.01233
IFNGR1	0.058414	0.1831
DSTNP1	1.05978	0.326848
SHISAL1	0.233246	0.247777
ECE1	0.057382	0.189923
SLC16A9	-0.03879	0.320291
LYPD3	0.122549	0.206386
WWTR1	0.10291	0.151855
STC2	0.354274	0.021882
CLMP	0.049639	-0.03659
AC215524.1	0.225588	0.475557
AC215524.2	0.225588	0.475557
BX322534.1	0.225588	0.475557
ALG1L9P	0.953529	0.683574
AL354710.1	0.467063	1.15051
NBPF20	1.00944	0.00303
BANF1P2	1.28254	0.299304
CFAP43	0.504467	0.254041
PARP12	0.122018	0.03169
PATL2	0.869529	0.177359
H2AC18	-1.24265	-5.51132
CLDN4	0.079288	0.794808
SERTAD2	0.249561	0.349735
SLC12A5	0.807159	0.234376
PTMAP12	-0.20881	-0.28567
IFIT5	0.106589	-0.07309
LTA	0.163951	0.137211
CLDN1	0.083468	0.907351
AKR1C1	0.112377	0.174103
PLCD4	0.22952	0.422363
ENST00000612060.1	0	0.196379
DTX3L	0.152147	0.023815
CYCSP55	0	0
ZBTB46	0.233716	0.259367
GNA15	0.141998	0.057225
AL355315.1	0.006841	0.563113
AL513523.9	-1.13955	-0.18197
FZD8	0.150439	0.845602
SMIM24	0.127195	0.570369
HMGB1P10	0.755878	0.61101
NOTCH2NLC	-0.08181	0.1585
ENST00000394540.4	-0.53764	0.241541
ENST00000651560.1	-0.53764	0.241541
AC000120.3	0.403789	-0.19365
AC009474.1	0	1.28364
DNAH17	0.297464	0.343411
SECTM1	0.2078	0.181151
AC008878.1	-0.73638	0.566157
LRMDA	1.03918	0.886938
KCNN4	0.088105	0.569705
TMEM217	0.327793	0.339902
CD69	-0.30725	1.2754
AL845552.1	0	0.678032
AL590762.1	0	0
CSRNP1	-0.13669	0.038195
P4HA2	0.056626	0.254552
AC027644.1	0.867063	-0.23346
ARHGEF35	0.353092	1.54699
MAP2K3	0.114873	0.283308
TNKS1BP1	0.034288	0.211447
GRB7	0.191644	0.271955
SLC7A14	-0.32919	0.046229
EXOC3L4	0.525355	1.02721
PARP8	-0.09512	0.214393
AL022312.1	0	1.10119
N4BP2L1	0.386376	-0.15398
AC060780.2	1.5724	1.42359
AC005020.2	0.40037	0.789993
IL23A	-0.38184	0.075238
RNF213	0.455109	0.299822
KIAA1143P1	1.3511	0
OSMR	0.296292	0.38644
PTMAP8	0.478786	0.836706
APOL6	0.263648	0.074772
GOLGA6L4	1.06087	0.676822
PDGFRB	0.346861	0.658373
PTPN12	-0.00201	0.205814
PHLDB2	0.080958	0.030566
MMP7	0.464776	0.476425
ETV6	0.321446	0.442073
ENST00000654798.1	0	1.18373
AC007998.2	-0.11666	0.690861
AF279873.1	0.51703	0.436712
HOXC5	0.055592	0.366938
SRGAP2D	0.214513	-0.1885
MEFV	0.227928	0.49532
AGR2	0.282083	-0.08613
ARPC3P1	-0.44407	-0.03278
MG910338.2	1.05274	-0.03179
TM4SF19-DYNLT2B	0.16197	-0.51403
AC018475.1	-0.00996	0.295844
DIRAS2	0.570785	0
MLIP	0.666569	0.353558
SGK1	0.05826	0.32249
PHLDB3	0.240667	0.21045
OR7E104P	0.487715	0.568474
OTUD7A	0.454464	0.056984
TMEM156	0.178936	0.688864
DUSP6	-0.01896	-0.13282
HVCN1	0.607261	-0.09511
VEGFA	0.217095	0.30383
CLOCK	0.331342	0.226753
RPL30P11	0.436403	0
GOLGA7B	0.122669	0.31095
IFNAR2	0.083531	0.17374
AC040162.1	0.548603	0.266208
UBD	-0.60266	-0.07587
CHCHD2P6	0.303739	0.841438
PTGES	0.048662	0.289748
AC012170.1	0.495483	0
RTP4	0.368925	0.248224
AC015818.10	-0.45606	-0.20415
ENST00000399982.6	0.919738	0.431387
C9orf116	0.258405	-0.14731
GJB4	0.247059	0.563945
TMEFF1	0.147595	0.333894
AL132656.1	0.770291	1.03465
PPIF	0.001537	0.375766
RPL12P12	0.042564	0.399903
RPL26P36	0	0.324131
EGFR	0.256124	0.19997
AL158801.4	0.182127	0.947826
ROCK1P1	0.741831	0.675332
PMEPA1	-0.09305	-0.07769
ITPRIP	0.0504	0.054386
LACC1	0.254448	0.320282
AD000671.2	0.746011	0
ZNFX1	0.20701	-0.09456
LAMA3	0.08469	0.049865
H2BC19P	0.540348	0.301438
DTX2	0.131114	0.518334
RNA5SP521	0	0
RNA5SP522	0	0
ACSBG1	0.779975	0.649353
CD22	0.2989	0.270742
SHB	0.053228	0.066548
AC040162.2	1.2273	0
PLEKHG3	0.431576	0.527863
CATSPER2	0.117879	0.128352
ZSWIM1	0.548373	0.286712
ENST00000612417.4	0.199528	0.475342
HAPLN3	0.147576	-0.02033
RIPK2	0.1738	0.364229
TMEM171	-0.02026	0.836299
GRAMD4	0.400795	0.379421
OR2A7	0.081314	0.032569
GAS7	0.081524	-0.03461
H2AC8	0.683849	0.870276
PDCD6-AHRR	0.072938	-0.04484
AC064862.1	-0.80719	-0.01605
SPSB1	0.059113	0.157179
RAPH1	0.501344	0.362339
AC018644.1	0.540508	0.391075
PPP1R32	0.405553	0.30261
RBP5	0.407599	0.346334
AC010442.2	0	0.545561
SEC14L2	0.151527	0.283015
ENST00000617535.4	0.005466	0
SDR16C5	0.31718	0.535462
TLR6	0.310738	0.221325
PAK1	0.046083	0.026752
SDK1	1.27911	0.251354
MFSD2B	0.193551	0.576656
RNA5SP263	1.62022	1.66294
DGAT2	0.496122	0.64002
EXT1	0.098352	0.100555
CDC27P1	1.03242	0.763852
AC103810.9	0.77523	-0.01792
AC133041.1	0	0.791136
TMEM212	0.627583	0.240121
ENO3	0.666081	0.370062
MMP13	0.003211	0.572904
RASD1	0.229722	0.893286
PLEKHG6	0.102468	0.817319
ENST00000650761.1	1.15119	1.17114
HBA2	0	0
BBIP1P1	-0.12715	0.273417
HSPB6	0.328391	0.618725
RPL39P18	1.24736	0
GJC1	0.26118	0.64654
DENND6B	0.18392	0.331652
ENST00000611665.4	-0.43941	0.385528
GARNL3	-0.13202	0.408642
ANKRD19P	0.506228	0.473033
AL593848.1	-0.02936	0.068323
ZNF577	0.710982	1.08225
FUCA1	-0.05571	0.189638
ANKRD18A	1.09765	0.997832
LRP12	0.074058	0.082081
AC270275.2	0	0
PTHLH	-0.04249	-0.01728
PSPC1P1	0.15909	-0.02531
PDGFB	0.162327	0.656982
AL356320.1	1.17874	0
TNFRSF18	-0.32305	0.10657
VGF	0.207963	0.2788
BCL2L14	0.423656	0.0692
AC007956.2	0.123534	-0.18149
NFATC2	0.144866	0.546661
AC015871.7	0	0
RFX2	-0.12096	0.201937
AL049840.7	1.10256	-0.60385
GNAT2	0.195601	0.914918
CKS1BP6	0.733533	0
AC010507.1	0.007227	0.034049
ENST00000626028.1	1.07741	-1.10832
VPS13D	0.420907	0.03021
ENST00000629232.1	1.25161	1.04085
CDC42EP2	0.070415	0.123382
SHH	-0.21255	0.41335
CYP7B1	-0.17548	-0.2042
RPL21P131	0	0
CASP7	0.123091	0.115578
AC091042.1	1.10748	0.975641
CMIP	0.099455	0.148484
PRDX3P2	0.433338	0.024509
SYT5	0.266759	0.351115
GRIA1	0.018823	0.032368
GPR61	0.237097	0.642659
SMIM39	0	1.27556
XCR1	0.455329	0.411368
PPIAP22	0.832183	0.518457
NR4A1	0.504896	0.557538
FRMD3	0.696682	0.477423
EPHA2	0.085112	0.305311
UBBP2	0	0
NKX2-8	0.625804	0.069749
NKX3-1	-0.11295	-0.03738
AC092718.2	0.091498	0.41364
LY6K	0.123716	0.123082
PPIAP46	-0.04251	0.419403
BAK1	0.070143	0.165531
RPL23AP25	0	0
SOCS2	-0.24141	0.048517
STPG4	0.882885	1.24333
CATSPERB	0.305259	0.428897
ZNF710	0.379281	0.004348
ADGRV1	0.649171	0.174937
ENST00000479448.1	-0.83985	-0.92232
CYP26B1	0.189575	0.29236
ENST00000334376.4	0.697543	-0.69168
AC092610.1	0	0
TEX45	-0.02294	0.384443
AADACP1	-0.47922	0.031997
PBX4	0.022232	0.121286
CD6	0.763129	0.862422
ISLR2	0.297826	0.607902
GSDMB	0.211407	0.078626
ST3GAL4	-0.03778	0.201949
IRF2BP2	0.144527	0.14535
TAMALIN	0.070726	0.704418
HMGB1P8	0.163701	0.120589
LRRC8C	0.050733	0.035096
CEP290	0.480275	0.30524
AL645608.3	0	0
CMPK2	0.37561	0.025284
ENST00000611208.4	-0.92047	0.348517
NKD2	0.141687	0.286546
MRAS	0.707702	0.503725
TNFSF15	0.324734	0.519341
AC008716.1	0.32104	0
NECTIN2	0.045487	0.104183
RNASE4	0.253236	0.727023
PGLYRP2	0	0
NAMPTP1	0.494118	0.463873
AL139317.2	0	1.0866
AC068205.3	0.308772	0.550385
AL117692.1	0.855626	0.443887
AC106873.8	0.829612	0.682244
FOXA1	0.095519	0.472861
AL592148.2	0.511067	0
ENST00000530168.1	0.369796	0.575157
ENST00000260008.3	0.3469	1.95e-06
MAP1S	0.266015	0.111787
HLA-B	0.038004	0.082849
AL162231.1	0.493643	0.804367
AL031727.1	-0.24716	-0.24716
FAHD2CP	0.226878	0.576521
MSANTD3	0.028419	0.119094
AKAP12	0.136355	0.350725
SEPTIN7P13	-0.21508	-0.36156
ARC	-0.46118	-0.14651
RAET1G	0.600443	0.2578
CCDC127	0.639182	0.345332
MPDZ	0.499803	0.821541
ENST00000448111.5	0.624216	0.767351
B4GALT6	0.637449	0.370913
DAPL1	0.722118	0.460269
SAA2	-0.07832	0.727324
PLA2G12AP1	0.147474	0.713636
UPK3BP1	0.108126	0.578616
TAC4	0	0
IRX4	0.226364	0.196455
DNAJB6	0.053765	0.131401
NCF2	-0.18816	-0.07118
TNIP3	-0.22996	0.933667
CNN1	0.535735	-0.75944
LINC00933	0.385146	0.397153
S100A3	0.076135	0.246844
SEPTIN14P2	1.56106	0.905723
RNF24	0.56161	0.597442
AL451007.1	0	0
CASKIN1	0.092765	0.180338
USP12	0.387199	0.373097
SYNPO	0.191165	0.400731
PAG1	0.190411	0.274018
GBGT1	0.005223	0.410403
RASA2	0.082027	0.255165
FUT3	0.099081	0.407949
CTTNBP2NL	0.470245	0.569157
IRF6	0.042406	0.428349
TRBJ2-4	2.42459	0
ENST00000638463.1	1.3911	-0.88319
RPS20P4	0	0.39698
HYAL1	0.347934	0.408576
ATP5MGP1	0	0
AL139156.2	0	0.835422
GFAP	-0.48752	0.310732
SDCBP	0.057142	0.186896
RPL13P5	0.663349	0.476195
MOCOS	0.154949	0.220463
H1-1	0.680764	-0.13451
MST1	0.940037	0.542609
UBR4	0.258538	-0.00626
EFCAB10	0.036135	0.299265
ENST00000508500.1	-1.08606	-0.75298
AL356653.1	-0.42836	-0.42836
SAXO2	0.593978	-0.22364
ENST00000256031.8	0.785022	0.838878
TMEM158	-0.11614	0.341634
TNFSF12	0.474505	0.704733
RFFL	0.106299	0.600197
POLR2J2	0.196524	-0.31348
HLA-F	0.011811	0.118282
CALML5	0.510746	0.588169
CDCP1	0.087541	0.166433
DND1	0.152939	0.45725
EVA1B	0.053233	0.285669
AC008758.5	0.112032	-0.13814
C13orf42	0.310644	0.213774
AC012309.1	0.44405	1.02945
HSD17B14	-0.05413	0.210843
PLEK2	-0.04349	0.022744
SHFL	-0.18113	0.08568
CTAGE8	0.390639	-0.20824
ENST00000320547.7	0	0
TPPP	0.344483	0.25186
OASL	0.172166	0.067142
LCN2	-0.02102	0.337186
ARMCX4	0.377962	0.035721
RNA5SP48	0	0
GALNT4	0.412194	0.341445
IGFL3	0.377467	0.280222
HPCAL1	-0.12436	-0.21906
P2RY6	0.265569	0.328152
HECTD4	0.026662	0.104657
SHISA2	0.628761	0.618825
CLCF1	0.061832	0.014326
BCL6	0.32822	0.248896
FUOM	-0.24863	-0.04569
ENST00000422552.5	1.24891	0
RHOV	0.381576	1.16393
HYAL3	0.308953	0.419164
KLF7	0.286969	0.425344
ARHGEF25	0.768983	0.026288
SNRPEP4	0.051565	0.037827
FOLH1	0.634814	0.778019
DENND3	0.052203	0.29269
RPS2P7	0.191261	0.166612
SLC37A1	0.379126	0.362054
RPS27AP11	0.710577	1.29282
BMS1P22	-0.24044	0.26513
BEND3P3	0.374445	0.144158
ITPR1	0.12008	0.352457
GXYLT2	0.397669	0.045782
CYTH1	0.158336	0.142771
IGSF3	0.125873	0.076957
NFKBIB	0.12976	0.265259
TSGA10	-0.08207	0.547871
SLC8B1	-0.02305	0.335221
C3orf52	0.005213	0.020975
FAM209A	0	0.633878
FOXO1	0.12489	0.221492
GRIK4	-0.36007	-0.32984
TNS4	0.140543	0.067043
LRRTM4	-0.38206	0.209109
BCL10	-0.13726	-0.18979
TTC6	0.63366	0.295991
SULT2B1	0.318375	-0.07952
AL627230.1	0.030435	0.073422
TPBG	0.088812	0.009161
AC087385.1	1.3328	0.872924
TRIM47	0.213944	0.319154
AC069499.1	1.26047	0.36291
ABR	0.083905	0.166353
ZSCAN20	0.784083	0.440278
ALAS1	0.087427	0.147492
CD276	0.039778	0.069348
AL050341.1	1.03347	0.712421
NBPF15	0.318731	0.144356
AURKAP1	0.130259	0.262583
GPR155	0.5427	0.654602
CCDC85B	0.208794	0.338102
SPOCK3	0.467012	0.117757
CCDC65	0.752041	0.349904
NR1D1	0.050888	-0.13425
EFHC1	0.082508	0.59325
RNA5SP199	1.99994	-1.80465
GDA	0.448177	0.440958
ARHGEF5	0.084977	0.019576
FANCD2	0.661924	0.792521
AC090515.1	0.337173	0
CHST2	0.22573	0.163128
UPP1	-0.11577	0.06188
CHGA	0.143042	0.665876
FRMD8	0.266499	0.162485
AL390879.1	0.348205	0.448055
POLN	0.510957	0.786454
MAP7D1	0.094842	0.209402
GDF1	0	0
AP000619.1	1.71066	0.980169
CYMP	0.466571	0.474182
RPL32P20	0.860378	0.531644
FMN1	0.410429	0.054364
MAP3K4	0.30556	0.037155
HSD11B1L	0.257251	0.780708
AL713999.1	0.722604	0
AQP3	0.151339	0.16171
PPIAP41	1.2024	0.255313
GNG8	0	0.719873
ENST00000617849.4	-0.30981	-0.30981
APLF	0.147127	0.508178
AC099778.2	-1.11847	-1.11847
CHST15	0.110029	0.343884
HIVEP1	-0.30173	-0.02626
ENST00000345662.5	0.676246	0.297379
ATP5MDP1	0	0.944885
AC005086.3	0	0.680039
RNA5SP241	0	0
AC007160.1	0	0.420202
FAM83B	0.240144	0.200725
BLACAT1	-0.1627	-0.27818
GTF2IRD1	-0.04711	0.292527
TXNP6	0	0.721222
SELE	0.009853	0.094163
ISCA1P1	1.32127	0.880462
NPR1	0.039413	0.102409
PHF5GP	0.548401	0
LIMD2	-0.22007	0.224374
DES	0.036642	-0.44338
RPS15P4	0.410448	0.227471
FBXO36P1	0	0.315532
RPSAP52	-0.00181	0.483782
CAPN12	0.761967	0.326151
AC008763.2	1.06873	0.695529
AC137695.2	0.495515	0.696263
TBC1D10A	0.208035	0.253844
WDFY3	0.702082	0.477064
ABCA5	0.227614	0.354997
SERHL2	0.857523	0.010726
HMGN1P4	0	0.505533
CDC42EP1	0.015236	0.18765
DLGAP1	-0.07751	0.14176
EFNB1	0.178898	0.259327
HSPE1P6	0.566005	0.487205
SPOCK2	0.08095	0.131638
RPL5P9	0.63044	0.420264
AC090527.2	0	0
RPS12P26	1.39606	0.318506
ZFP36L1	0.059838	0.023208
LYRM9	0.421871	-0.03461
NAMPT	0.017304	0.17155
AC007182.2	0	0.336252
SCAPER	0.286585	0.284188
BRDT	-0.01228	-0.49464
BPTFP1	-0.02537	0.421312
SQSTM1	0.020472	0.114993
AC135977.1	-0.15477	1.01859
AC004980.4	1.37068	0.780052
LARP1P1	0.586183	0.471008
AC103810.6	0.075493	-1.81609
TRIM56	0.09245	0.125649
TCTEX1D4	0.534545	0.642253
LST1	0.077831	0.17089
AC008750.7	0.518719	0.865462
TNFRSF1B	0.282858	0.930079
ZNF347	0.34163	0.086331
RNA5SP462	0	0
KIAA0040	0.123576	0.034966
AC027559.1	-0.25174	-0.76584
FIBCD1	0.485172	0.383882
HTR7	0.362453	0.277182
RPSAP58	0.236765	0.343244
GTF2IP7	0.451923	0.601948
CACNA2D1	0.073584	-0.01809
WNT9A	0.230241	-0.04355
NRP2	0.150015	0.330127
KSR1	0.121225	0.66308
ALPK2	-0.23024	0.184884
MYO1F	0.62259	0.036995
FAM214B	0.043988	0.166741
TM4SF1	0.148907	0.507185
COL5A3	0.161093	0.110854
RERE	0.291833	0.621103
SNRPD3	-0.09335	0.019686
RPL21P10	0.552836	0.608417
AC233968.1	-0.0929	-0.00847
SIPA1L3	0.47248	0.268287
RNA5SP474	0	0
BX005428.1	1.15055	0.521244
NBPF10	0.44676	0.307597
FTLP8	0	0
NIBAN1	0.122021	0.139322
PALM	0.603915	0.60056
LAMC2	0.046309	0.156402
LEMD1	0.865456	0.356017
PCNPP1	0.578829	1.0822
CCL7	0	0
AC254813.1	0.4209	0.544308
ERICH2	0.322607	-0.244
CAMK1G	0.686172	0.312944
SLC7A11	0.18083	0.263667
ENST00000456822.5	0.104027	0.423689
TULP4	0.219945	0.230878
SLC7A2	0.198677	0.128507
NPIPB8	0.451417	0
LYG2	0.055151	0.178885
MTRNR2L2	0	0
CACNG8	0.253848	0.420329
ENST00000568914.1	0	0
ZNF860	0.347797	0.646048
DEFB131E	0.754668	0.600126
SERTAD1	0.370596	0.021654
SBNO2	0.117099	0.344661
AC129492.5	0	0
SLC35E4	0.193622	0.168552
PTK2B	0.214417	0.217353
LSP1P4	-0.42526	0.115861
INAVA	0.046982	0.480852
AC016027.5	0	0.747367
RNA5SP97	0	0
ZNF821	0.02528	-0.04404
AP001636.2	0	0.769578
RNA5SP28	0	0
AC243547.3	0.758175	1.27126
FAM167A	0.398862	0.148523
TCP11L2	0.203608	0.713457
AC015813.2	0.502701	0.11047
PLD2	0.162593	0.184697
RDM1P2	0.540937	0
MMP17	0.010194	0.084324
MTURN	-0.0609	0.066609
ANKRD22	0.9148	0.334675
AL133380.1	0.378028	0.823371
PIM1	-0.00798	0.494408
STK31	0.729921	0.326732
STK32B	0.204528	0.569105
EIF4EP1	0	0.386608
LITAF	0.096939	0.108031
BDKRB2	0.136777	0.065287
SIPA1L2	0.550653	0.102646
NDUFC2-KCTD14	0.745583	1.27265
RGL1	0.205497	0.065618
OVOL1	0.307846	0.655385
FLT1	0.046908	0.122109
AC011462.1	0	0.669998
TMEM256-PLSCR3	0.611028	0.243275
MICG	0	0
AHDC1	0.219118	0.170633
ZNF697	0.176097	0.19816
UBE2Q2P1	0.50157	0.689954
IFITM4P	0.515659	1.1558
UBE2FP1	-0.35049	-0.07868
MAP1B	0.580923	0.573629
MEIG1	0.556923	0.250847
TCF7L2	0.358751	0.433299
RASSF5	0.2977	0.575219
SPRN	0.616813	0.036427
ZDHHC15	0.589818	0.643581
ENST00000374710.7	-0.12942	-0.73087
IFITM1	0.048998	0.037814
PMAIP1	0.144285	-0.05744
CREM	0.03045	0.182449
PRRG4	0.101757	0.032223
RPL7AP50	0.146961	0.255783
NCLP1	0.447609	0.046845
SIX4	0.252568	0.187791
CCN6	-0.22563	0.040492
SLC6A15	0.019824	0.055615
AC244023.1	0	1.44657
ALDH1A2	1.27476	0.727652
PDLIM3	0.020318	0.063136
AC097493.3	0	0
ENST00000445700.5	1.14564	0.727819
ABCA9	1.03986	0.665306
TNS1	0.251569	-0.0255
AC090360.1	-0.12549	0.143354
ADAMTS9	-0.17608	0.072979
FOS	0.39691	0.165484
E2F7	0.438709	-0.00191
KRT8P3	0.123487	0.215613
SRPK3	0.907567	0.379361
C6orf141	-0.18019	-0.47874
LZTR1	0.367169	0.145577
SMG1	0.642706	0.228211
SULF1	0.50444	0.021303
RWDD4P1	0.301149	0
CFAP161	0.109778	-0.08474
TUBB2A	-0.05525	-0.02746
ENST00000319801.9	0.065947	0.984174
CXCL6	0.5721	0.920691
AC011603.4	0	0
BATF3	-0.06883	0.27919
RAMP1	0.074266	-0.02395
CDK14	0.006342	0.071497
H2AC17	0.116341	0.577208
OAF	0.078761	0.322742
PDE8A	0.205687	0.368769
PROSER2	0.115196	0.369985
ROBO3	0.300517	0.385668
BIRC6-AS2	0.6473	0
RNA5SP244	-0.78961	-0.01799
HMGN1P10	0.90636	0
SLC9A7	0.822303	0.605231
AC008403.1	0	0
LPXN	0.03007	0.149585
RNA5SP278	1.85308	0
ENST00000558084.5	0.473042	0.303685
FBXL16	0.407413	0.235531
RPL36AP13	0.547179	0
ARMC2	0.641111	0.547269
ZFAND6	0.242383	0.334751
AL157834.3	1.84359	0
AC020891.4	0	0
CORO1A	-0.12441	0.147958
FEZ1	0.051081	0.2753
CCN3	0.279821	0.16804
TBC1D3C	0	0.407677
AC133041.2	0	0
GPRC5B	-0.05901	0.430992
TSPAN15	0.30818	0.406053
UPK3BL2	0.2621	0.069816
C2	0.44732	0.142059
AC091429.1	0.191749	-0.44927
SLC44A3-AS1	0.069966	0.134104
APOL2	-0.06773	-0.08919
UBA52P6	-0.11106	0.486258
CBX3P2	0.72672	0.921367
NRN1	0.233547	1.1139
ENST00000559800.1	0.300323	1.02447
APCDD1L	0.015349	0.002251
SERPINB13	0.355828	0.464341
C15orf39	0.192541	0.413231
SPEGNB	0.725608	0.776452
RPS12P31	0	0
PLAAT4	0.296772	0.059887
MEAK7	0.110336	0.095175
SCG5	0.191695	0.34087
SMIM2	0.479183	0.449834
ZC3HAV1	0.231083	-0.06087
RPL7AP22	0	0.34703
MYO10	0.127674	0.073449
FNDC11	-0.12782	0.19206
AC068630.1	0.351803	-0.1147
C13orf46	0.285756	-0.02852
HMGN2P30	0	0
TMEM14DP	0.34987	0.442032
ENST00000463006.5	0	0
SLC16A6	0.099196	0.036168
CCDC191	0.415938	0.09455
WNT4	-0.07839	0.523556
STAP2	0.201388	0.23652
RNA5SP180	0	0
CAPRIN2	0.37784	0.030175
TANC1	0.168511	0.209445
GNG2	0.621083	0.185541
HSPD1P6	0.083285	0.18167
ZBTB32	0.497922	0.335239
HDAC9	0.233914	0.513279
AC008026.1	0.042354	-0.05762
RPS3AP3	0	0.617318
DNMBP	-0.0487	0.017178
CIB2	0.109874	0.311428
B3GNT7	0.392913	0.891687
THBD	0.236911	0.078417
SLC41A1	0.096935	-0.11819
RAB38	0.132313	0.117361
OAS3	0.214074	0.205159
COX5BP4	0.658594	0
ENST00000617617.4	1.09483	0.879027
TRAJ2	0	1.79749
TYMP	0.124151	0.229505
MTF1	0.379865	0.207476
MCL1	0.093844	0.060037
THBS4	-0.20421	-0.2018
TTLL10	0.140277	0.641634
P2RX4	0.140183	-0.09348
AC002310.4	0.641389	0.653382
FLI1	-0.00523	0.333152
ENST00000572053.5	-1.33735	-1.00243
TSKU	0.024356	0.19654
PPARD	0.127568	0.286013
SNRPGP10	0	0
CCR7	-0.00587	0.137823
KLHL22	0.389815	0.482359
TTC9	0.123093	0.336477
GBP5	0.081728	0.589188
TUBA3D	0.024683	0.348379
TMEM274P	0	0.573876
PLPPR3	0.33326	-0.08825
MYO16	0.542613	0.378412
INSIG2	0.030748	-0.01492
EBAG9P1	0.942608	0.240104
LHFPL2	0.348517	0.269223
CT75	0.480688	0.190917
BX284632.1	1.12262	0.016259
AC009452.1	0.686002	0
AL356218.1	0	0
AL049629.2	0.019961	0.187609
RPL32P27	-0.02999	-0.33901
CCDC33	-0.36796	-0.20573
SMTNL1	0.530505	0.475975
TMEM40	0.50283	0.198751
DNAH7	0.275352	-0.08859
RPL39P34	0	0.875858
PSD3	0.42498	0.210879
AC256236.1	0.513507	-0.45737
PDP1	0.003128	-0.04499
SLCO4A1	0.063748	0.235973
ELMO1	0.476144	0.014039
TNFRSF11A	0.06533	-0.39547
AC105052.1	0.361316	0.265879
AL391840.2	0.548269	0
COX6CP2	0	0
AL096840.1	0	0
AC104996.3	-1.8046	0.426705
DMGDH	0.349557	0.259736
SMPD4P1	1.10114	0.306048
PRKCD	0.173828	0.230713
EFCAB13	1.32611	0.276679
AC018638.1	0.648844	0.555202
ACHE	-0.09913	-0.07244
RNA5SP385	1.76164	0
AC022616.5	0	0
ENST00000438114.1	0.468295	0
AC024940.6	0.732276	0.754457
SHQ1	0.570463	-0.22628
TCIM	0.235545	1.32202
CPEB1	0.448859	0.322769
C15orf65	-0.10185	0.18743
RNA5SP113	0	0
STK17A	0.148533	0.069438
FA2H	0.17311	0.009241
PDCD6IPP2	0.694688	-0.54149
ISG15	0.185706	0.086535
RPS11P5	-0.14097	0.217141
ERV3-1	0.65064	0.520649
DYNC1H1	0.447826	0.043719
TMEM231P1	-0.23715	-0.5796
NAA80	0.275229	0.516758
STRA6	0.070796	-0.12604
ACSL5	0.162094	0.186116
TLE4	0.005528	0.078551
CLHC1	0.747368	-0.48685
PLD1	0.194936	0.159006
GPX3	0.073919	0.083305
MX2	0.274864	0.307169
AC083822.1	0	0
SPINK7	-0.23116	0.000884
PLCXD2	0.081906	0.080176
LYST	0.292511	0.131176
AC106886.5	0.433405	0.117542
HNRNPUP1	0	0
RPL7AP66	0.144134	0.286423
SPATA1	-0.47392	0.216146
H3P4	1.20632	0.527215
AC104692.1	0	0
NR1I3	0.406042	0.303472
RNA5SP364	0	0
AC005829.1	0	0.323651
AC243899.2	0	0.323651
B3GNT8	-0.35283	0.097192
ABL2	0.424423	0.043167
MDGA1	0.337547	0.511141
P3H2	-0.07563	0.013405
AC015911.7	-0.15677	-0.39855
DEFB109D	0	0.635202
ENPP7P4	0.218491	0.21796
ELOCP33	0	0
ENST00000619417.1	0.452543	0.063421
RPL29P11	-0.09833	-0.67702
APOBEC3F	0.107627	0.059322
CHD4	0.130692	0.227111
FHL1	0.161095	0.442234
AL450124.1	-0.20755	-0.10335
KLF3	0.092843	0.354615
Z97353.1	0.038287	-0.20132
RAP2C	-0.04651	0.143152
DCC	0.552499	-0.19916
ALOXE3	0.188265	0.33376
SUMO2P15	1.20441	0.510331
BRME1	0.559714	-0.2003
FAM47E-STBD1	0.007081	0.428788
PPP1R3F	0.374111	0.657524
AP001324.1	0.653178	0.077579
RPS3AP47	0.073186	0.494802
KIF21B	0.222528	0.363527
RPL26P27	0	0.31868
ZNF137P	0.033387	-0.0721
Z98755.1	0.282108	0.541061
PMCH	0.3255	0
JAZF1	0.252867	0.161281
MCTS2P	1.01939	0.553757
IFFO1	0.392054	0.206994
RNA5SP86	0	0
ALOX5AP	0.025208	0.455176
FUT2	0.159511	0.65559
AC105052.2	0.59225	0.863803
KIAA0895	0.433935	0.394102
SHLD2P3	0.585354	0.377835
AL031708.1	0.607004	0.44662
AC005865.1	0.448357	0.616926
EMP3	0.049389	0.174445
CD53	0	0
GLIS2	0.168917	0.526838
GABARAPL1	0.190851	0.472242
ENST00000437078.6	0.533873	0.602479
AC275565.2	0	0
IGKV1OR22-1	1.10637	0.584594
RAB22A	0.175943	0.08446
EOMES	0.138459	0.194605
HMGB1P4	0.043753	-0.01247
AC006504.3	0.132362	-0.04259
LAD1	0.188567	0.161866
AC090013.1	0	0
UQCRHP1	0.938102	0
IFIT2	0.340308	0.244557
KRT8P46	0.405166	0.698621
MACF1	0.59662	0.285442
BOLA2	0.351596	0.397448
RPS27AP16	-0.12829	-0.05209
TNFRSF10A	0.367045	0.481592
KCTD11	-0.09959	0.14688
MAL	0.110268	0.357733
HOOK3	0.481444	0.344478
RNA5SP304	0	0
CDC14A	0.051404	0.468944
WBP1LP3	0.871158	0
ST6GALNAC1	0.616179	0.350535
AC011998.1	1.68151	0
RNA5SP479	1.68151	0
HMGN4	0.253021	0.251942
UBC	0.002619	0.116587
AC243922.1	0	0.56804
EFEMP2	-0.16638	0.235179
BEX4	0.272979	0.329683
IL3RA	0.390426	0.273911
IFIT3	0.233688	0.11027
GRK4	0.143975	-0.13392
AL355472.1	-0.54847	-0.10513
AC012616.1	0	0
FGD6	0.098117	0.282497
TLCD3B	0.2321	0.365893
GPC3	0.196629	0
AL589666.1	0.103366	0.391047
KLK14	0.393426	0.416103
SEMA6C	0.507972	0.731716
ENST00000427464.1	0	0
RNA5SP392	0	1.6634
CCDC200	0.803595	0.039088
MFSD4B	0.5279	0.1507
IGLV1-50	0	0.289752
AC093525.1	0.957301	0
RAB43	0.505249	0.624866
RNA5SP305	1.65985	0
ATP2A3	0.367011	0.375873
AL589743.4	0	0
PITPNC1	0.263592	-0.15699
TAPBP	0.026236	0.06638
IL1RL1	0.302607	0.218904
TOR4A	0.163082	0.184326
RTBDN	0.057125	0.140249
RNF207	0.46044	0.658782
BX664615.2	0	0
NABP1	0.000966	0.003377
S100A14	0.07234	0.119174
PPIAP77	0.662004	0.74037
SAA2-SAA4	0	0.329655
RNA5SP297	0	0
FETUB	0.355804	0.649158
TNC	0.109815	0.029166
SH2D2A	0.206146	0.259484
ULK4P1	0.495459	-0.4439
SLC16A3	-0.00011	-0.04986
CFAP20DC	-0.09719	-0.0975
RHEBP2	0.294076	0.854179
TRGV7	0	0
NFKBID	0.005577	-0.11502
AL353689.1	0	0
GIPR	-0.42474	0.063131
TDRD7	0.193323	0.188927
AL158032.2	0	0.771758
PANX1	-0.05546	0.206891
ENST00000558447.1	0.770324	-0.00699
AC091057.6	-0.38138	-0.56681
HMGN2P46	0.341158	0.361848
C11orf65	1.02388	-0.06134
AMPD3	0.106632	0.251038
ENST00000639844.1	0	0.318056
CELSR1	0.280242	0.048823
SUSD4	0.140286	0.516762
ABCC6P2	0.000184	0.145504
RNA5SP130	0	0
KCNK1	0.246098	0.278177
ZFHX3	0.250558	0.57154
RUNX3	0.322591	0.251407
ENST00000630962.1	0.975986	0.660805
KIAA1217	0.067886	0.198645
PLLP	0.001433	0.261362
VMO1	0.351273	0.597172
ALPL	0.483087	0.224777
ANKRD11	0.291218	0.13454
STXBP6	0.600226	0.484288
RNA5SP282	0	0
EMID1	0.214155	0.014631
DLGAP4	0.230657	0.304579
EIF2S2P3	-0.12078	-0.05251
RNPS1P1	0.632268	0.314873
RPL29P12	0	0.442141
MYH3	0.608909	0.015732
RNA5SP128	0	0
PPP2R5B	-0.15558	0.401198
CEP85L	0.048606	-0.13633
TACR1	-0.04015	-0.06465
MTCYBP14	0.384319	0.310937
LYN	-0.20415	0.250774
AC096582.2	-0.12407	-0.01502
TRIM8	0.061967	0.178947
AC079780.1	0.876689	0
PDZD2	0.450463	0.350772
RNA5SP212	0	1.61687
KCNK6	-0.00272	0.1742
RNF152	0.51239	0.474502
AC079781.1	0.41255	0.340691
CAMK1D	0.587347	0.419403
ULK1	0.218118	0.00766
ENST00000591601.5	0.130605	0.142247
SUGT1P4	0.851378	-1.34615
BACH1	0.159629	0.419269
UGT1A5	0.158382	0.241689
IRF9	0.155864	-0.20794
KMT2A	0.63712	0.319926
IFITM3P6	1.2412	1.02902
NECAB2	0.055598	0.57811
UTS2B	0.599157	0.178564
BCRP5	1.0248	0.580628
METTL27	0.215165	0.786885
GNG14	1.41178	0.414582
ANKRD36B	0.656362	0.350469
SLC44A4	0.634501	0.773344
AC009303.1	0.445808	0
AC005551.1	0.647457	0
RPL23AP67	0.563932	-0.01363
PLIN2	0.160029	0.573851
TNIK	0.458903	0.438647
Z98885.1	0	0.503406
TGFB1	-0.03209	-0.00062
B4GALT5	0.207645	0.331271
ANKRD13C	0.113408	0.133927
RNA5SP78	0	0
FLNB	0.101749	0.096605
CCL4	0.066713	1.05681
LIMCH1	-0.12686	-0.02
SPACA6	0.480842	0.641051
TP53BP2	0.156951	0.133066
AC239800.3	-0.38697	-1.3252
CDC34	0.306051	0.089495
CSF1R	0.256229	-0.31829
RNA5SP88	0	0
AL132838.2	0.313476	0
AL132838.4	0.313476	0
NFE2L3	0.115272	0.432487
STARD8	0.182194	0.387637
CD68	0.059091	0.075896
AXDND1	0.549927	0.150895
AC002076.1	0	0
MLANA	0.662201	-0.10131
GRAMD1A	0.229231	0.11498
ABCA13	0.339491	0.321577
AC009412.1	0	0
AKNA	0.406658	0.711854
NONOP2	1.14775	0.87708
AC068831.1	0	0
AC126755.4	0	1.58572
MFSD12	0.142964	0.10861
RNA5SP38	0	0
AK8	0.222681	0.089042
ENST00000640414.1	-0.63124	-0.40762
AC010655.3	0.508686	0.176771
SHD	0	0.823368
MICB	0.094619	0.289312
ALG1L	-0.01743	-0.07521
SUMO1P3	-0.56942	-0.56942
SAMD9L	0.08419	-0.25929
GGNBP1	-0.21162	-0.1055
RNA5SP402	0	1.57651
PROX1	0.504614	-0.21866
HNRNPA1P4	0.056549	0.403256
IL18R1	0.249573	0.379453
AC002472.2	0.23923	-0.05301
PRKDC	0.287802	0.037955
CASTOR1	0.324885	0.159799
HDX	0	0
PSMB9	0.121564	0.065721
SLC45A4	0.177475	0.245399
HHLA1	0.359402	0.325655
MSANTD3-TMEFF1	0.244674	0.445608
UPK3B	0.528527	0.682592
RAP1GAP	0.052803	0.285556
KLRC2	0.114704	0.043354
HTR1D	0.27883	0.461459
AC096533.1	0.446192	0
DDIT3	0.078465	0.01475
PTPN22	-0.03319	0.460155
AGPAT4	0.193023	0.272287
RPL37AP8	0	0
DNAJB6P3	0.426051	0.007054
DYNC2H1	0.924065	0.391996
ZNF444	0.46687	0.680877
CREG2	0.03263	-0.01137
LOXL2	0.225766	0.297796
PROS1	0.191071	0.576872
SEM1P1	0	0.75184
CASP1	0.068666	-0.05603
AL157777.1	0.556317	0
PTK6	0.275453	0.133711
SLC20A1	0.027547	-0.12202
SP6	0.182072	0.304775
RNA5SP478	0	0
SEMA4C	0.011617	0.242412
ANO2	0.131805	-0.0355
IL10RB	0.263613	0.333721
GSAP	0.387527	0.078871
SCOCP1	0.445503	0.436379
ENST00000640725.1	0	0
ENST00000625617.2	0.311203	0
FYB2	0.481885	0.197544
HES4	-0.09611	0.199973
DKK3	0.045664	-0.04626
TRBV8-2	0	0
FOXK1	0.105103	0.388683
VMA21	0.120284	0.137496
TATDN2P2	0.657895	0.146499
ESPN	0.518268	0.239161
ICA1L	0.450133	0.718094
TUBB2B	0.066378	0.144932
ZBTB7C	0.017694	0.154412
HLA-DMA	-0.15036	-0.31689
ENST00000400602.2	0	0
SP100	0.195194	0.076757
NIPAL4	0.130988	0.302287
ODC1	0.051218	0.186677
AC011228.3	0.28444	-0.28574
IL10	-0.08553	-0.00511
EDN1	-0.44203	0.542092
GZMB	-0.11654	0.127378
ELAPOR1	0.30668	-0.47461
RBM47	0.360744	0.236907
RPL12P10	-0.09542	0.741376
TMEM92	-0.05392	0.087437
CXCL16	0.104287	0.186471
NRARP	0.289948	0.744181
AL139100.1	0.312592	-0.00653
RAB24	-0.19912	0.575381
AC012254.4	0	0.531071
H3C6	0.281296	0.210878
FBXO39	0.462639	-0.19162
ADRB2	0.052166	0.071749
PAPSS2	0.034514	0.157833
KMT2D	0.524407	-0.07308
FOXL1	0.214374	0.305187
PCNX1	0.164572	0.238467
CARMIL2	0.221782	0.644755
COX6A1P2	-0.11785	0.576441
ENST00000510582.3	0	0.070273
ENST00000640796.1	0	0
HSD3BP5	0.137558	0.2871
ETS2	-0.07684	0.210731
OPTN	-0.01996	0.045187
TWF1P1	0.361406	0.359691
UBA52P5	0	0
ZFYVE28	0.115214	-0.33329
HMGB1P31	0.046428	-0.01406
RHOF	-0.06022	0.324462
FAM160B1	0.168792	0.325424
F2RL1	0.088627	0.259543
FOLR3	-0.01935	-0.13517
ABCA1	0.333216	0.296205
AC105233.3	0.831722	0
ZNF800	0.244978	-0.19979
TFPI2	-0.12656	0.189755
ARRDC4	0.187087	0.017096
AC234782.1	0	0
SLCO5A1	-0.03232	-0.00475
SCGB2B2	0.147225	0.058252
RNA5SP56	0	0
PDE10A	-0.049	0.094828
RCAN1	-0.02426	-0.02276
AC100854.1	0	0
AL627311.1	0	0
B3GNT3	0.175256	-0.34113
RNF149	0.16858	0.123845
CR759762.1	0.965488	0.819782
AC010132.2	0.567241	0.175729
NFAM1	0.188468	0.625262
ENST00000546973.1	1.45137	1.13841
PMS2P12	0.438871	0
MYEOV	0.225013	0.554988
HSPA4L	-0.0337	0.214844
ZNF490	0.38183	0.337038
AC000041.1	5.08546	0
B4GALT1	0.084776	0.285233
ATP6V1G1P2	0	0.37161
SERPINE2	-0.03228	0.099462
RNA5SP132	0	0
FLVCR2	-0.1365	-0.18105
CEP135	0.29411	0.143847
NDUFB4P8	0	0
ENST00000640219.1	-0.53919	-0.46607
AC008481.2	-0.06021	-0.03336
TPK1	0.531095	0.34256
FRY	0.099299	-0.07799
CSMD2	0.364899	0.149186
FCRLB	-0.0873	-0.17116
STK40	0.208812	0.263411
BCO2	0.521535	0.188505
AC087393.3	0	0
TPRA1	0.061129	0.186276
PPP4R1L	0.245606	0.400945
PINLYP	0.501617	0.634369
VSTM2A	0.464826	-0.02127
DUSP5P1	0.758499	0.180708
SPTBN5	0.211319	0.127345
UBE2L6	0.043643	0.048037
RPS27P16	0.102692	1.39746
C17orf99	0.364237	0.240872
AGAP13P	0.985764	0
ZNF165	0.26032	0.442824
ERN2	0.192344	0.097473
WFDC3	0.247158	-0.40338
CCDC69	-0.06165	0.194092
AC009093.3	0.137994	0.111678
CYP27C1	0.222609	0.078201
RNA5SP290	0	0
AC008737.2	0	1.4952
AL591438.2	0.120181	0.180866
AKR1B1	0.139039	0.389061
AC068631.2	0.474359	0.134723
RPS21P4	0.436308	-0.00157
RNA5SP491	0	1.49219
ENST00000536576.5	0.337458	0.1268
SFRP5	0.111134	0.133263
LRRC8B	0.27017	0.416955
AC010343.1	0.039624	0.282435
UPF3AP3	0.499908	0.144036
MYT1L	0.57692	0.38165
SORBS2	0.02712	0.022112
CLEC4O	0.748905	0.737857
EIF3CL	-0.02807	-0.45801
AFG1L	-0.07614	-0.4579
DDHD1	0.331572	0.47125
GUSBP4	0.578779	0.329736
UGCG	0.036734	0.502257
FTH1P13	0.305587	0
CDK5R2	-0.04679	0.050805
SELENOP	0.3159	0.276976
AL138752.2	-0.03862	0.098731
GRAP	0.441684	0.742808
NHP2P2	-0.25843	-0.01307
AC027176.2	-0.33172	0.80421
SUN3	-0.06454	0.0393
ANO9	0.266097	0.32995
MPZL2	0.035941	0.141979
TFE3	0.075641	0.163351
SNX9	0.209581	0.282282
DRAP1	0.054334	0.152757
TGIF1	0.126893	0.014389
EFHD2	-0.015	0.27379
CORO2B	0.228513	0.144541
NIPAL1	0.123033	0.030747
RND3	0.012088	0.355372
KLF10	0.112265	-0.00082
FAM25A	1.55824	1.31958
ENST00000436349.5	2.06882	0.864487
PHETA1	0.182529	0.024963
H1-4	-0.40503	0.266853
NAMPTP3	0	0
FYB1	0.208487	0.517627
GPANK1	0.377461	0.159043
IER5	0.090558	0.043622
DAPK3	0.032057	0.099425
TXK	-0.0737	-0.01107
UNC13A	-0.00612	-0.00207
AL096712.1	0	0
HMGB1P14	0.130888	-0.18577
PLEC	0.305981	-0.07573
ATP5MFP4	0	0
HMGB3P4	0	0.20516
ANKDD1B	0.082893	0.12044
MRPS10P1	0	1.46302
AC008687.7	-0.08318	-0.13835
AC006001.4	0.795614	-0.78361
SPDYE2B	0.448018	0.090633
EPN2	0.669792	0.500395
VAMP5	0.290307	0.139524
ATP1B1	-0.07476	0.079462
SLC17A5	0.053225	0.147476
AP1AR	0.429353	0.236469
RPL23AP81	0	0
RNA5SP295	0	0
SLC22A4	-0.03967	-0.07183
NOTCH2NLB	0.029517	0.300446
ENST00000613863.4	0	0.626434
SCGB3A2	0.323058	0.11443
SLC22A31	0.356789	0.303221
RANBP17	0.973062	0.696837
MAFG	0.001285	0.396261
NLGN4Y	0.023074	0.038116
PNMT	0	0.387513
AL135905.2	0.031495	-0.02554
RNA5SP393	0	0
DOCK10	0.557592	0.160987
RPL17P51	0.734083	0
AC093012.1	0.642133	0.315052
PELI1	0.323003	0.534184
RPS18P12	0.616486	0.440393
SLC25A37	-0.15909	0.106172
NHSL2	0.433542	0.534402
HLA-A	0.046093	0.080712
YAF2	0.012395	0.223056
ZNF852	0.543671	0.130748
GYG2P1	0.310934	0.312379
ADAMTS7P3	0.033291	1.40389
ITGAV	0.145863	0.629582
BSPRY	0.027457	0.179792
BX679664.1	0	0.581994
RPL12P41	0	0
ACTN2	0.309542	0.170116
MTRF1L	0.184547	0.051334
STARD5	0.06573	0.225075
AC005102.1	-0.52642	0.301697
TMSB4XP8	0.135534	1.30863
MUC4	0.442779	0.428453
H4C12	-0.09145	0.25246
AC005726.1	0.123371	0.201838
HMGN2P23	0	0
BAZ1A	0.02743	-0.09402
RPL37P3	0	0.957366
TRIM74	0.503382	0.783298
CTAGE4	0.036194	0.188075
UGT1A6	0.202934	0.274508
PRKX	0.395394	0.236643
ANKRD20A1	0.051087	-0.00738
C3orf18	-0.01977	0.295906
ARID5A	0.004922	0.015112
RPE65	0.461539	-0.16234
CCDC144NL	0.285749	-0.0436
AP000866.3	0.30569	-0.28061
PDLIM4	-0.08543	0.059723
TPST1	-0.03689	0.284321
ANAPC1P3	0	0
AC105233.2	0.223757	-0.16346
APOBEC3A	0.071626	-0.1239
CCNH	0.300476	0.21229
PSPHP1	0	1.20426
FAM227B	1.02753	0.701866
MSR1	0.804603	0.530254
QPCT	0.708711	0.031846
ANXA2P2	0.035462	-0.24906
CXCR5	-0.23122	0.38661
SPNS3	0	0
RPSAP45	-0.13897	0.063036
AL359075.1	0	0.72673
ELK3	-0.11567	0.054333
KY	0.369652	0.695608
TMEM106A	0.336093	-0.20099
TVP23C-CDRT4	0.289894	-0.03839
RPL22P16	0	0.634938
AC008481.1	0.060995	0.324682
NRP1	0.244308	-0.04163
KCTD6	0.192304	-0.06464
PPP1R1C	0.249463	0.212494
SLC4A8	0.572042	-0.03687
ENST00000588812.5	0.148066	0.301993
AL035456.1	0.136043	0.194169
AC087393.1	-1.04652	0.186647
CTHRC1	-0.01431	0.256715
SHE	0.126883	0.041434
SLC51A	-0.28691	-0.17556
C2orf76	0.413828	0.004331
H3C2	0.216919	0.237389
ENST00000503522.1	0	0
MAP3K9	0.316804	0.033746
AC116562.3	0.135972	-0.02554
CD52	0.402156	0.539093
CLDN7	0.026707	0.283424
RPL12P27	0.293823	0
KCNB1	0.032214	0.047985
PROCR	-0.05242	0.219834
RNA5SP248	0	0
CADM1	0.325949	0.281326
AC099489.1	0.577951	0.365329
SYNE2	0.557254	0.060316
GMIP	0.167718	0.179559
PKNOX1	0.147402	-0.20106
VPS37B	0.054425	-0.02029
POU6F2	0.393284	0.154101
FRMD4B	0.031959	0.165478
CAB39	0.105829	0.276587
BIN1	0.087231	0.185332
AC083904.1	0	0
ENST00000424893.6	1.17246	-0.02714
ZNF358	0.153611	0.281331
ZNF609	0.124529	0.181054
SLC25A35	0.380058	0.162353
CLEC4A	0.1748	0.397375
AC034236.1	-0.20572	-0.10628
BMS1P12	0.081548	0.333866
AC245078.1	0.036617	0.033759
GJB5	0.095161	-0.06511
SLC45A1	0.091528	0.158478
TREM1	0.376999	0.303339
ZNF208	0.388676	0.37119
AL022345.2	0	0
RPL12P47	0	1.39858
RPL21P110	0	0.305532
[truncated: 24,842 more rows]

## Sheet: Ext6c
	Fold change post Prevotella infection	Fold change post Fusobacterium infection
CXCL8	2.66157	5.27349
CXCL1	2.83745	5.21721
CCL20	2.9959	5.42317
CXCL3	2.62476	5.68017
CXCL2	2.07444	4.87687
CCL2	0.165859	0
CSF3	1.49949	4.22365
CSF1	2.28532	3.41589
IL1A	1.57585	3.55068
CSF2	1.3946	3.42839
TNF	0.316235	1.8283
IL1B	1.39387	3.16553
IL17C	1.10049	2.27534
TNFAIP2	3.00254	3.64568
ICAM1	4.38086	5.42995
BIRC3	1.4672	3.09058
TRAF1	1.75266	2.85952
LTB	2.33905	3.7388
IL36G	2.50766	4.13427
PLAU	2.14237	3.32575
NFKBIA	1.21942	3.43718
TNFAIP3	1.35096	3.0753
CD83	3.02139	3.49445
CYP1A1	2.34313	2.499
SGPP2	2.69323	3.12904
FABP5P7	2.44502	2.38289
ZC3H12A	1.56796	3.19674
SERPINA3	3.05454	3.71602
PTX3	3.76763	5.206
IL32	1.89616	2.46054
IER3	2.1677	3.93602
NINJ1	2.6318	3.13637
AHRR	1.06416	1.32799
BCL3	1.62243	2.25041
IL6	0.648945	2.66428
STAT5A	1.75614	2.27443
HBEGF	1.05453	2.75241
AC034102.2	-0.95688	2.18203
RNA5SP383	-0.94202	-0.78361
PLAT	1.00358	1.61568
SERPINB2	1.29415	1.42912
CITED4	1.65537	2.23974
ICAM4	1.50222	2.39237
PTGS2	1.52894	3.44855
CYP1B1	2.01557	2.41152
AP001052.1	2.17839	0.922205
TECRP1	0	0
SDC4	1.40798	1.74229
RPS26P19	0.886743	-0.14685
CXCL10	2.59255	3.7524
AC073261.1	-0.82943	0.397014
AP000553.7	0	0
IL24	1.57299	2.58891
CDKN1A	1.71896	3.11875
IRAK2	1.45689	2.41919
TNFRSF9	0.939691	1.50959
NFKBIZ	1.62511	2.92138
BBC3	1.57695	3.22966
AC242842.2	1.72711	1.51662
AL021937.2	1.02792	1.5783
SOD2	1.89149	2.63906
RELB	1.63698	1.85967
TNIP1	1.24326	1.65036
AL645939.3	0	0
JUN	1.00135	3.12341
TRBJ2-7	0	0
GFPT2	1.78927	2.44959
ELF3	-0.4458	0.014584
INHBA	0.637131	1.51425
ENST00000546917.1	1.31402	0.441057
MAFF	1.18072	2.13219
ENST00000454407.5	0.735148	1.5389
EFNA1	0.34806	1.35806
PLAUR	1.34196	2.40806
AC103810.7	1.38391	0
NFKB2	1.0952	1.4279
AC006064.6	0.36373	0.647528
OLR1	1.58487	2.34093
DUSP1	0.715211	3.19788
BCL2A1	2.08533	2.85766
LIF	0.817812	2.51034
NFKBIE	1.3084	1.53253
GUSBP9	0.080065	1.03813
PI3	0.621252	0.928369
AL691477.1	2.41011	0
TNFAIP6	1.39375	1.76961
SLC2A6	1.86928	2.60079
HELZ2	1.90712	2.18946
KDM6B	0.909428	1.71404
PTP4A3	1.01274	1.37775
ABTB2	1.23841	1.57983
FSTL3	1.32001	1.64844
EBI3	1.2314	1.3024
AP000580.1	-0.2077	0.644314
AL022345.1	1.27292	1.39863
AC138207.3	1.42054	2.08132
RNA5SP18	1.44139	0
KLF6	1.524	1.96222
AC211486.4	1.03584	0.852878
MMP9	1.09503	1.86979
ELOCP19	0.618055	0.412681
FOSL1	1.21824	1.70271
CEMIP2	1.92935	2.04978
TNFRSF6B	0.136183	0.429479
MAP3K8	1.10353	1.57966
C1QTNF1	0.842176	1.85207
HAS3	1.91646	2.2421
AC006548.1	0	0
CR381572.1	0	0
CCL5	1.2903	2.00045
ATF3	0.440062	1.4954
HIVEP2	1.36306	1.89468
IL11	0.700076	2.19539
RRAD	0.277835	0.699215
ENST00000505110.1	-0.58427	-0.71361
IRF1	0.364475	1.40528
AC098591.3	0.672329	1.32503
SLC12A7	1.14761	0.732903
SRP9P1	-0.52258	-0.53053
RPL35AP4	0	1.75122
ARL14	1.1598	2.11853
ENST00000474701.1	0.124043	0.700205
NFATC1	1.36364	1.45991
IFNL1	1.55329	3.80729
LAMB3	0.860123	1.37567
SMOX	1.53843	1.68343
CFB	1.16014	2.1633
PHLDA1	1.54263	2.39423
AC016739.1	1.51736	0.948568
IL7R	0.952975	1.48272
AC027309.2	1.91131	0
ETS1	0.789322	1.05667
AC068647.2	1.49125	1.20464
RPL18AP3	0.912414	-0.47526
SOCS3	1.10614	2.45771
KRT6B	1.38834	1.66553
CR392039.2	0.753055	0.464945
GUSBP14	2.34925	2.15579
SOCS1	1.70748	2.91412
LINC00266-2P	1.42647	1.50272
RNA5SP37	0	0
TMEM265	0.394027	3.22722
WNT7B	1.0586	1.35987
CD70	0.550697	1.26253
ENST00000614381.4	0.767449	0.545041
RNA5SP334	0	0
N4BP3	0.492697	1.10635
ANGPTL4	1.83911	1.59142
PPP1R15A	0.557353	1.78065
AC108667.1	0.599178	0
REC8	0.879323	0.735721
WFDC21P	-0.31809	0.160227
AC009163.5	-0.39661	0.423168
FP565260.3	1.0914	1.6136
SMAD3	0.794508	0.989552
AC008267.5	0.323085	0.891616
CLIP2	1.10767	1.5077
TIFA	0.031624	1.0321
AC011471.4	0	1.03431
CD274	0.920077	1.20723
PTAFR	0.957861	1.47483
FAM107B	1.61284	1.8385
CENPS-CORT	1.34265	1.35109
EHF	0.608188	1.19194
AC138827.3	-0.79247	0.889392
IFNL2	1.37508	2.61989
ICOSLG	0.955212	1.76455
B3GNT5	1.04673	1.49368
CD40	1.53363	1.64273
PPP4R4	1.25411	1.57856
ELOVL7	1.28248	1.49222
ZC3H12C	0.847613	1.47574
RPS29P16	0.982024	0
ADORA2A	0.424297	0.705762
EREG	1.10778	1.82002
NAV3	1.51092	1.30847
ENST00000649009.1	0.911663	0
AC131281.2	2.06e-08	0.86202
GBP1	1.47163	1.60685
AC092903.1	0	0
DAPP1	1.47793	1.6234
ZFP36	0.345413	1.37547
AC114801.3	0.704067	-0.03427
IGFL1	0.264314	0.409554
IFNGR2	0.946254	1.44409
DRAM1	0.751291	1.22433
RPL35P5	0.366821	0.42669
ENST00000622530.4	0.457193	-0.81367
SPP2	0.200526	1.4882
ENST00000260184.11	0.798847	0.579095
SLFN5	1.5557	1.91012
ALDH1A3	0.955787	1.06936
SERPINE1	1.1813	1.50017
PLPP3	0.744231	1.21554
JUND	0.433192	1.71059
CXCL11	1.48544	2.39641
ARHGAP31	1.75553	1.63045
ZBED2	0.744395	0.356167
TMEM88	0.589778	1.0428
PLK3	0.75013	1.4044
ITGA5	1.47517	1.7653
ANKRD33B	0.341478	1.07783
SAT1	1.03252	1.64615
AP000944.5	1.28734	2.14967
BIRC2	0.521563	0.88384
ENST00000616824.1	1.67179	1.64247
OTUB2	1.33834	1.53797
ENST00000443466.1	0.828401	1.04468
TMEM52B	0.620757	0.961478
MAST4	1.26799	1.57183
DNM1	0.900594	-0.1602
HMOX1	0.359102	0.675237
FOSB	0.551575	1.0258
AC092032.1	1.39209	0
NUAK2	0.042063	0.845175
MFSD2A	1.44318	2.1181
XAF1	2.3003	2.339
EHD1	0.884139	1.40549
SUMO2P1	0.533869	-0.06662
RPS23P8	0.043293	0.573037
BANF1P3	0.705696	2.02145
RNA5SP195	1.53396	0
TPRXL	0.900542	0.767701
RPL3P4	-1.03791	-0.21701
RAET1L	0.466005	1.3235
RNA5SP333	0	0
CYLD	0.894731	1.35564
TMEM183B	-0.18825	1.03421
CGN	0.262869	0.548274
JAG1	0.106659	0.311034
AC016629.1	0	2.00902
CCDC71L	0.800507	1.70917
SEMA7A	0.640422	1.24771
DUSP16	0.684891	1.50728
RNA5SP166	2.13833	0
SPANXA2	0	0.296077
RNA5SP203	1.16368	-1.39285
AC187652.1	1.22798	1.71465
CKLF-CMTM1	-0.33203	0.64
IL7	1.14375	1.1922
G0S2	0	0.103314
DEPP1	0.36804	0.259358
PRSS22	0.902296	1.65582
AC008267.6	1.23144	2.58448
MSC	0.950641	2.10738
NEURL3	0.804225	1.87013
ARMC4P1	1.20857	0.830191
RPL39P40	0	0
DDX58	0.941582	1.17411
STX11	0.631933	0.973389
GBP3	1.35656	1.16088
STC1	1.15623	1.35024
ZSWIM4	0.303813	0.954738
AL133153.1	0.424301	0.189452
ATXN1	1.02342	1.17977
AC005838.1	0	0.659199
USP43	0.391316	1.15081
NFKB1	0.94305	1.18228
AC024995.1	2.28888	0
HLA-U	0	0.850309
GBP4	1.01556	1.65536
PPIAP31	1.00115	0.763262
AC024940.1	2.22351	1.72218
C3	0.049358	0.179384
JUNB	-0.02897	0.553967
RPL10P6	1.3687	0.381017
TRIM21	1.28637	1.44803
SPRY4	1.01179	1.68392
ENST00000412307.3	1.75758	2.3084
SAMD3	0.050354	0.837634
TRIB1	0.958262	1.50822
RSAD2	1.55492	1.84865
SEPTIN14P8	0.142475	1.08958
ENST00000619580.4	-0.00054	2.54802
UBE2Q2P2	-0.18146	0.282856
SEMA4B	0.918619	1.00558
AC234781.2	-1.00505	-0.01363
LINC00869	0.473073	0.569704
NMRAL2P	0.796367	0.083943
TAGLN3	0.503386	0.79709
CEBPD	0.502877	1.16627
TGFA	0.966324	1.4976
MTCO2P2	1.72002	-1.64145
ARHGEF40	0.491862	0.943674
PLEKHA4	0.772877	0.799887
BTG1	0.504561	0.872197
MOB3C	0.91616	1.09554
CMTM3	0.581379	0.809242
AC018868.1	1.16802	0.677243
ENST00000548941.1	0.242692	2.10646
AL161669.2	0	0
STYK1	0.637623	1.19671
ENST00000613960.1	-0.14143	0.284192
GCH1	0.747856	1.08426
NCOA7	0.627872	1.50104
AC138392.1	1.15701	0.90215
AC011511.4	0.520511	-0.31975
ENST00000535645.1	0.562673	1.34738
DUSP5	0.236919	0.669327
SUGT1P1	0.524067	-0.87661
AC079781.4	0.305363	0.773335
AL627309.6	0.407397	-0.13627
RHCG	1.60004	2.01582
ADGRF1	0.521959	0.780048
BHLHE40	0.281113	1.0382
TANC2	0.584162	0.280751
AC004890.1	0	0.880349
ENST00000309495.6	0.078897	0.684368
NEDD4L	0.56764	0.751937
DDIT4	0.367921	1.33116
SAA4	0	0
RPS28P5	0	0
MMD	0.702792	1.26269
FAS	1.24525	1.39461
SLC25A24P2	0	0
AC087894.1	0.128819	0.253529
ENST00000517452.1	0.786557	0
DUSP10	0.801063	1.39497
PPP1R18	0.587859	1.07197
RRAS2P1	0.567824	0.755679
OXTR	0.433043	0.221394
AC006449.4	-1.29894	0.470419
SPTLC1P1	1.72007	-0.09004
CCL27	0.254606	-0.19334
LCEP3	0	0
AL157935.2	0.831427	0.36596
TMSB4XP1	3.67295	1.45434
CACFD1	0.246082	0.748664
ENST00000417728.5	0.453582	0.959412
RPS3AP21	0.840933	0.802397
OAS1	1.9042	1.86385
AC022137.1	0	0
DPP10	0.710348	0.725981
HS3ST1	0.257294	0.711729
LDLR	0.478516	1.14179
ODAPH	0.853703	0.199691
BTG2	-0.38309	0.883668
TNFAIP8	0.734722	1.25952
RNA5SP298	0	0
GJB2	1.03727	1.0194
TMEM132A	0.522475	0.652557
NR4A3	0.47337	0.865688
BMP2	-0.1407	0.733601
AC010970.1	-0.13012	-0.09607
MT1XP1	0	0
DUSP4	1.24889	1.48392
GEM	0.246716	0.8998
ENST00000504810.5	0.540706	-0.40548
AC087897.1	0	0
AC112771.1	0	0
DPH3P1	-0.90707	0.7277
PNRC2P1	1.12802	0
AC004975.1	-0.22113	0.081995
TIPARP	0.916493	1.19867
TNFRSF10B	0.600815	0.99287
TRBJ2-2P	0	0
TAP1	0.9245	1.30441
AL021068.1	1.70511	0
ABHD14A-ACY1	0.8026	0.088865
SMIM11A	-0.06617	0.250532
ISG20	0.719298	1.0834
AC245033.3	1.45622	1.78312
AC104115.2	-0.15481	0.514088
EIF4EBP3	-0.04431	0.29845
AC015849.5	0.034586	-0.04871
INSL6	0.305902	0.473163
TRIM15	0.412619	0.672333
ATP2C2	0.452675	0.217985
PNRC1	0.258367	1.00114
BCAR3	1.0219	1.08216
VN1R107P	0	0
MYLPF	-0.16771	0.803702
PDCD1LG2	1.52281	1.54863
RNF103-CHMP3	-0.19334	-0.3011
FOXC2	0.360006	0.934811
SAMD4A	0.371839	1.21682
AC092375.3	1.676	0
HCAR3	1.00814	1.52599
PFN1P3	0.676975	0.373307
SNORC	-0.09094	0.725272
ENST00000238341.9	0.513985	0.10252
HSPE1P4	0.40959	-0.17102
FAM110C	0.788884	1.13593
AL356095.3	0	2.97575
WNT10A	-0.1096	0.074254
CEBPB	-0.01729	0.768875
AREG	0.144228	0.415576
RNA5SP21	0	1.70881
SH2B3	0.884908	1.23158
TPTEP2-CSNK1E	0.182157	0.7875
DENND4A	0.76191	0.981112
H2BC13	0.067154	0.30796
PIK3CD	0.228589	0.316734
OLFM2	0.708962	0.885018
IFNL3	1.76821	2.08439
PARD6B	-0.06119	0.218646
SERPINA1	0.741953	0.937105
TXNRD1	0.091136	0.527817
MT1DP	-1.24547	-1.24547
MUC1	0.006158	-0.15901
IRF2BPL	0.935755	1.12083
GJB3	0.61922	0.814901
TPM3P6	0.212572	-0.393
RNA5SP477	1.4647	0
DHRS3	0.871936	1.19866
RNA5-8SP6	0.098817	-0.05911
ENST00000613219.4	1.35884	1.21638
RPLP1P6	0.78678	0.975487
AL390729.1	1.06641	0
AL663070.1	0.004278	0.86439
PLA2G4A	0.692677	0.804668
RNA5SP323	-1.02507	-0.48524
SPANXB1	-0.252	0.251246
SPHK1	0.625252	0.815765
SPDYE10P	0.052002	0.127286
AC069499.2	0.71262	-0.42728
ENST00000617586.1	-1.02886	0.893934
RPL23AP1	0.126403	-0.65909
SERPINB9	0.270577	0.720715
DUSP8	0.146983	0.507079
ARTN	0.696933	0.650138
ITGB1P1	0	1.30011
PRDM1	0.145752	0.584161
ENST00000621051.4	0	1.37663
NOCT	0.16214	1.10893
GLI2	0.094241	0.567695
IFIH1	0.994968	1.21806
HMGN1P8	0.349173	0.172493
RNF223	0.504765	0.892654
AL354798.1	0.686858	0
PHLDA2	0.436714	0.673943
SLC6A12	0.98179	1.35414
IL15RA	0.616776	0.69726
MXD1	0.537884	1.24738
AL390719.1	0.181177	0.094583
TSLP	1.37749	1.63134
FXYD1	0.141531	0
ASB2	-0.14075	0.005697
C18orf32	0.415644	0.29205
TRIML2	0.054313	0.328624
NDUFB1P1	0	0
SERPINA2	0.113656	0.102594
SVIP	0.466057	0.341466
CYTH4	-0.14731	0.397596
PTPRE	0.64969	0.289638
CX3CL1	-0.11324	-0.01721
POLR2KP1	0	0.969544
KDM7A	1.15152	2.44511
ZBTB10	0.82599	1.50002
ARID3B	0.333374	0.689491
GCSHP3	-0.05881	-0.40818
RNA5SP379	0	1.64907
MARCHF9	0.259987	0.855032
WFDC2	1.02333	1.11029
RND1	0.2376	1.1547
AGO2	0.325746	0.441067
GATA6	0.929924	1.18705
TMCC3	1.50291	1.63985
IL1R2	1.25424	1.26793
MTSS1	0.70077	1.08033
SPRED3	0.385484	0.452787
AC106872.2	-0.49366	-0.0346
FAM20C	1.20242	1.6072
FTH1P11	0.673792	0.416444
ZMIZ1	0.260942	0.37773
RNA5SP514	0	0
HMGN2P15	0.545647	0.512635
RNA5SP202	-0.00881	-1.47352
NOL4L	0.554992	0.683843
FAM25BP	1.97486	0.470053
OSCP1	0.432478	0
LAMP3	0.989039	1.34843
ADAM8	0.980114	1.13988
AC183084.1	0.416875	0.143011
CRYBA2	0.446493	0.647152
RPS12P3	0.505635	0.843903
H3P47	1.49958	0.704842
ESM1	0.405906	0.986834
AC105233.5	-0.70823	-0.70823
PML	0.808394	1.05983
EIF4EP2	1.81613	-1.7e-09
TRPA1	0.764302	0.89658
TSC22D1	1.1598	0.95601
DLG4	0.324222	0.868607
MX1	1.51488	1.67235
ENST00000571942.2	0.572719	0.536653
SYNGR3	0.321303	0.413879
GADD45A	0.250281	0.514701
RNA5SP25	1.57469	0
ATP2B4	0.373666	0.542513
YWHAEP3	0	0
RPL7AP11	0.760475	-0.51433
HSPG2	0.334542	0.823244
GDF15	0.009175	0.823883
BDKRB1	0.601818	1.98631
ACP7	0.23696	0.392596
RHOB	0.345809	1.25385
AC007686.1	1.79729	1.96842
NPTX1	0.643328	0.634505
NOD2	0.114583	0.544648
PLCB1	-0.09455	0.873612
AC008626.2	1.8236	0.816885
FMNL3	0.812514	1.13408
CDH12P2	1.63979	0.678086
POU2F2	0.173769	0.891085
SPRY2	0.913257	1.20378
ROBO4	0.021215	0
RPL36AP43	0.452159	0.421564
CNFN	0.371439	0.931007
AP000936.3	0.91151	-0.29971
ENST00000611625.4	0.645189	1.45232
PTGES3L-AARSD1	0.043387	-0.10242
GLRX5P2	0	0
CRACD	0.297763	0.344779
AC124944.1	0.318974	0.353824
GRAMD1B	0.363608	0.706506
AC245884.3	1.98108	0.679898
CPQ	0.398082	0.142381
AC092073.1	-0.6366	-0.65449
HLA-DPB1	-0.04146	0.3354
FO624990.1	0	0
EDNRA	0.500421	0.629607
AC211486.3	0.196806	0
ENST00000398137.5	0	0.345964
ABHD11-AS1	0.29979	0.333169
INSIG1	0.10975	0.541775
ACVRL1	0	0.278581
PHYHD1	0.553989	0.198125
PI4KAP2	0.988224	0.641709
RNA5SP281	1.70835	1.70509
ENST00000584279.5	-1.55762	-0.60109
AL161756.2	0	0.667236
LRRC24	0.335031	0.573821
CD55	0.799662	0.779081
UTRN	0.294516	0.567597
BAHCC1	0.475337	0.659739
RPL21P39	-0.17613	0.958369
RHOH	0.049368	0.363426
RGPD2	0.620102	1.12846
ENST00000489422.1	1.47388	0
IL4I1	0.353865	0.630839
HRH1	0.708407	1.0174
RPL22P2	-0.27435	0.496362
H1-5	0.131016	0.089106
FAM43A	0.274807	0.688722
BTBD19	0.300995	0.991698
GALNT15	0.353162	-0.37029
ASB18	0.249311	0.513964
HSH2D	1.19132	1.23743
TNFAIP1	0.554167	0.789333
ERRFI1	0.513583	0.990055
RPL12P14	0.613702	0.322027
ARHGEF4	0.677509	0.811983
TRIP10	0.453899	0.773599
IER2	0.352491	0.76485
AL117187.1	0	2.8957
SERPINB1	0.34478	0.642009
AP000346.2	0.043375	0.371348
AC044860.1	-0.26916	0.230322
TNFSF9	0.084302	0.391103
ETV7	0.907328	1.18307
IKBKE	0.307645	0.424923
TICAM1	0.104284	0.561101
AC104333.1	0	0
AC005255.1	0	0
TRPV3	0.532561	0.924212
TNXB	-0.26146	-2.20046
AL138752.1	0.647368	0
IRF2	0.505873	0.874217
PTP4A2P1	0.191071	-0.01306
HSPE1P2	0.007751	0.790975
PIGY	1.52275	0
IGF2	0.339918	0.097361
LCE1F	0	0
SNRPGP4	-0.0478	-0.69196
LRATD2	0.58117	0.516953
CREB5	0.533101	0.753925
MG910337.3	1.65893	0.50469
CD163L1	0.3613	0.310083
AC084880.1	0	0
TRIM36	0.629797	0.871294
KLF5	0.830965	0.449109
PPIAP45	0.340602	0.166403
GPR75	0.463871	0.403692
RASGRP3	0.842975	0.093553
BIK	-0.08253	0.294378
ITPKC	0.028336	0.698025
AC124283.4	0.432251	0.232174
SNRPGP14	-0.05288	0.712417
IFI44L	1.14381	0.621873
KMT2C	0.435102	0.393395
GGN	0.083034	-0.40091
ELL2	0.761584	0.694201
HMGB2P1	0.184037	0.12215
DPY19L2	0.551992	0.340508
DDR1	0.386782	0.564897
ARHGEF2	0.450542	0.919954
NDUFB4P11	0.408859	0.524641
RPL12P38	0.759577	0.028246
JCAD	0.082117	0.219594
MT2A	0.607843	0.740364
HYDIN	0.341275	0.572875
CKS1BP2	-0.84185	-1.89206
ENST00000356922.5	0.287997	1.01021
ENST00000538065.5	0.688704	0.453479
AC005702.1	0.411436	0.620787
C15orf48	-0.04031	0.398798
STX1A	0.837352	1.20807
SFN	0.298188	0.538054
IL6R	0.230235	0.12921
RARRES1	0.498556	1.94896
ABAT	-0.14561	-0.08715
AC008575.1	0.266511	1.16684
PGAM1P7	0.493809	0.219879
KYNU	1.13822	1.07979
SLC52A3	0.343482	0.593972
PARP14	0.77784	0.991235
LINC01145	0.752332	0.745175
NRIP1	0.902778	1.07144
RERG	0.689811	0.510426
TIMM23B-AGAP6	0.057995	0.688461
NPIPP1	0.988211	0.863175
FAM25C	-0.32555	0.507836
NOTCH2NLA	-0.04615	-0.19734
ENST00000614544.1	-0.45588	0.348574
FAT1	0.416133	0.490229
SERPINB8	0.779984	0.651784
AC114781.3	0	0
PIM3	-0.0657	0.519863
MARCKSL1	0.84821	1.21704
BTG3	-0.01001	0.535405
IRF7	1.25871	0.972979
H2AC9P	0	1.40893
DAPK2	0.774996	0.39081
APOL3	0.766198	1.18703
KREMEN2	0.573049	0.877774
HBA1	0.165313	0.770605
HIPK2	0.508943	0.494431
ENST00000611979.4	0.22919	0.351465
CYSRT1	0.843877	0.780359
AL603832.3	0.460323	1.23008
DHRS9	0.726513	0.433055
BCAR1	0.877972	0.992328
OGFR	0.968447	1.11014
AC006989.1	0	0
ENST00000473934.5	0.283054	0.716362
CBFA2T3	0.291321	-0.19705
NANOS3	0.086467	0.869577
NDRG1	0.851763	1.0181
AC096720.1	0	0.86325
RPL35P3	0	0
BMS1P21	0.345294	0.329844
AL353662.2	1.03344	0.403189
REL	0.120518	0.39063
UBE2Q2L	0	0
AP001931.1	0.071592	0.330952
GBP2	1.1722	1.39085
TRIM73	0.085738	0.12995
ANTXR2	0.963619	0.699807
AHNAK	-0.02715	-0.2229
ZBP1	0.2628	0.09627
RNF19B	0.450325	1.04237
PTPRH	-0.00762	0.930786
PXDN	0.867104	0.802104
IFNGR1	0.61643	0.769009
DSTNP1	0.744962	0.127533
SHISAL1	0.875476	0.900079
ECE1	0.379816	0.454141
SLC16A9	0.508132	0.562551
LYPD3	0.268502	0.407629
WWTR1	0.913352	0.844718
STC2	0.428922	0.618938
CLMP	0.459362	0.021473
AC215524.1	0.861642	0
AC215524.2	0.861642	0
BX322534.1	0.861642	0
ALG1L9P	-0.24773	-0.44432
AL354710.1	-0.08683	0.488945
NBPF20	0.130984	-0.29922
BANF1P2	0	0
CFAP43	0.683472	0.06531
PARP12	0.812049	0.618404
PATL2	0.487008	0.644463
H2AC18	1.87091	1.68007
CLDN4	0.074635	0.27177
SERTAD2	0.00519	0.36004
SLC12A5	-0.14473	0.228572
PTMAP12	0.562799	0.633768
IFIT5	0.933262	1.1186
LTA	-0.06408	-0.00642
CLDN1	0.112146	0.489388
AKR1C1	0.444102	0.85782
PLCD4	-0.36389	0.182085
ENST00000612060.1	0.073226	-0.08232
DTX3L	1.19424	1.23716
CYCSP55	0	0.494678
ZBTB46	0.069798	0.322497
GNA15	0.748396	1.03462
AL355315.1	-0.13928	0.173683
AL513523.9	0.006657	-0.11333
FZD8	0.521293	0.83612
SMIM24	0	0
HMGB1P10	0.008283	0.344632
NOTCH2NLC	0.293837	0.807019
ENST00000394540.4	0.326784	1.30327
ENST00000651560.1	0.326784	1.30327
AC000120.3	1.67051	-0.30738
AC009474.1	0	0
DNAH17	0.818454	1.08509
SECTM1	0.68891	0.380857
AC008878.1	0	0.609071
LRMDA	0.200061	-0.58731
KCNN4	0.50064	0.916142
TMEM217	0.828558	0.696531
CD69	0	0
AL845552.1	0.404576	0
AL590762.1	0.876851	1.07648
CSRNP1	0.13039	1.21029
P4HA2	0.189491	0.549002
AC027644.1	0.697656	-0.62102
ARHGEF35	0.405186	0.741532
MAP2K3	0.315226	0.559275
TNKS1BP1	0.288361	0.31484
GRB7	0.467493	1.43053
SLC7A14	0.997045	0.267793
EXOC3L4	0.567444	0.951773
PARP8	0.36682	0.735106
AL022312.1	2.45e-07	0
N4BP2L1	0.467224	1.0353
AC060780.2	0.001833	-0.62882
AC005020.2	0.135251	0.188683
IL23A	0.200332	0.805478
RNF213	0.138195	-0.08952
KIAA1143P1	0.697416	0
OSMR	0.337133	0.41575
PTMAP8	0.384127	0.375353
APOL6	0.579607	0.718745
GOLGA6L4	0.126187	0.219564
PDGFRB	0	0
PTPN12	0.798154	0.979736
PHLDB2	0.635822	1.06425
MMP7	0.315649	0.051768
ETV6	0.906887	0.764197
ENST00000654798.1	0	1.34038
AC007998.2	0.436853	-0.53019
AF279873.1	0	0.411184
HOXC5	0.473339	0.500943
SRGAP2D	0.370944	0.510384
MEFV	0.097125	0.018645
AGR2	0.987866	-0.02702
ARPC3P1	0.662221	0.259435
MG910338.2	0	0.679673
TM4SF19-DYNLT2B	0.752907	0
AC018475.1	0.860224	0.478049
DIRAS2	0.349691	0
MLIP	-0.02424	-0.01281
SGK1	0.609249	0.373145
PHLDB3	0.023184	0.739123
OR7E104P	0.20845	-0.09339
OTUD7A	0.680202	-0.15934
TMEM156	0.638961	0.591213
DUSP6	0.861896	1.23367
HVCN1	0.366498	0.343522
VEGFA	0.658378	1.24869
CLOCK	0.065122	0.422719
RPL30P11	0.6274	0.315887
GOLGA7B	0.263107	0.583569
IFNAR2	0.61593	0.980402
AC040162.1	1.16745	0.902948
UBD	0.109135	1.79806
CHCHD2P6	-0.01861	0.906218
PTGES	0.515784	0.572596
AC012170.1	0	0.448031
RTP4	0.614999	0.682829
AC015818.10	0.680162	0.406639
ENST00000399982.6	-1.16632	-1.4542
C9orf116	0.896247	0.661778
GJB4	-0.00062	0.169516
TMEFF1	0.773973	1.08879
AL132656.1	-0.19908	0.342196
PPIF	0.13486	0.326638
RPL12P12	0.579526	0.855097
RPL26P36	0	0
EGFR	0.224879	0.287003
AL158801.4	0.066836	-0.1381
ROCK1P1	0.098952	0.222623
PMEPA1	1.05274	0.683986
ITPRIP	0.44885	0.740623
LACC1	0.411488	0.507998
AD000671.2	0.298013	0.317271
ZNFX1	0.537422	0.672221
LAMA3	0.218685	0.390383
H2BC19P	0.427173	-0.12979
DTX2	0.52766	0.925661
RNA5SP521	0	0
RNA5SP522	0	0
ACSBG1	0.480972	0.267992
CD22	0.393936	0.147287
SHB	0.667029	0.76527
AC040162.2	0	1.17522
PLEKHG3	0.272502	0.408674
CATSPER2	0.178996	0.007065
ZSWIM1	0.735152	0.480693
ENST00000612417.4	0.743643	0
HAPLN3	0.71472	1.19095
RIPK2	0.441346	1.07971
TMEM171	1.04377	1.42786
GRAMD4	0.454773	0.762838
OR2A7	0.57138	0.542906
GAS7	0.750003	0.631385
H2AC8	0.686365	0.573061
PDCD6-AHRR	-0.27878	-0.13023
AC064862.1	-0.2154	0.647436
SPSB1	0.377519	0.782784
RAPH1	0.290847	0.314096
AC018644.1	0.630474	0.440639
PPP1R32	0.227818	0.198969
RBP5	-0.08752	0.037455
AC010442.2	-0.46161	0.223947
SEC14L2	0.618239	0.55237
ENST00000617535.4	1.16764	0
SDR16C5	0.375359	0.923672
TLR6	0.413265	0.462452
PAK1	0.386373	0.199846
SDK1	0.373505	0.013606
MFSD2B	0.305662	0.298548
RNA5SP263	0	0
DGAT2	0.17597	0.593987
EXT1	0.671676	0.838811
CDC27P1	-0.44216	0.602747
AC103810.9	0.392713	-0.23888
AC133041.1	0	0
TMEM212	-0.23306	-0.10879
ENO3	0.424649	0.164208
MMP13	-0.03671	0.494489
RASD1	-0.09239	0.220697
PLEKHG6	-0.08357	0.457036
ENST00000650761.1	1.6e-07	3.46e-08
HBA2	0.291735	-3.5e-06
BBIP1P1	0.493266	0
HSPB6	0.078487	0.303273
RPL39P18	0	1.07202
GJC1	0.40017	0.642298
DENND6B	-0.01035	0.101307
ENST00000611665.4	1.13024	2.1263
GARNL3	0.244842	0.432535
ANKRD19P	0.066189	0.353938
AL593848.1	-0.15736	0.229249
ZNF577	-0.4614	-0.46115
FUCA1	0.474306	0.424279
ANKRD18A	0.795864	-0.39135
LRP12	0.592891	1.04865
AC270275.2	0	0
PTHLH	0.680616	0.689798
PSPC1P1	0.726848	0
PDGFB	-0.33437	0.312018
AL356320.1	0	0
TNFRSF18	0	0.124866
VGF	0.05959	0.087661
BCL2L14	0.760205	0.572022
AC007956.2	0.612891	0.784605
NFATC2	0.269925	0.344833
AC015871.7	0	1.56425
RFX2	0.809377	0.587029
AL049840.7	0.625956	0.880415
GNAT2	0.528728	0.308885
CKS1BP6	0.618268	0.923415
AC010507.1	0.757494	0.651132
ENST00000626028.1	-0.27661	0.13437
VPS13D	-0.15657	-0.022
ENST00000629232.1	-0.33271	-0.9809
CDC42EP2	0.238637	0.757361
SHH	0.0993	0.182817
CYP7B1	1.22766	1.78838
RPL21P131	0.640662	0.448334
CASP7	0.703116	0.895476
AC091042.1	-0.96455	0.079257
CMIP	0.258591	0.250329
PRDX3P2	0.671981	0
SYT5	-0.06975	-0.34923
GRIA1	0.93194	0.481581
GPR61	0.506404	0.278586
SMIM39	0	0
XCR1	-0.01146	0.217042
PPIAP22	0.187755	-1.5071
NR4A1	-0.05687	0.411644
FRMD3	0.180314	0.298113
EPHA2	0.11909	0.718463
UBBP2	0	0.627267
NKX2-8	0.358694	0.715718
NKX3-1	0.634599	1.12947
AC092718.2	0.796768	0.301416
LY6K	0.465099	0.724377
PPIAP46	0.11322	-0.01693
BAK1	0.508829	0.62563
RPL23AP25	0.637864	0
SOCS2	0.528344	0.345535
STPG4	-0.32651	-0.32651
CATSPERB	0.577037	0.949271
ZNF710	0.333153	0.292509
ADGRV1	-0.34139	-0.27246
ENST00000479448.1	0	0.535311
CYP26B1	0.453341	0.303248
ENST00000334376.4	0.412372	0.661456
AC092610.1	0	0
TEX45	-0.0088	0.216161
AADACP1	0.601289	0.625691
PBX4	0.194947	0.471562
CD6	0.415227	-0.25711
ISLR2	0.217075	0.065293
GSDMB	0.278912	0.37167
ST3GAL4	0.275269	0.622434
IRF2BP2	0.61508	0.519793
TAMALIN	0.320006	0.140539
HMGB1P8	0.337553	0.22474
LRRC8C	0.533266	0.680942
CEP290	-0.02068	0.102384
AL645608.3	1.08099	0
CMPK2	1.09929	0.747767
ENST00000611208.4	-0.34513	0.382054
NKD2	0.205907	0.143373
MRAS	-0.1771	-0.13
TNFSF15	0.171872	0.457177
AC008716.1	0.340264	0.281777
NECTIN2	0.132012	0.570243
RNASE4	-0.17526	-0.18045
PGLYRP2	0.763453	0.722446
NAMPTP1	0.123506	0.537798
AL139317.2	0	0
AC068205.3	1.17434	0
AL117692.1	-0.10983	0.09273
AC106873.8	-0.27745	-0.74903
FOXA1	0.35499	0.532653
AL592148.2	-0.43673	0.770446
ENST00000530168.1	0.427109	-0.2545
ENST00000260008.3	-0.1109	-0.49303
MAP1S	0.150173	0.422126
HLA-B	0.522193	0.689444
AL162231.1	-0.08965	0.426376
AL031727.1	0	0.217855
FAHD2CP	0.53055	0.360125
MSANTD3	0.305561	0.454143
AKAP12	0.027974	0.076064
SEPTIN7P13	0.616442	1.45777
ARC	0.326286	0.183588
RAET1G	-0.01845	-0.28721
CCDC127	0.479374	0.452085
MPDZ	0.933536	0.76376
ENST00000448111.5	-0.22861	0.378514
B4GALT6	0.467355	0.813306
DAPL1	-0.23038	-0.23038
SAA2	-0.12823	-0.26155
PLA2G12AP1	-0.43216	0.740336
UPK3BP1	0.435287	0.455815
TAC4	-0.03385	0.000953
IRX4	0.418766	0.450915
DNAJB6	0.611233	0.91634
NCF2	1.08295	1.48277
TNIP3	0.738683	0.698013
CNN1	-0.22337	-0.05606
LINC00933	0.176057	0.051201
S100A3	0.564303	0.384634
SEPTIN14P2	0.547266	-0.55688
RNF24	0.508751	0.480957
AL451007.1	0	0
CASKIN1	0.030624	0.049371
USP12	0.457888	0.689583
SYNPO	0.411256	1.0129
PAG1	0.339647	0.45314
GBGT1	0.113556	0.190443
RASA2	0.745503	0.635109
FUT3	-0.08799	0.38711
CTTNBP2NL	0.276988	0.696058
IRF6	0.231962	0.412146
TRBJ2-4	0	0
ENST00000638463.1	1.46126	-1.2374
RPS20P4	0	1.06501
HYAL1	0.106608	-0.04253
ATP5MGP1	0	0
AL139156.2	-0.39828	0.039335
GFAP	0.790612	0.695869
SDCBP	0.339346	0.554368
RPL13P5	-0.13401	-0.02278
MOCOS	0.365197	-0.29853
H1-1	0.686215	1.11235
MST1	0.060792	0.014441
UBR4	-0.07188	-0.29017
EFCAB10	0.275422	0.360947
ENST00000508500.1	0	0.971584
AL356653.1	0.396331	0.384099
SAXO2	-0.16356	0.211317
ENST00000256031.8	0.54367	0
TMEM158	0.775405	0.717227
TNFSF12	-0.23779	0.587308
RFFL	0.489488	0.670296
POLR2J2	1.83057	0.711645
HLA-F	0.511713	0.678477
CALML5	0.173383	0.376337
CDCP1	0.751286	0.87433
DND1	0.328348	0.098815
EVA1B	0.488761	0.828564
AC008758.5	0.765642	0.785469
C13orf42	0.042455	0.15266
AC012309.1	0	0.565587
HSD17B14	0.166281	0
PLEK2	0.699976	0.718873
SHFL	0.988315	0.8863
CTAGE8	1.14708	0.476408
ENST00000320547.7	0	0
TPPP	0.218108	0.187626
OASL	0.574832	0.933822
LCN2	-0.05036	0.25528
ARMCX4	0.289753	0.528291
RNA5SP48	0	0
GALNT4	0.153884	0.139926
IGFL3	0.155479	0.427802
HPCAL1	0.692561	0.658358
P2RY6	0.523619	0.171898
HECTD4	0.284821	0.190416
SHISA2	0.04586	0.294474
CLCF1	-0.08095	0.182282
BCL6	0.596901	0.360076
FUOM	0.275857	0.474704
ENST00000422552.5	-0.56175	0.80037
RHOV	-0.31936	-0.07374
HYAL3	-0.04318	0.190959
KLF7	0.598821	0.80123
ARHGEF25	0.725171	0.099889
SNRPEP4	-1.54786	-0.10786
FOLH1	-0.02521	0.171296
DENND3	0.253115	0.841405
RPS2P7	-0.00236	0.521695
SLC37A1	0.317681	0.06537
RPS27AP11	0.567015	0.993181
BMS1P22	-0.17628	-0.41187
BEND3P3	0.179387	0.624263
ITPR1	-0.05725	0.199913
GXYLT2	0.058056	0.273125
CYTH1	0.334359	0.698189
IGSF3	0.41839	0.387612
NFKBIB	0.367219	0.557732
TSGA10	0.52636	0.534451
SLC8B1	0.249068	0.408027
C3orf52	0.450793	0.736937
FAM209A	-0.40603	-0.11221
FOXO1	0.352527	0.316024
GRIK4	0	0
TNS4	0.479343	0.505095
LRRTM4	0.36824	0.210406
BCL10	0.442745	0.828122
TTC6	1.00742	0.150023
SULT2B1	0.607121	0.420477
AL627230.1	0.621009	0
TPBG	0.93289	0.854214
AC087385.1	-0.46523	0.654042
TRIM47	0.124471	0.123856
AC069499.1	-0.53075	-0.2589
ABR	0.278933	0.736689
ZSCAN20	0.042821	0.359188
ALAS1	0.240753	0.427239
CD276	0.224828	0.230111
AL050341.1	-0.19272	-0.87982
NBPF15	0.411392	-0.15487
AURKAP1	1.0801	0.303026
GPR155	0.451285	0.139388
CCDC85B	0.04581	0.375523
SPOCK3	0.44388	0.369993
CCDC65	-0.21919	-0.44755
NR1D1	0.567347	0.577361
EFHC1	0.080301	-0.3088
RNA5SP199	-1.27166	2.70626
GDA	0.501572	0.096288
ARHGEF5	0.595945	0.995193
FANCD2	-0.38618	-0.17921
AC090515.1	0	0
CHST2	0.713016	0.746555
UPP1	0.559494	0.502236
CHGA	0.469491	0.356365
FRMD8	0.27918	0.367032
AL390879.1	0.030693	-0.14109
POLN	-0.05476	-0.48619
MAP7D1	0.344231	0.467069
GDF1	0	0
AP000619.1	0.10682	0
CYMP	0	0
RPL32P20	0.321897	0.296825
FMN1	0.048908	0.104259
MAP3K4	0.06878	0.471754
HSD11B1L	-0.03887	-0.30332
AL713999.1	0	0
AQP3	0.268228	0.3345
PPIAP41	-0.25529	0.035986
GNG8	0	0
ENST00000617849.4	-3.5e-05	-3.5e-05
APLF	0.106612	0.352558
AC099778.2	0	0.811072
CHST15	0.296022	0.779657
HIVEP1	0.469415	0.557746
ENST00000345662.5	0.150842	0.375044
ATP5MDP1	0	0
AC005086.3	0.983363	0
RNA5SP241	0	0
AC007160.1	0	0.464049
FAM83B	0.529017	0.848219
BLACAT1	0.180521	0.457783
GTF2IRD1	0.1082	0.354804
TXNP6	0.428727	0
SELE	0.566078	1.14783
ISCA1P1	-1.25434	-0.1273
NPR1	0.581204	0.728314
PHF5GP	0	0
LIMD2	0.221226	0.497305
DES	0	0.352024
RPS15P4	0.037041	0.615714
FBXO36P1	0	0
RPSAP52	0.88102	0.682935
CAPN12	0.218392	0.07624
AC008763.2	-0.28806	1.03143
AC137695.2	0.018569	-0.23736
TBC1D10A	0.367736	0.588299
WDFY3	-0.02649	0.340317
ABCA5	0.437567	0.807465
SERHL2	0.574837	0.343073
HMGN1P4	0	0.472907
CDC42EP1	0.267393	0.261998
DLGAP1	0.992567	0.604222
EFNB1	0.631575	0.843029
HSPE1P6	0.466808	0
SPOCK2	0.114027	0.370294
RPL5P9	0.004202	-0.00321
AC090527.2	0	1.5503
RPS12P26	-0.05653	-0.69449
ZFP36L1	0.034761	0.420758
LYRM9	0.538214	0.358008
NAMPT	0.617693	0.836566
AC007182.2	0.327017	0
SCAPER	-0.3192	0.245736
BRDT	0.540384	0.673802
BPTFP1	0.811727	0.029658
SQSTM1	0.099548	0.299845
AC135977.1	0.858482	0.963022
AC004980.4	-0.77924	0.823804
LARP1P1	0.2565	-0.47718
AC103810.6	0	1.66922
TRIM56	0.577824	0.570378
TCTEX1D4	0.416967	0.018675
LST1	0.286737	0.195244
AC008750.7	-0.3022	0.034304
TNFRSF1B	0.045668	0.266096
ZNF347	-0.12043	0.006391
RNA5SP462	0	0
KIAA0040	0.818658	0.842599
AC027559.1	1.04849	1.21612
FIBCD1	0.058473	0.00848
HTR7	0.396285	0.469989
RPSAP58	0.187459	-0.26645
GTF2IP7	0.017433	-0.2377
CACNA2D1	0.366647	0.50895
WNT9A	-0.2884	-0.45027
NRP2	-0.40011	0.213873
KSR1	0.311472	0.637939
ALPK2	0.093294	0.042384
MYO1F	-0.23114	-0.10093
FAM214B	0.72917	0.486435
TM4SF1	0.558903	0.557187
COL5A3	0.480873	0.400142
RERE	0.221325	0.855315
SNRPD3	0.122323	0.296806
RPL21P10	0.042619	0.632799
AC233968.1	1.87006	0.860765
SIPA1L3	0.311091	0.408491
RNA5SP474	0	0
BX005428.1	0.06576	-0.02202
NBPF10	-0.07448	-0.10002
FTLP8	0	0
NIBAN1	0.513424	0.714722
PALM	-0.07441	0.095034
LAMC2	0.425417	0.512689
LEMD1	0	0
PCNPP1	0.671126	0.566837
CCL7	0	0
AC254813.1	-0.17967	0.072572
ERICH2	0.122687	0.037677
CAMK1G	0.066423	0.364487
SLC7A11	0.204057	0.315204
ENST00000456822.5	0.13666	0.587304
TULP4	0.007906	0.610378
SLC7A2	0.735841	0.879038
NPIPB8	0.418906	0
LYG2	0.168928	0.314155
MTRNR2L2	0	0
CACNG8	0.071018	0.099363
ENST00000568914.1	0.650239	0.921904
ZNF860	-0.04071	0.046013
DEFB131E	0.000302	-0.22728
SERTAD1	0.170559	0.36863
SBNO2	0.203696	0.116988
AC129492.5	0	0
SLC35E4	0.107009	0.371107
PTK2B	0.413435	0.488879
LSP1P4	0.382328	0.436448
INAVA	-0.15555	0.308884
AC016027.5	-0.78157	0.034765
RNA5SP97	0	0
ZNF821	0.369276	0.225003
AP001636.2	0	0.690205
RNA5SP28	1.91574	0
AC243547.3	0.302104	0.604892
FAM167A	0.236879	0.152455
TCP11L2	0.099042	0.122316
AC015813.2	0.295636	-0.24542
PLD2	-0.11809	-0.25251
RDM1P2	0.590791	-0.18533
MMP17	0.494695	0.066885
MTURN	0.747344	0.432278
ANKRD22	0.243539	0.476414
AL133380.1	0.26979	-0.87384
PIM1	0.446316	0.511637
STK31	-0.35993	0.149379
STK32B	0.018838	0.16372
EIF4EP1	0.187388	0.556963
LITAF	0.448597	0.670924
BDKRB2	0.22497	1.06723
SIPA1L2	0.202394	0.590382
NDUFC2-KCTD14	-0.81044	0.051
RGL1	0.250129	0.318804
OVOL1	-0.03977	0.595934
FLT1	0.346274	0.622449
AC011462.1	0	0.196026
TMEM256-PLSCR3	-0.15626	-0.56247
MICG	0	0
AHDC1	0.439206	0.72826
ZNF697	0.019648	0.690607
UBE2Q2P1	-0.14443	0.556548
IFITM4P	-0.25329	0.032682
UBE2FP1	-0.50182	0.519877
MAP1B	-0.18093	-0.04765
MEIG1	0.733724	0.273698
TCF7L2	-0.01578	0.204652
RASSF5	0.092087	0.237684
SPRN	0.157603	0.497509
ZDHHC15	0.339407	0.231128
ENST00000374710.7	-0.078	0.379226
IFITM1	0.58298	0.473676
PMAIP1	0.002879	0.713456
CREM	0.567323	0.283216
PRRG4	0.307688	0.318567
RPL7AP50	0.166519	0.53002
NCLP1	0.183752	0.274669
SIX4	0.047983	0.386206
CCN6	0.005995	-0.00085
SLC6A15	0.514247	0.33806
AC244023.1	0	0
ALDH1A2	0.497329	-0.18124
PDLIM3	0.134205	1.20954
AC097493.3	-1.0937	-1.0937
ENST00000445700.5	0	0
ABCA9	0.040111	-0.10502
TNS1	0.039898	0.436123
AC090360.1	0.05881	0.033834
ADAMTS9	0.24766	0.603416
FOS	0.246526	0.90249
E2F7	0.848744	0.816324
KRT8P3	0.325625	-0.18081
SRPK3	0.396469	0.23832
C6orf141	0.922397	0.694994
LZTR1	0.658042	0.263437
SMG1	0.079377	-0.0378
SULF1	-0.19205	0.787041
RWDD4P1	0.522497	0.485711
CFAP161	0.324116	0.234402
TUBB2A	0.370243	0.549945
ENST00000319801.9	-0.04605	0.872163
CXCL6	0.204862	0
AC011603.4	0	0
BATF3	0.199533	0.456989
RAMP1	-0.03137	0.225263
CDK14	-0.09852	0.438169
H2AC17	-0.43352	-0.00741
OAF	0.399069	0.576551
PDE8A	0.729763	0.476197
PROSER2	-0.02395	0.30442
ROBO3	0.112554	-0.03606
BIRC6-AS2	0.287751	0.417234
RNA5SP244	0.686401	0.934798
HMGN1P10	0.259355	0
SLC9A7	0.091183	-0.03486
AC008403.1	0	0.656617
LPXN	0.326812	0.514072
RNA5SP278	0	0
ENST00000558084.5	0.279442	-0.17473
FBXL16	-0.03373	-0.02534
RPL36AP13	0	0
ARMC2	-0.28961	0.312015
ZFAND6	0.262953	0.512425
AL157834.3	0	0
AC020891.4	0	1.84354
CORO1A	-0.23482	0.571702
FEZ1	0.387412	0.518189
CCN3	0.468952	0.426634
TBC1D3C	0.465161	1.05899
AC133041.2	0	0
GPRC5B	-0.4745	-0.13617
TSPAN15	0.074391	0.368755
UPK3BL2	0.825067	0.417021
C2	0.292947	0.243398
AC091429.1	0.883163	0.329045
SLC44A3-AS1	0.445882	0.08888
APOL2	0.899031	0.997328
UBA52P6	0.630681	0.544731
CBX3P2	-0.21223	-0.00495
NRN1	0.358968	0.179316
ENST00000559800.1	-0.22713	-0.22795
APCDD1L	0.228998	0.075505
SERPINB13	0.193639	0.209219
C15orf39	0.139563	0.222405
SPEGNB	-0.10355	-0.36557
RPS12P31	0.297142	0
PLAAT4	-0.02459	-0.09059
MEAK7	0.126479	0.088956
SCG5	0.099152	0.110314
SMIM2	0	0.169071
ZC3HAV1	0.656878	0.812446
RPL7AP22	0.42203	0.126524
MYO10	0.455537	0.697841
FNDC11	0.242769	0.123441
AC068630.1	0.440067	0.063831
C13orf46	0.105047	0.019333
HMGN2P30	0.577722	0
TMEM14DP	0	0.645186
ENST00000463006.5	0.336811	0.446616
SLC16A6	0.393365	0.694894
CCDC191	0.182223	-0.03818
WNT4	0.512765	0.630281
STAP2	0.434668	0.526562
RNA5SP180	0	0
CAPRIN2	0.472881	0.224213
TANC1	0.314103	0.42225
GNG2	0.055585	0.046011
HSPD1P6	0.189889	0.315206
ZBTB32	0.014325	-0.01621
HDAC9	-0.06838	0.32077
AC008026.1	0.432345	0.177114
RPS3AP3	0.599483	0.588442
DNMBP	0.689187	0.675521
CIB2	0.367171	0.115219
B3GNT7	-0.02851	-0.01196
THBD	0.709607	0.284796
SLC41A1	0.370657	0.372489
RAB38	0.511314	0.517042
OAS3	0.648772	0.811709
COX5BP4	0	0
ENST00000617617.4	-0.37487	0.09259
TRAJ2	0	0
TYMP	0.44854	0.829528
MTF1	0.373915	0.151841
MCL1	0.480292	0.71009
THBS4	0.985275	0.480607
TTLL10	0.145842	-0.05015
P2RX4	0.728416	0.408769
AC002310.4	0.572851	0.641629
FLI1	0.392451	0.525092
ENST00000572053.5	0.790927	1.00468
TSKU	0.65697	0.661525
PPARD	0.404016	0.391666
SNRPGP10	0.725285	0
CCR7	0.19756	0.041094
KLHL22	0.044027	0.315029
TTC9	0.151081	0.349398
GBP5	0.502753	0.755065
TUBA3D	0.520085	0.105291
TMEM274P	0.279133	0
PLPPR3	0.150729	0.360242
MYO16	0.216649	0.048215
INSIG2	0.112021	0.195321
EBAG9P1	-0.41501	0.098039
LHFPL2	0.596356	0.439366
CT75	0.810123	1.13183
BX284632.1	-0.10491	-0.46499
AC009452.1	0.149262	0.385111
AL356218.1	0	0
AL049629.2	0.182487	-0.33596
RPL32P27	0	0.355466
CCDC33	0	0.057679
SMTNL1	0.388355	0.317861
TMEM40	0.345978	0.213818
DNAH7	-0.06808	0.128025
RPL39P34	0.799592	0.994929
PSD3	0.112895	0.164002
AC256236.1	0	0
PDP1	0.645692	0.746247
SLCO4A1	0.799313	0.786759
ELMO1	0.0672	0.087273
TNFRSF11A	0.18891	0.43714
AC105052.1	0	0
AL391840.2	0	0.330603
COX6CP2	0	0
AL096840.1	0	0
AC104996.3	0.012803	-1.70486
DMGDH	0.082036	-0.19467
SMPD4P1	-0.03646	-0.03646
PRKCD	0.360284	0.323748
EFCAB13	0.255655	0.850369
AC018638.1	0.063528	0.712828
ACHE	0.358328	0.839508
RNA5SP385	0	0
AC022616.5	0	0.87658
ENST00000438114.1	-0.50076	-0.50076
AC024940.6	-0.50016	-0.28589
SHQ1	0.354768	0.452401
TCIM	0	0
CPEB1	-0.48552	-0.38163
C15orf65	0.572612	0.523108
RNA5SP113	0	0
STK17A	0.71545	0.820154
FA2H	0.786456	0.805671
PDCD6IPP2	0.202653	0.108942
ISG15	0.398406	0.728932
RPS11P5	0.49831	0.89713
ERV3-1	-0.05159	0.018291
DYNC1H1	0.103669	-0.15023
TMEM231P1	0.789426	0.93068
NAA80	0.180429	-0.36225
STRA6	0.216313	0.902212
ACSL5	0.524925	0.485458
TLE4	-0.36129	0.430388
CLHC1	0.272562	-0.56573
PLD1	-0.05034	0.19998
GPX3	0.379029	0.637794
MX2	1.24014	0.925774
AC083822.1	0	0
SPINK7	0	0
PLCXD2	0.440419	0.349142
LYST	-0.04312	0.123006
AC106886.5	0.122498	-0.06158
HNRNPUP1	0.76859	0
RPL7AP66	0.005875	0.244178
SPATA1	0.977803	0.203274
H3P4	0	0
AC104692.1	2.43459	-0.70153
NR1I3	-0.19291	-0.18385
RNA5SP364	0	1.73156
AC005829.1	0	0
AC243899.2	0	0
B3GNT8	-0.08795	0.088113
ABL2	0.093489	0.35581
MDGA1	0.603042	0.247452
P3H2	0.757459	0.612472
AC015911.7	0.908775	0.891182
DEFB109D	-0.45843	0.22988
ENPP7P4	0.263492	0.274258
ELOCP33	0	0.176289
ENST00000619417.1	-0.94899	-0.59577
RPL29P11	0.63258	0.099865
APOBEC3F	0.180304	0.818713
CHD4	0.106911	0.278463
FHL1	0.488841	0.272979
AL450124.1	0.627463	0.673539
KLF3	0.063396	0.438451
Z97353.1	0.475009	0.179272
RAP2C	0.493533	0.675694
DCC	0.287061	-1.03659
ALOXE3	0.157142	0.158923
SUMO2P15	0	0
BRME1	0.180115	-0.2685
FAM47E-STBD1	0.388638	0.311016
PPP1R3F	-0.36106	-0.15365
AP001324.1	-0.37208	-0.53824
RPS3AP47	0.135922	-0.00608
KIF21B	0.256132	0.148418
RPL26P27	0	0
ZNF137P	0.334811	0.194871
Z98755.1	0.501208	0.443116
PMCH	0.369706	0.428272
JAZF1	0.105109	0.227463
MCTS2P	-0.36063	-0.08258
IFFO1	0.109874	0.303785
RNA5SP86	0	0
ALOX5AP	0	0
FUT2	0.054017	0.528336
AC105052.2	0.17207	-0.4988
KIAA0895	0.042551	0.348145
SHLD2P3	0.326457	0.032093
AL031708.1	0.007886	0.127622
AC005865.1	0.067685	-0.00972
EMP3	0.411399	0.518529
CD53	-0.10658	1.04738
GLIS2	-0.03522	0.324467
GABARAPL1	0.123403	0.318431
ENST00000437078.6	0.00722	0.402446
AC275565.2	0	0.622751
IGKV1OR22-1	0	0
RAB22A	0.183537	0.211018
EOMES	0.57094	0.862169
HMGB1P4	0.542759	-0.00494
AC006504.3	0.23188	0.374651
LAD1	0.171641	0.189189
AC090013.1	0.2785	0.907707
UQCRHP1	0.502821	0.247635
IFIT2	0.283627	0.542684
KRT8P46	0.042942	-0.06503
MACF1	0.023987	-0.00876
BOLA2	-0.01544	0.068063
RPS27AP16	-0.08085	0.938665
TNFRSF10A	0	0.036764
KCTD11	-0.19644	0.003041
MAL	0	0.239465
HOOK3	0.363151	0.401056
RNA5SP304	0	0
CDC14A	0.230885	0.446166
WBP1LP3	0	0
ST6GALNAC1	0.050649	-0.14599
AC011998.1	0	0
RNA5SP479	0	0
HMGN4	0.084682	0.202111
UBC	0.230061	0.427935
AC243922.1	0	0.636988
EFEMP2	0.71713	0.093144
BEX4	0.04435	0.375892
IL3RA	0.180852	0.262019
IFIT3	0.834573	1.13362
GRK4	0.689059	0.520167
AL355472.1	0.245971	0.281826
AC012616.1	0	0
FGD6	0.191698	0.602826
TLCD3B	0.113298	-0.0163
GPC3	0.292682	-0.03487
AL589666.1	0.74634	0.817857
KLK14	0.375676	0.010728
SEMA6C	0.370932	0.033929
ENST00000427464.1	0	0
RNA5SP392	0	0
CCDC200	0.062735	-0.16726
MFSD4B	0.099494	0.193995
IGLV1-50	0.287641	0
AC093525.1	0.1588	0.720737
RAB43	0.416662	0.127261
RNA5SP305	0	0
ATP2A3	0.522344	-0.18159
AL589743.4	0	0
PITPNC1	0.536707	0.249121
TAPBP	0.295806	0.364699
IL1RL1	0.374509	0.296622
TOR4A	0.424587	0.528638
RTBDN	0.089699	0
RNF207	-0.35156	0.075227
BX664615.2	0.619926	0.089933
NABP1	0.700332	0.51873
S100A14	0.06774	0.253063
PPIAP77	0.245898	0.264559
SAA2-SAA4	0	0.307304
RNA5SP297	0	1.64907
FETUB	0	0
TNC	0.817221	0.875762
SH2D2A	0.246134	0.133453
ULK4P1	0.061982	-0.08513
SLC16A3	0.183813	0.589126
CFAP20DC	-0.05411	0.075634
RHEBP2	0.46033	-0.88476
TRGV7	0	0.381963
NFKBID	0.100442	0.676714
AL353689.1	0	0
GIPR	0.172604	0.342777
TDRD7	0.418978	0.520484
AL158032.2	0	0
PANX1	0.577422	0.643292
ENST00000558447.1	1.0426	0
AC091057.6	-0.15016	0.159334
HMGN2P46	-0.31236	0.623009
C11orf65	0.411467	0.222613
AMPD3	0.167167	0.57223
ENST00000639844.1	0.224469	0.960589
CELSR1	0.185717	0.235504
SUSD4	0.22526	0.218107
ABCC6P2	0.41504	0
RNA5SP130	0	1.63858
KCNK1	0.110962	0.331499
ZFHX3	-0.02452	0.12369
RUNX3	-0.56644	0.039416
ENST00000630962.1	0	0
KIAA1217	0.208572	0.685797
PLLP	0.284962	0.362759
VMO1	0.346117	-0.27089
ALPL	0.079345	0.187578
ANKRD11	0.198071	0.47343
STXBP6	0.411477	0.336157
RNA5SP282	0	0
EMID1	0.110912	0.043349
DLGAP4	0.353241	0.319535
EIF2S2P3	0.205517	-0.00453
RNPS1P1	0.477413	0.067393
RPL29P12	0.22601	0.211879
MYH3	0.429955	0.546253
RNA5SP128	0	0
PPP2R5B	0.390112	0.656147
CEP85L	0.014025	0.167629
TACR1	0.054692	-0.02035
MTCYBP14	0	0.478129
LYN	0.518101	0.519156
AC096582.2	-0.00166	0.333495
TRIM8	0.112477	0.133654
AC079780.1	0	0
PDZD2	0.218624	0.184432
RNA5SP212	0	0
KCNK6	0.105159	-0.04901
RNF152	0.247991	0.317229
AC079781.1	0.334128	-0.33755
CAMK1D	0.008255	0.083125
ULK1	0.034196	0.035137
ENST00000591601.5	0.178805	0.105247
SUGT1P4	0	1.71657
BACH1	-0.23405	0.365025
UGT1A5	0	0
IRF9	1.12135	0.944927
KMT2A	0.078297	-0.20224
IFITM3P6	0	0
NECAB2	0.152985	-0.04633
UTS2B	0.810548	0.129787
BCRP5	0	0
METTL27	0.047308	0.402071
GNG14	-0.18149	-0.24719
ANKRD36B	-0.24579	0.362988
SLC44A4	0.050473	-0.20391
AC009303.1	0	0
AC005551.1	0	0
RPL23AP67	-0.2545	-0.02375
PLIN2	0.051316	0.220678
TNIK	0.427211	0.568291
Z98885.1	0.152087	-0.16723
TGFB1	0.427514	0.459148
B4GALT5	0.200106	0.583658
ANKRD13C	-0.00841	0.173564
RNA5SP78	0	1.59503
FLNB	0.222999	0.225241
CCL4	0.167606	0.30293
LIMCH1	0.07796	0.739265
SPACA6	0.101423	0.297755
TP53BP2	-0.14967	0.528341
AC239800.3	0.12837	0.859713
CDC34	0.079738	0.080627
CSF1R	-0.01487	0.356897
RNA5SP88	1.59095	0
AL132838.2	0.430402	0.283013
AL132838.4	0.430402	0.283013
NFE2L3	-0.07372	0.432711
STARD8	0.784718	0.409454
CD68	0.451612	0.201368
AXDND1	0.332185	0.269598
AC002076.1	0	0
MLANA	0.228502	-0.05607
GRAMD1A	0.053655	0.289872
ABCA13	0.167953	0.205913
AC009412.1	0	0
AKNA	0.282661	-0.22658
NONOP2	-0.38164	-0.20744
AC068831.1	0	0
AC126755.4	0	0
MFSD12	0.341409	0.326856
RNA5SP38	0	1.58382
AK8	-0.30792	0.069415
ENST00000640414.1	0.538081	0.647334
AC010655.3	0.512616	0.55534
SHD	0.048021	0.197082
MICB	0.06546	0.348604
ALG1L	-0.00448	-0.06023
SUMO1P3	0	0.588369
SAMD9L	1.34835	1.21711
GGNBP1	0.782832	0.507501
RNA5SP402	0	0
PROX1	0.207979	0.508429
HNRNPA1P4	0.075292	0.417023
IL18R1	0.486667	0.371994
AC002472.2	0.002484	0.314424
PRKDC	-0.21331	-0.02719
CASTOR1	0.562615	0.865139
HDX	0	0
PSMB9	0.811209	0.922299
SLC45A4	0.460809	0.402328
HHLA1	0.063184	-0.04304
MSANTD3-TMEFF1	0.06284	-0.09509
UPK3B	0.374889	0.192917
RAP1GAP	0.073262	0.21052
KLRC2	0	0.495474
HTR1D	-0.01269	0.046675
AC096533.1	0.370347	0
DDIT3	0.198995	0.503494
PTPN22	0.538397	0.648744
AGPAT4	-0.12575	-0.1609
RPL37AP8	0	0.575303
DNAJB6P3	0.128611	-0.15538
DYNC2H1	0.105763	0.017228
ZNF444	-0.08957	0.215605
CREG2	0.36373	0.013351
LOXL2	0.067287	0.149693
PROS1	-0.18538	-0.09935
SEM1P1	0	0
CASP1	-0.09944	0.184643
AL157777.1	0	0
PTK6	0.105026	0.164907
SLC20A1	0.597728	0.72155
SP6	-0.18674	0.148926
RNA5SP478	1.55724	0
SEMA4C	0.176606	0.595868
ANO2	0.298782	0.339299
IL10RB	-0.06351	0.029408
GSAP	0.059838	0.062754
SCOCP1	0	0
ENST00000640725.1	0	0
ENST00000625617.2	0	0
FYB2	0.054972	0.031954
HES4	0.048625	0.098523
DKK3	0.0587	-0.41882
TRBV8-2	0	0
FOXK1	0.314224	0.3791
VMA21	0.196533	0.286291
TATDN2P2	-0.01916	-0.01628
ESPN	0.191778	0.634017
ICA1L	-0.23335	-0.1196
TUBB2B	-0.07573	0.705293
ZBTB7C	0.104767	0.609088
HLA-DMA	0.403836	0.355479
ENST00000400602.2	0	1.25e-10
SP100	0.412545	0.498196
NIPAL4	0.252329	0.843774
ODC1	0.57972	0.59975
AC011228.3	0.270811	0.217481
IL10	0.148466	-0.08112
EDN1	0.024212	0.442
GZMB	0.091012	0.073133
ELAPOR1	0.147069	0.587714
RBM47	0.016784	0.1392
RPL12P10	-0.23388	-0.23388
TMEM92	0.269103	0.319629
CXCL16	-0.00073	0.035434
NRARP	-0.5139	-0.14247
AL139100.1	-0.0072	-0.45001
RAB24	0.320659	0.39711
AC012254.4	0.50827	0.496585
H3C6	0.464456	0.916331
FBXO39	0.487601	0.162312
ADRB2	0.24671	0.140762
PAPSS2	0.019026	0.335486
KMT2D	-0.18512	-0.06159
FOXL1	0.78793	0.635627
PCNX1	0.325658	0.105091
CARMIL2	-0.26908	0.068878
COX6A1P2	0.407883	0.197255
ENST00000510582.3	0	0.56185
ENST00000640796.1	0.008142	0
HSD3BP5	-0.08842	0.173276
ETS2	0.445027	0.92245
OPTN	0.206199	0.539996
TWF1P1	0.239218	0.651657
UBA52P5	0	0.811072
ZFYVE28	0.218318	0.322508
HMGB1P31	0.305806	1.05624
RHOF	0.212279	0.579538
FAM160B1	0.459465	0.230058
F2RL1	-0.32638	-0.3744
FOLR3	0	0
ABCA1	0.139062	0.083702
AC105233.3	0	0
ZNF800	0.647132	0.654157
TFPI2	0.773543	0.849316
ARRDC4	0.162715	-0.03334
AC234782.1	-0.41348	-0.41348
SLCO5A1	0.551294	0.704075
SCGB2B2	0.291822	-0.12876
RNA5SP56	1.51783	0
PDE10A	0.462655	0.171485
RCAN1	0.067367	0.32112
AC100854.1	0.826267	0
AL627311.1	0	0
B3GNT3	0.586448	0.467308
RNF149	0.245151	0.176485
CR759762.1	0	0
AC010132.2	0.234805	0
NFAM1	0.027187	0.046502
ENST00000546973.1	1.13998	0.843284
PMS2P12	0	0
MYEOV	0.632522	0.598331
HSPA4L	0.458528	0.611847
ZNF490	0.372401	0.430687
AC000041.1	0	0
B4GALT1	0.131106	0.272143
ATP6V1G1P2	0.372816	0.414335
SERPINE2	0.374274	0.540508
RNA5SP132	0	0
FLVCR2	0.453405	0.590044
CEP135	0.136128	0.477556
NDUFB4P8	-0.00752	0.203912
ENST00000640219.1	0.619757	1.49237
AC008481.2	0.369479	0.232639
TPK1	0.340832	-0.31271
FRY	-0.16877	0.022489
CSMD2	-0.04422	0.217596
FCRLB	0.300181	0.315143
STK40	0.087513	0.510262
BCO2	-0.30727	-0.08663
AC087393.3	0	0
TPRA1	0.177904	0.051986
PPP4R1L	0.258006	0.182572
PINLYP	-0.14166	0.197797
VSTM2A	0.03424	0
DUSP5P1	-0.07887	-0.00197
SPTBN5	0.110921	0.180244
UBE2L6	0.404375	0.568518
RPS27P16	0	0
C17orf99	-0.1718	0.378763
AGAP13P	-0.68028	-0.37495
ZNF165	0.300821	0.388499
ERN2	0.090984	0.435167
WFDC3	0.982348	0.800931
CCDC69	0.217715	0.470733
AC009093.3	0.249908	0.090415
CYP27C1	0.422958	0.441753
RNA5SP290	0	0
AC008737.2	0	0
AL591438.2	0.487838	0.372266
AKR1B1	0.030689	0.117424
AC068631.2	0.595621	0.480067
RPS21P4	-0.94634	0.456486
RNA5SP491	0	0
ENST00000536576.5	0.916404	0.603382
SFRP5	0	0
LRRC8B	-0.03807	-0.02976
AC010343.1	0.328785	0.299732
UPF3AP3	0.284404	0
MYT1L	0.234022	0.132061
SORBS2	0.488639	0.002837
CLEC4O	0	0
EIF3CL	0.334535	0.135117
AFG1L	0.726789	0.69586
DDHD1	0.348326	0.193924
GUSBP4	-0.07737	-0.0066
UGCG	-0.09476	0.167129
FTH1P13	0.247544	0
CDK5R2	0.242206	0.451686
SELENOP	0.065807	0.078009
AL138752.2	-0.08252	0.692417
GRAP	0.403587	0.330485
NHP2P2	0	0
AC027176.2	0.01856	-0.04205
SUN3	0.155542	0
ANO9	0.504002	0.297271
MPZL2	0.141667	0.162215
TFE3	0.287298	0.421419
SNX9	0.198358	0.342008
DRAP1	0.235439	0.218739
TGIF1	0.408253	0.319552
EFHD2	0.194341	0.262434
CORO2B	0.359494	0.355545
NIPAL1	0.638124	0.588985
RND3	0.374371	-0.23613
KLF10	-0.0017	0.024333
FAM25A	0.572106	-0.32444
ENST00000436349.5	-0.47823	-0.47823
PHETA1	0.528021	0.562967
H1-4	0.320254	-0.43308
NAMPTP3	0.690187	0
FYB1	-0.08079	0.624751
GPANK1	0.078367	0.086291
IER5	0.290112	0.698436
DAPK3	0.199351	0.190083
TXK	0.471284	0.42017
UNC13A	0.068582	0.200174
AL096712.1	0	0
HMGB1P14	0.314029	-0.22589
PLEC	0.247819	0.053103
ATP5MFP4	0	0
HMGB3P4	0.359126	0
ANKDD1B	-0.0387	0.358282
MRPS10P1	0	0
AC008687.7	0.516777	-0.06041
AC006001.4	-0.9702	0.385984
SPDYE2B	0.516808	-0.12423
EPN2	-0.28034	-0.11248
VAMP5	0.268997	0.25675
ATP1B1	0.225561	0.465831
SLC17A5	-0.03926	0.381758
AP1AR	0.06904	-0.1782
RPL23AP81	0.182793	-0.25311
RNA5SP295	0	0
SLC22A4	-0.5707	0.2671
NOTCH2NLB	0.064855	-0.08916
ENST00000613863.4	-0.28206	-0.28206
SCGB3A2	-0.02285	0.049711
SLC22A31	0.274505	0.22477
RANBP17	0.513968	0.058338
MAFG	0.197196	0.646601
NLGN4Y	0	0
PNMT	0.088859	0.219127
AL135905.2	0.256782	0.394919
RNA5SP393	0	1.4535
DOCK10	0.359016	0.147463
RPL17P51	0	0
AC093012.1	0.688998	0.59595
PELI1	0.06728	0.364321
RPS18P12	0	0.417768
SLC25A37	0.729804	0.548721
NHSL2	0.193629	0.30105
HLA-A	0.217727	0.389996
YAF2	-0.01212	0.149719
ZNF852	0.127323	0.129164
GYG2P1	-0.45958	0.373968
ADAMTS7P3	-0.0194	-0.0194
ITGAV	0.197252	0.469749
BSPRY	0.509707	0.337136
BX679664.1	0	0
RPL12P41	0.001668	0.454976
ACTN2	0.053013	0.367832
MTRF1L	0.289858	0.466252
STARD5	0.827844	0.599803
AC005102.1	-0.25334	-0.01546
TMSB4XP8	0	0
MUC4	0.129421	0.012469
H4C12	0.514003	0.406426
AC005726.1	0.369753	0.366181
HMGN2P23	0.847119	0.595298
BAZ1A	0.388942	0.316341
RPL37P3	0	0
TRIM74	0.236384	0.097221
CTAGE4	-0.42189	0.634977
UGT1A6	0.110605	0.345995
PRKX	0.44602	0.130265
ANKRD20A1	-0.05669	0.172809
C3orf18	0.004328	-0.19443
ARID5A	0.720839	0.898384
RPE65	0.491752	0.117188
CCDC144NL	-0.07144	0.27444
AP000866.3	-0.01969	-0.45696
PDLIM4	0.187296	0
TPST1	-0.34053	0.26577
ANAPC1P3	0	0
AC105233.2	0.205531	0.540961
APOBEC3A	0.630267	0.517761
CCNH	-0.02293	0.121852
PSPHP1	0.089594	0.136066
FAM227B	-0.09384	-0.50813
MSR1	-0.01008	0.196295
QPCT	0	0
ANXA2P2	-0.1479	-0.03963
CXCR5	-0.3483	0.060905
SPNS3	0.317942	-0.03183
RPSAP45	0.112766	-0.41102
AL359075.1	0	0
ELK3	0.409913	0.541645
KY	0.237761	0.043065
TMEM106A	0.379861	0.509741
TVP23C-CDRT4	0.376085	0.297961
RPL22P16	0	0.787056
AC008481.1	1.03585	0
NRP1	0.615693	0.179934
KCTD6	0.505501	-0.00612
PPP1R1C	-0.29817	-1.029
SLC4A8	0.249748	0.272922
ENST00000588812.5	0.404897	0
AL035456.1	0.072615	0.060245
AC087393.1	2.71e-08	2.30129
CTHRC1	0.568621	0.224532
SHE	0.017105	0.26314
SLC51A	0.500163	0.299021
C2orf76	0.40168	0.120188
H3C2	-0.19455	-0.13047
ENST00000503522.1	0.41491	0
MAP3K9	0.424782	0.387259
AC116562.3	0.053288	0.070851
CD52	0	0
CLDN7	0.175922	0.263699
RPL12P27	0.407882	0.487843
KCNB1	0.600177	0.64385
PROCR	0.320939	0.260881
RNA5SP248	0	0
CADM1	-0.01105	0.002549
AC099489.1	0.08986	0.182465
SYNE2	0.046004	-0.20929
GMIP	0.52517	0.488272
PKNOX1	0.313827	0.349609
VPS37B	0.453574	0.666786
POU6F2	0.505379	-0.24358
FRMD4B	-0.00622	0.420796
CAB39	0.251192	0.377368
BIN1	0.310403	0.402842
AC083904.1	0	0
ENST00000424893.6	0.664433	0.167579
ZNF358	-0.15813	0.065976
ZNF609	0.187996	0.374196
SLC25A35	0.033444	0.357636
CLEC4A	0.4239	0.231937
AC034236.1	0.499434	0.043767
BMS1P12	0.325073	0
AC245078.1	-0.14031	-0.53682
GJB5	0.252568	0.323963
SLC45A1	0.047935	0.225236
TREM1	0.373954	0.141812
ZNF208	0.071934	-0.53161
AL022345.2	0	1.39863
RPL12P47	0	0
RPL21P110	0.393328	-0.01146
[truncated: 24,842 more rows]

## Sheet: Ext6d
	Fold change post Prevotella infection	Fold change post Fusobacterium infection
CXCL8	0.232124	4.17551
CXCL1	-0.02095	3.45049
CCL20	0.785616	2.65433
CXCL3	0.25791	2.04032
CXCL2	0.21015	2.1835
CCL2	0	1.87804
CSF3	-0.12635	0.461992
CSF1	0.130306	1.06579
IL1A	0.692373	2.18068
CSF2	0.126363	1.23922
TNF	0	0.207527
IL1B	0.688015	1.66739
IL17C	0.086956	0
TNFAIP2	0.310603	2.52171
ICAM1	-0.2042	0.075812
BIRC3	-0.27761	1.06292
TRAF1	0.025057	0.685163
LTB	0	0.396283
IL36G	0.087627	1.88718
PLAU	0.408561	1.69756
NFKBIA	0.098475	1.80791
TNFAIP3	0.126778	1.27698
CD83	0.588461	1.25458
CYP1A1	2.54186	2.23289
SGPP2	-0.02577	0.401011
FABP5P7	2.48976	1.93433
ZC3H12A	0.200241	1.63998
SERPINA3	-0.15803	0.740923
PTX3	0.125583	0.068941
IL32	0.585291	1.66256
IER3	0.872381	1.50226
NINJ1	0.175699	0.75118
AHRR	1.57414	1.86244
BCL3	0.337648	1.18823
IL6	0.774305	2.19798
STAT5A	-0.21163	0.561823
HBEGF	0.990751	1.68043
AC034102.2	1.44197	0.842496
RNA5SP383	1.49022	4.22969
PLAT	0.154593	0.574305
SERPINB2	0.333948	0.781594
CITED4	0.228387	0.410478
ICAM4	0.022883	-0.03616
PTGS2	0.924717	1.44572
CYP1B1	1.46188	0.763386
AP001052.1	0	0
TECRP1	0.762222	1.59649
SDC4	0.170226	0.475497
RPS26P19	1.72198	1.34836
CXCL10	-0.11113	0.078642
AC073261.1	0.773008	-1.45827
AP000553.7	0	0
IL24	0.44466	0.513827
CDKN1A	0.246431	0.667632
IRAK2	0.247189	0.523695
TNFRSF9	-0.03876	0.468656
NFKBIZ	-0.63142	0.440892
BBC3	-0.18228	0.513023
AC242842.2	0	2.01528
AL021937.2	-0.50645	0.213343
SOD2	0.057514	0.037382
RELB	0.236641	1.05259
TNIP1	0.33207	0.74998
AL645939.3	0	0
JUN	0.449027	0.731057
TRBJ2-7	0	0
GFPT2	0.067013	0.446505
ELF3	0.11175	0.934901
INHBA	-0.0212	1.83598
ENST00000546917.1	0.527487	-0.14368
MAFF	0.415236	1.08758
ENST00000454407.5	0.709258	-0.00573
EFNA1	-0.05985	0.706198
PLAUR	0.496252	0.944666
AC103810.7	0	0
NFKB2	0.178913	1.03791
AC006064.6	1.22339	0.784339
OLR1	0.291772	0.875013
DUSP1	0.486814	1.34754
BCL2A1	0	0
LIF	0.107282	1.04054
NFKBIE	0.108398	0.421412
GUSBP9	0.861429	1.00957
PI3	0.104961	0.500477
AL691477.1	1.1742	0
TNFAIP6	0	0
SLC2A6	-0.20568	0.190061
HELZ2	0.671945	0.265066
KDM6B	0.053131	0.445433
PTP4A3	-0.04156	0.227902
ABTB2	0.317154	0.529688
FSTL3	0.170326	0.073584
EBI3	-0.22596	-0.12636
AP000580.1	2.28518	1.95276
AL022345.1	3.16819	3.125
AC138207.3	1.3862	0.39225
RNA5SP18	1.47786	1.89248
KLF6	0.427588	0.587184
AC211486.4	0	1.63531
MMP9	0.570044	1.31933
ELOCP19	0.750174	1.39599
FOSL1	0.556327	0.822403
CEMIP2	1.16982	0.641943
TNFRSF6B	0.716183	0.937581
MAP3K8	0.794325	1.38627
C1QTNF1	0.31998	0.727963
HAS3	0.52837	0.836361
AC006548.1	1.28909	1.18289
CR381572.1	1.28909	1.18289
CCL5	-0.05434	0.104264
ATF3	0.547851	0.906013
HIVEP2	-0.05838	0.007848
IL11	0.535938	0.603838
RRAD	0.212357	1.29747
ENST00000505110.1	1.38439	0.566894
IRF1	0.394955	1.08675
AC098591.3	0.316272	-0.07854
SLC12A7	0.027087	0.817676
SRP9P1	0	0
RPL35AP4	0	1.65464
ARL14	-0.01011	0.366412
ENST00000474701.1	1.65698	1.6397
NFATC1	0.517181	0.341936
IFNL1	-0.47911	-0.12431
LAMB3	0.235374	0.309434
SMOX	0.514598	0.606399
CFB	-0.22475	-0.28126
PHLDA1	0.411097	0.755912
AC016739.1	1.54533	0.981953
IL7R	0.137052	0.540711
AC027309.2	1.14401	0.173227
ETS1	0.244463	0.424537
AC068647.2	-0.11638	0.187487
RPL18AP3	0.327833	1.75691
SOCS3	0.527403	0.695851
KRT6B	0.127627	0.11831
CR392039.2	0.331725	0
GUSBP14	0.414269	-0.11418
SOCS1	-0.05921	0.292445
LINC00266-2P	0	0.764543
RNA5SP37	0	1.92022
TMEM265	-0.53585	0.214175
WNT7B	0.465901	0.351976
CD70	0.083401	-0.01706
ENST00000614381.4	-0.23896	-0.49537
RNA5SP334	0	1.36637
N4BP3	0.146566	0.541546
ANGPTL4	0.324604	0.01438
PPP1R15A	0.50341	0.776442
AC108667.1	1.91455	0.678472
REC8	0.865584	0.82869
WFDC21P	1.47401	0.3031
AC009163.5	1.52645	1.30705
FP565260.3	0.122527	0.639421
SMAD3	0.188743	0.527884
AC008267.5	1.26004	1.14222
CLIP2	0.41996	0.262787
TIFA	-0.27789	0.435525
AC011471.4	0	0.690395
CD274	0.67988	0.688104
PTAFR	0.46727	0.557039
FAM107B	0.592263	0.440165
CENPS-CORT	-0.00347	0.857947
EHF	0.15944	0.704488
AC138827.3	1.35626	1.85808
IFNL2	0.186663	0.198633
ICOSLG	-0.15976	-0.26336
B3GNT5	0.217962	0.31075
CD40	0.132364	0.578825
PPP4R4	-0.48841	0.355908
ELOVL7	-0.04198	0.17234
ZC3H12C	0.23844	0.519139
RPS29P16	1.45737	0
ADORA2A	0.451023	0.64294
EREG	0.369541	0.26368
NAV3	0.557263	1.16523
ENST00000649009.1	2.22817	0.930164
AC131281.2	0	1.23932
GBP1	0.72317	0.530908
AC092903.1	0.966437	1.16047
DAPP1	0.505302	0.680363
ZFP36	0.622691	0.974056
AC114801.3	-0.6867	-0.18375
IGFL1	-0.23906	0.661241
IFNGR2	0.156239	0.326054
DRAM1	0.308203	-0.10144
RPL35P5	0.21879	0.135249
ENST00000622530.4	2.17932	0.827896
SPP2	0.871718	1.3863
ENST00000260184.11	0.564326	0.31982
SLFN5	0.164466	0.096598
ALDH1A3	0.941064	0.853176
SERPINE1	0.312453	0.497755
PLPP3	0.157822	0.223466
JUND	0.242973	0.490338
CXCL11	0	0.085748
ARHGAP31	0.033424	0.067923
ZBED2	0.767708	0.744891
TMEM88	0.054754	0.283862
PLK3	0.267912	0.313562
ITGA5	-0.05763	0.201864
ANKRD33B	0.180209	0.430512
SAT1	0.167277	0.334237
AP000944.5	0.599228	0.360686
BIRC2	0.015541	0.198261
ENST00000616824.1	0.161815	-0.13064
OTUB2	0.385507	0.416581
ENST00000443466.1	0.461099	0.602496
TMEM52B	0.26648	1.13829
MAST4	-0.03374	0.197787
DNM1	-0.24871	0.567913
HMOX1	0.104618	1.73103
FOSB	0.581305	0.612256
AC092032.1	0	1.13691
NUAK2	0.202535	0.440405
MFSD2A	0.066682	0.245782
XAF1	-0.40163	-0.19518
EHD1	-0.08472	-0.12149
SUMO2P1	0.289224	1.18621
RPS23P8	0.896075	0.368494
BANF1P3	-0.42331	0.637943
RNA5SP195	0	0
TPRXL	0.952386	1.34694
RPL3P4	-1.92723	-0.4851
RAET1L	0.321762	0.630686
RNA5SP333	0	0.967466
CYLD	-0.05086	0.05392
TMEM183B	-0.26523	0.77948
CGN	-0.08298	0.65582
JAG1	0.186343	0.31808
AC016629.1	0.300782	-0.9881
CCDC71L	0.444561	0.265275
SEMA7A	0.291748	0.451849
DUSP16	0.290984	0.300711
RNA5SP166	0	2.26528
SPANXA2	0.247559	-0.03361
RNA5SP203	0	0
AC187652.1	0.004444	-0.52148
CKLF-CMTM1	0.601943	1.23982
IL7	0	0
G0S2	0.124781	0
DEPP1	0.070795	1.20543
PRSS22	-0.03739	0.338437
AC008267.6	-0.11069	-1.39365
MSC	0	0
NEURL3	0.222305	0.177047
ARMC4P1	1.14691	0
RPL39P40	0	0
DDX58	-0.08326	0.073795
STX11	0.437605	0.424536
GBP3	0.061952	-0.0229
STC1	0.562063	0.483667
ZSWIM4	0.231438	0.729726
AL133153.1	0	0.89072
ATXN1	0.80316	0.665821
AC005838.1	1.68155	0
USP43	-0.0603	0.153589
NFKB1	0.05285	0.101545
AC024995.1	0	0
HLA-U	0	0.986525
GBP4	0.18629	-0.03994
PPIAP31	0.187801	0.397788
AC024940.1	0.4779	0.031111
C3	0.506871	0.258093
JUNB	0.586996	0.807766
RPL10P6	-0.08813	0.147536
TRIM21	0.208681	0.233952
SPRY4	0.779801	0.539646
ENST00000412307.3	-0.28758	1.11422
SAMD3	0.287728	0.289191
TRIB1	0.651924	0.721508
RSAD2	0.035264	0.290201
SEPTIN14P8	2.40382	0.743527
ENST00000619580.4	0.085263	0.178449
UBE2Q2P2	-0.23665	-0.02028
SEMA4B	0.224934	0.461353
AC234781.2	1.14754	2.32036
LINC00869	0.356956	0.424034
NMRAL2P	0.448724	1.80185
TAGLN3	0.067554	0.081011
CEBPD	-0.06595	0.70691
TGFA	0.240926	0.553044
MTCO2P2	0	0.948752
ARHGEF40	-0.2663	0.22309
PLEKHA4	0.026883	0.564503
BTG1	0.112361	0.343222
MOB3C	0.092712	0.353425
CMTM3	0.649784	1.10337
AC018868.1	-0.49041	0.535659
ENST00000548941.1	0.214821	0.441258
AL161669.2	0	0
STYK1	0.015215	0.728435
ENST00000613960.1	-0.54369	0.257526
GCH1	0.250812	-0.07802
NCOA7	0.190504	0.641202
AC138392.1	1.53178	1.02408
AC011511.4	1.76946	0.899839
ENST00000535645.1	0.748958	1.11021
DUSP5	0.445896	0.654176
SUGT1P1	0.166961	0.50607
AC079781.4	-0.58954	1.48192
AL627309.6	-0.10877	0.341119
RHCG	-0.0094	0.037412
ADGRF1	0.665686	1.16288
BHLHE40	0.319393	0.63345
TANC2	0.824055	0.550701
AC004890.1	0.938075	0.883459
ENST00000309495.6	1.23242	0.371069
NEDD4L	-0.04286	0.219499
DDIT4	0.094527	0.41755
SAA4	0	0
RPS28P5	0	1.97719
MMD	0.065516	0.825524
FAS	0.298704	0.261541
SLC25A24P2	0	0
AC087894.1	-0.04314	0.213108
ENST00000517452.1	1.97978	0.571108
DUSP10	-0.07366	0.696627
PPP1R18	0.35594	0.495153
RRAS2P1	0.187851	0.910256
OXTR	-0.00053	0.145194
AC006449.4	0.011914	-0.7864
SPTLC1P1	1.27242	-1.57913
CCL27	0.648985	1.23456
LCEP3	1.05492	2.70481
AL157935.2	0.58089	1.31172
TMSB4XP1	0.73639	1.00964
CACFD1	0.097076	0.451392
ENST00000417728.5	1.3106	0.281625
RPS3AP21	-0.34906	0.542341
OAS1	0.506645	-0.00618
AC022137.1	2.00733	0
DPP10	0.4518	-0.05349
HS3ST1	1.49841	1.17098
LDLR	0.481269	0.505583
ODAPH	0.074438	0.083079
BTG2	0.24663	0.737063
TNFAIP8	0.362758	0.579881
RNA5SP298	0	1.94529
GJB2	0.102646	0.27164
TMEM132A	-0.19468	0.73208
NR4A3	0.440591	0.409284
BMP2	0.255796	1.02207
AC010970.1	-0.32405	-0.63226
MT1XP1	0	0
DUSP4	0.662507	0.420313
GEM	0.371657	0.855194
ENST00000504810.5	0.796204	1.55285
AC087897.1	0	1.06571
AC112771.1	0	0
DPH3P1	1.42694	0
PNRC2P1	0.402974	1.01199
AC004975.1	1.0654	1.28736
TIPARP	0.84371	0.581257
TNFRSF10B	0.100333	0.48207
TRBJ2-2P	0	0
TAP1	0.076492	0.197155
AL021068.1	0	0
ABHD14A-ACY1	-0.48681	0.783708
SMIM11A	-0.29474	0.99916
ISG20	-0.63924	0.065577
AC245033.3	-1.42056	0.382777
AC104115.2	0.711315	0.566575
EIF4EBP3	0	0.945397
AC015849.5	0.713632	0.269705
INSL6	-0.11104	0.268271
TRIM15	0.098021	0.358451
ATP2C2	0.893662	0.098156
PNRC1	0.507315	0.579735
BCAR3	0.345157	0.357086
VN1R107P	1.94521	1.57597
MYLPF	0.938311	1.50651
PDCD1LG2	0.046513	0.283846
RNF103-CHMP3	0.611197	-0.00297
FOXC2	0.652199	0.69429
SAMD4A	0.234092	0.356332
AC092375.3	0	0
HCAR3	-0.11826	0.006489
PFN1P3	0	0
SNORC	0.317875	0.87983
ENST00000238341.9	0.637602	0.86522
HSPE1P4	-0.42851	0.063339
FAM110C	0.412512	0.196479
AL356095.3	0.453687	-3.04724
WNT10A	-0.0287	0.310366
CEBPB	-0.01679	0.717768
AREG	0.466541	0.431592
RNA5SP21	0	1.73215
SH2B3	0.079842	0.24397
TPTEP2-CSNK1E	-0.3692	0.173519
DENND4A	0.226825	0.345507
H2BC13	0.464998	-0.3705
PIK3CD	0.401161	0.489762
OLFM2	0.340583	0.457822
IFNL3	0	0.153172
PARD6B	0.736383	1.13219
SERPINA1	0.02738	-0.32372
TXNRD1	0.133997	1.06848
MT1DP	0.870749	0
MUC1	0.400017	0.845196
IRF2BPL	0.313475	0.338658
GJB3	0.230578	0.207454
TPM3P6	0.172796	1.18274
RNA5SP477	0	1.60311
DHRS3	0.324802	0.324677
RNA5-8SP6	-0.77074	-1.01938
ENST00000613219.4	0.316633	0.72622
RPLP1P6	-0.40093	-0.06882
AL390729.1	0	0
AL663070.1	-0.34143	-0.02857
PLA2G4A	0.316615	0.468129
RNA5SP323	0.325844	0.425861
SPANXB1	-0.46469	-0.46469
SPHK1	0.261125	0.379453
SPDYE10P	1.27339	0.831552
AC069499.2	0.357303	1.11416
ENST00000617586.1	-0.90122	1.23089
RPL23AP1	1.35215	1.76295
SERPINB9	0.09727	0.571743
DUSP8	0.159203	-0.05622
ARTN	0.467844	0.790002
ITGB1P1	0	0
PRDM1	0.371329	0.603275
ENST00000621051.4	0	0.8643
NOCT	0.356999	0.346119
GLI2	1.01694	1.18523
IFIH1	-0.00427	-0.24448
HMGN1P8	0.505803	0.059502
RNF223	0.088775	0.374562
AL354798.1	0	0
PHLDA2	0.18012	0.177037
SLC6A12	0.228279	0
IL15RA	0.097018	0.142483
MXD1	0.305545	0.586323
AL390719.1	0.808532	0.523899
TSLP	0.311871	-0.15355
FXYD1	0.227264	0.335205
ASB2	0.459397	0.80738
C18orf32	0.502326	0.220871
TRIML2	0.560594	0.829646
NDUFB1P1	1.37777	-0.05543
SERPINA2	0	0
SVIP	0.808342	0.106113
CYTH4	0.154824	0.400692
PTPRE	0.892766	0.146536
CX3CL1	-0.08031	0.512974
POLR2KP1	1.02696	0
KDM7A	0.091252	-0.24758
ZBTB10	0.073325	0.314797
ARID3B	0.257753	0.42998
GCSHP3	2.17509	0.750398
RNA5SP379	0	0
MARCHF9	0.163035	0.242966
WFDC2	-0.31187	0.064751
RND1	0.374011	0.659354
AGO2	0.571189	0.197003
GATA6	0.132873	-0.13938
TMCC3	-0.28067	-0.21019
IL1R2	0.294427	0.149634
MTSS1	0.481641	0.468337
SPRED3	0.088325	0.616564
AC106872.2	0	0
FAM20C	0.17572	0.326101
FTH1P11	-0.31086	0.457733
ZMIZ1	0.729924	0.415558
RNA5SP514	1.59314	0
HMGN2P15	0.487592	0.810474
RNA5SP202	0.020786	-0.11358
NOL4L	0.055051	0.455255
FAM25BP	-0.61352	0.102807
OSCP1	0.408045	0.509205
LAMP3	0.042449	0.291438
ADAM8	0.258994	0.556057
AC183084.1	0.793052	-0.0312
CRYBA2	0.212646	0.710838
RPS12P3	0.353027	0.40584
H3P47	0.162674	-0.54588
ESM1	-0.16024	-0.06521
AC105233.5	2.87005	1.9659
PML	-0.15696	0.104184
EIF4EP2	-0.97288	-0.97288
TRPA1	0.38709	0.04771
TSC22D1	0.450867	0.325883
DLG4	0.629739	1.08968
MX1	-0.23706	0.192907
ENST00000571942.2	0.368372	0.667237
SYNGR3	-0.07408	0.252408
GADD45A	0.148554	0.579131
RNA5SP25	0	0
ATP2B4	0.318142	0.334509
YWHAEP3	0	0
RPL7AP11	0.102002	-0.11788
HSPG2	0.228906	0.189607
GDF15	0.0775	0.521098
BDKRB1	-0.61591	0.150911
ACP7	0.61823	0.527163
RHOB	0.467274	0.455732
AC007686.1	-1.11488	-0.1183
NPTX1	0.542743	0.375724
NOD2	-0.02388	0.097408
PLCB1	0.24034	0.497256
AC008626.2	0.051116	-0.73958
FMNL3	0.075429	0.245861
CDH12P2	0.992452	1.18671
POU2F2	0.483412	0.200364
SPRY2	0.436823	0.407338
ROBO4	0.023462	0.147884
RPL36AP43	0.775731	0.421197
CNFN	0.626619	0.625332
AP000936.3	1.42588	0.531042
ENST00000611625.4	0.019812	0.46429
PTGES3L-AARSD1	0.181967	0.318271
GLRX5P2	0.986723	0
CRACD	0.849956	0.499059
AC124944.1	0.312187	0.515665
GRAMD1B	0.618813	0.348005
AC245884.3	-0.58649	0.540981
CPQ	0.916575	0.547669
AC092073.1	1.14316	1.36326
HLA-DPB1	0.080131	0.559377
FO624990.1	2.99012	0
EDNRA	0.870592	0.285484
AC211486.3	0	0.815322
ENST00000398137.5	-0.00079	-0.00079
ABHD11-AS1	0.698838	0.41033
INSIG1	-0.01216	0.203068
ACVRL1	0.276357	0.117364
PHYHD1	0.482916	0.313387
PI4KAP2	0.226936	0.45968
RNA5SP281	0.873163	-2.73492
ENST00000584279.5	1.13945	1.63144
AL161756.2	0	0
LRRC24	0.460143	0.356251
CD55	0.642992	0.502116
UTRN	0.567473	0.281574
BAHCC1	0.26495	0.388456
RPL21P39	-0.19218	0.130279
RHOH	0.56913	0.524433
RGPD2	0.406599	0.040593
ENST00000489422.1	0	0
IL4I1	-0.32015	0.104427
HRH1	0.291654	0.461683
RPL22P2	0.424861	1.07975
H1-5	0.216622	-0.3471
FAM43A	0.51004	0.435518
BTBD19	0.30971	0.4198
GALNT15	-0.00637	-0.23682
ASB18	0.395633	0.154314
HSH2D	0.057841	-0.20269
TNFAIP1	0.234796	0.428083
ERRFI1	0.357576	0.582788
RPL12P14	1.337	0.758902
ARHGEF4	0.336117	0.459472
TRIP10	0.075433	0.124248
IER2	0.47424	0.442947
AL117187.1	0.975675	0
SERPINB1	-0.02683	0.367409
AP000346.2	0.625224	0.274138
AC044860.1	-0.65636	0.464116
TNFSF9	0.355708	0.416545
ETV7	-0.22782	-0.07642
IKBKE	0.2533	0.705741
TICAM1	0.150773	0.526167
AC104333.1	1.27178	0
AC005255.1	0	0.982938
TRPV3	-0.13255	0.640329
TNXB	0.065331	0.413621
AL138752.1	1.09463	0.473707
IRF2	0.027026	0.411767
PTP4A2P1	0	0
HSPE1P2	1.00036	0.434413
PIGY	0	1.32972
IGF2	0.1022	0.176562
LCE1F	1.62104	1.2298
SNRPGP4	-0.1061	-0.15383
LRATD2	0.374594	0.183914
CREB5	0.453183	0.239417
MG910337.3	0	0
CD163L1	1.12872	0.167507
AC084880.1	0.601656	0.321168
TRIM36	0.222989	0.3267
KLF5	0.329167	0.650975
PPIAP45	0.290279	0.321533
GPR75	0.407443	0.098741
RASGRP3	0.661503	0.345623
BIK	0.188333	0.608917
ITPKC	0.121374	0.358107
AC124283.4	0.671933	0.604293
SNRPGP14	0	0
IFI44L	0.4212	0.00311
KMT2C	0.415022	0.30942
GGN	0.264365	-0.33298
ELL2	0.177293	0.265325
HMGB2P1	-0.13453	0.60987
DPY19L2	0.593028	0.347271
DDR1	0.169817	0.291214
ARHGEF2	0.1599	0.335607
NDUFB4P11	0.331896	0.324144
RPL12P38	0.980278	0.427397
JCAD	0.238885	0.591839
MT2A	0.108389	0.173333
HYDIN	-0.14323	0.552401
CKS1BP2	1.11181	1.14223
ENST00000356922.5	-0.53777	0.374953
ENST00000538065.5	0.825987	-0.26271
AC005702.1	0	0.318846
C15orf48	-0.04905	1.06244
STX1A	-0.31356	0.302202
SFN	0.104085	0.291
IL6R	0.52266	0.324257
RARRES1	-0.00666	-0.36775
ABAT	-0.02084	-0.35681
AC008575.1	0.614649	0.020086
PGAM1P7	0.507753	0.02087
KYNU	-0.01607	-0.21667
SLC52A3	0.10517	0.094534
PARP14	-0.11518	0.045877
LINC01145	0.077324	-0.68773
NRIP1	0.276785	-0.05722
RERG	0.856742	0.21708
TIMM23B-AGAP6	2.02462	1.37308
NPIPP1	-0.26775	0.103661
FAM25C	0.826415	0.109021
NOTCH2NLA	0.464306	-0.02887
ENST00000614544.1	1.63876	1.23588
FAT1	0.650643	0.06374
SERPINB8	0.203563	-0.05557
AC114781.3	0	0
PIM3	0.163888	0.419178
MARCKSL1	-0.00899	0.014213
BTG3	0.458493	0.59012
IRF7	0.252395	0.133378
H2AC9P	0	0
DAPK2	0.250829	0.078221
APOL3	0.099273	0.416444
KREMEN2	-0.2074	0.222212
HBA1	0.247976	-0.25759
HIPK2	0.349016	0.190256
ENST00000611979.4	0.279667	1.28959
CYSRT1	0.347943	0.4226
AL603832.3	0.060785	0.160959
DHRS9	0.344673	0.696554
BCAR1	0.148073	0.226239
OGFR	-0.10548	-0.0003
AC006989.1	1.36598	0
ENST00000473934.5	0.167764	-0.02948
CBFA2T3	0.428646	0.387933
NANOS3	0.17041	-0.02116
NDRG1	0.325078	0.319791
AC096720.1	0.961729	0
RPL35P3	0.645746	0
BMS1P21	0.812681	0.637646
AL353662.2	0.69375	0
REL	0.250094	0.252251
UBE2Q2L	0.459407	0.566867
AP001931.1	0.268433	0.798536
GBP2	-0.07488	-0.30517
TRIM73	0.349211	0.53981
ANTXR2	0.334963	0.138233
AHNAK	0.68234	-0.13615
ZBP1	-0.25067	-0.1181
RNF19B	0.160359	0.139531
PTPRH	0.411114	0.310207
PXDN	0.009661	0.024652
IFNGR1	0.264356	0.51647
DSTNP1	0.733073	-0.20631
SHISAL1	0.124196	0.133325
ECE1	0.153497	0.262885
SLC16A9	0.056504	0.317072
LYPD3	0.09991	0.424701
WWTR1	0.367382	0.273159
STC2	0.384688	0.654776
CLMP	0.313219	0.649111
AC215524.1	0.419118	0.319419
AC215524.2	0.419118	0.319419
BX322534.1	0.419118	0.319419
ALG1L9P	0.230005	0.367448
AL354710.1	0.555903	0.170955
NBPF20	0.98116	-0.05416
BANF1P2	0.594359	1.4791
CFAP43	0.404352	0.165195
PARP12	0.407059	0.460296
PATL2	0.339383	-0.09699
H2AC18	3.17579	1.65416
CLDN4	0.152554	0.487692
SERTAD2	0.529259	0.694471
SLC12A5	0.591668	0.421797
PTMAP12	0.214145	-0.03801
IFIT5	0.009582	-0.01233
LTA	0.065791	0.071421
CLDN1	-0.24369	0.27334
AKR1C1	0.39877	1.26497
PLCD4	-0.04272	0.069879
ENST00000612060.1	-0.21054	-0.2549
DTX3L	0.143099	0.166325
CYCSP55	0	0.927118
ZBTB46	-0.02566	0.452127
GNA15	0.193896	0.288451
AL355315.1	0.933035	0.559178
AL513523.9	1.23727	1.1588
FZD8	0.17475	0.625455
SMIM24	0.363114	0.161898
HMGB1P10	-0.08661	-0.04173
NOTCH2NLC	-0.1677	-0.03952
ENST00000394540.4	-0.20236	0.183502
ENST00000651560.1	-0.20236	0.183502
AC000120.3	-0.01767	0.536121
AC009474.1	1.31208	0
DNAH17	-0.25511	-0.50237
SECTM1	0.640582	0.670314
AC008878.1	0.273375	0.392084
LRMDA	0.267954	-0.03427
KCNN4	0.292408	0.214313
TMEM217	0.010895	0.368371
CD69	0	0.336798
AL845552.1	1.50454	0.392119
AL590762.1	0.627895	0
CSRNP1	0.272193	0.148081
P4HA2	0.080989	0.014342
AC027644.1	1.26227	0.71547
ARHGEF35	-0.08446	-0.3166
MAP2K3	0.081162	0.101271
TNKS1BP1	0.023278	0.083761
GRB7	-0.00575	0.339921
SLC7A14	-0.05826	0.765548
EXOC3L4	-0.35686	-0.32357
PARP8	0.110001	0.200497
AL022312.1	0	0
N4BP2L1	-0.00618	0.037709
AC060780.2	0.633879	0.263724
AC005020.2	0.726195	0.310137
IL23A	-0.1382	0.373429
RNF213	0.558488	-0.13906
KIAA1143P1	1.73675	0
OSMR	0.329952	0.081594
PTMAP8	0	0.464019
APOL6	-0.08538	0.05242
GOLGA6L4	0.070541	0.160175
PDGFRB	0	0.153428
PTPN12	0.115754	0.057914
PHLDB2	-0.15039	0.090021
MMP7	0.134939	0.49671
ETV6	0.479315	0.401285
ENST00000654798.1	0	0
AC007998.2	0.611927	0
AF279873.1	0.476657	0
HOXC5	0.284516	0.09754
SRGAP2D	0.492618	0.439365
MEFV	-0.04011	-0.00916
AGR2	0.405449	0.482753
ARPC3P1	0.910953	0.681698
MG910338.2	-0.14944	-0.1024
TM4SF19-DYNLT2B	0.655947	1.02658
AC018475.1	0.801643	-0.07454
DIRAS2	0.378525	0.556494
MLIP	0.861202	0.641117
SGK1	0.15286	0.25543
PHLDB3	0.359544	0.243654
OR7E104P	0.353321	0.525363
OTUD7A	0.377803	0.345379
TMEM156	0.356625	0.050151
DUSP6	0.555666	0.310182
HVCN1	0.227396	0.559532
VEGFA	0.202908	0.777072
CLOCK	0.488145	0.372832
RPL30P11	0.409659	0.692022
GOLGA7B	-0.09519	-0.11451
IFNAR2	0.143849	0.215986
AC040162.1	-0.8767	0.062399
UBD	0.33687	0.194963
CHCHD2P6	0.031786	0.449429
PTGES	0.134547	0.023919
AC012170.1	0	0
RTP4	-0.00971	-0.09688
AC015818.10	0	0.697292
ENST00000399982.6	1.44643	1.14763
C9orf116	0.333329	0.257147
GJB4	0.249932	0.488187
TMEFF1	-0.03357	0.013587
AL132656.1	0.58468	-0.36264
PPIF	0.022627	0.220286
RPL12P12	-0.90579	-0.19188
RPL26P36	-0.39384	0.524201
EGFR	0.367094	0.095682
AL158801.4	0.558113	1.1495
ROCK1P1	-0.15863	-0.31846
PMEPA1	0.089348	-0.07195
ITPRIP	0.330052	0.302653
LACC1	0.209596	0.111529
AD000671.2	1.01889	0.70524
ZNFX1	0.04352	-0.03986
LAMA3	0.154601	-0.01937
H2BC19P	0.350251	0.006373
DTX2	-0.01237	0.060885
RNA5SP521	1.19728	1.21779
RNA5SP522	1.19728	1.21779
ACSBG1	0.144217	0.068305
CD22	-0.08732	0.216677
SHB	-0.14664	0.017447
AC040162.2	0	0
PLEKHG3	0.106655	0.095555
CATSPER2	0.617808	0.998328
ZSWIM1	0.289017	0.143221
ENST00000612417.4	0.977467	4.94e-09
HAPLN3	0.042761	0.308996
RIPK2	-0.064	0.071258
TMEM171	-0.30353	-0.56316
GRAMD4	-0.03809	0.262965
OR2A7	0.211183	-0.0102
GAS7	0.727017	0.412404
H2AC8	-0.45206	-0.30572
PDCD6-AHRR	1.73291	0.147074
AC064862.1	1.09939	0
SPSB1	0.115259	0.13767
RAPH1	0.417165	0.190422
AC018644.1	0.409062	0
PPP1R32	-0.21755	0.812385
RBP5	0.475888	0.664596
AC010442.2	0.787672	0.980714
SEC14L2	0.323416	0.226862
ENST00000617535.4	1.17303	0
SDR16C5	-0.11507	-0.16059
TLR6	0.303516	0.475817
PAK1	0.210461	0.376651
SDK1	0.269916	-0.09311
MFSD2B	-0.03962	0.000162
RNA5SP263	-0.4717	-0.4717
DGAT2	0.293195	-0.21823
EXT1	0.334789	0.334729
CDC27P1	0.097751	-0.33765
AC103810.9	-0.69183	0.190977
AC133041.1	0	0.763122
TMEM212	0.146484	0.1431
ENO3	-0.10593	0.333714
MMP13	-0.14563	1.34883
RASD1	0.266441	0.312925
PLEKHG6	-0.32833	0.434552
ENST00000650761.1	-2.1e-08	-2.1e-08
HBA2	1.21801	1.23197
BBIP1P1	0.004446	1.14744
HSPB6	0.070629	0.736698
RPL39P18	0	0
GJC1	-0.11797	0.161441
DENND6B	0.21656	0.532172
ENST00000611665.4	0.049084	-1.1831
GARNL3	0.700232	0.361261
ANKRD19P	0.054083	0.196214
AL593848.1	0.598415	1.40817
ZNF577	0.605348	0.354046
FUCA1	0.53352	0.616759
ANKRD18A	-0.18907	-0.27963
LRP12	0.333953	0.346229
AC270275.2	1.14843	0.993553
PTHLH	0.258555	0.600343
PSPC1P1	0.253358	-0.09153
PDGFB	0.029904	0.735607
AL356320.1	1.11287	0
TNFRSF18	-0.12723	-0.25247
VGF	0.384497	0.389654
BCL2L14	0.345912	0.246212
AC007956.2	0.23217	0
NFATC2	-0.00831	-0.03943
AC015871.7	0.715274	0
RFX2	0.124344	0.839467
AL049840.7	1.03461	0.185262
GNAT2	0.015117	-0.25159
CKS1BP6	0	0
AC010507.1	0.008602	0.815427
ENST00000626028.1	0.566657	0.499131
VPS13D	0.751547	-0.07164
ENST00000629232.1	-0.56006	0.64984
CDC42EP2	-0.29684	-0.35267
SHH	-0.10207	-0.06846
CYP7B1	-0.31179	-0.09408
RPL21P131	0.292108	0
CASP7	0.109776	0.011531
AC091042.1	0	1.07898
CMIP	0.09695	0.176222
PRDX3P2	-0.03603	0.155995
SYT5	0.988928	0.326238
GRIA1	-0.39935	0.573064
GPR61	0	0.016931
SMIM39	0.972768	0
XCR1	0.339422	0.382095
PPIAP22	0.101712	-0.93492
NR4A1	0.117824	0.519217
FRMD3	0.146959	0.296018
EPHA2	0.299685	0.389888
UBBP2	0	0.630218
NKX2-8	0.258074	0.002897
NKX3-1	0.186767	-0.1248
AC092718.2	-0.08669	-0.07549
LY6K	0.381011	0.272594
PPIAP46	0.951185	0.966281
BAK1	0.25902	0.238314
RPL23AP25	0	0.328217
SOCS2	-0.10828	0.20794
STPG4	-0.17774	0.019517
CATSPERB	-0.06052	-0.36699
ZNF710	0.15389	0.229007
ADGRV1	0.244462	0.550529
ENST00000479448.1	1.61587	0.828344
CYP26B1	0.50384	0.180635
ENST00000334376.4	-0.17714	0.394185
AC092610.1	1.63365	2.04523
TEX45	0.252147	0.142272
AADACP1	0.372903	0.794837
PBX4	0.03467	0.240719
CD6	-0.2565	0.192208
ISLR2	0.185153	0.04148
GSDMB	-0.0897	0.07432
ST3GAL4	-0.0252	-0.16428
IRF2BP2	0.25759	0.42416
TAMALIN	0.047997	0.407549
HMGB1P8	0.511471	0.128701
LRRC8C	0.224897	0.09522
CEP290	-0.07527	0.43724
AL645608.3	0	0
CMPK2	0.246056	0.320636
ENST00000611208.4	1.52069	0.731845
NKD2	0.445066	0.486572
MRAS	0.570503	0.968667
TNFSF15	0.016675	0.507121
AC008716.1	0.557374	0
NECTIN2	0.170474	0.228297
RNASE4	0.185187	0.408176
PGLYRP2	0	0.04161
NAMPTP1	-0.19269	-0.04156
AL139317.2	1.10104	0
AC068205.3	0	0.303481
AL117692.1	-0.05875	0.380426
AC106873.8	0.891615	0.301445
FOXA1	0.142979	0.058857
AL592148.2	0	0.66374
ENST00000530168.1	-0.23354	0.235471
ENST00000260008.3	0.881691	1.37e-07
MAP1S	0.294715	0.306188
HLA-B	0.026691	0.25789
AL162231.1	0.43924	0.599285
AL031727.1	0.591109	0.420655
FAHD2CP	0.111117	0.103773
MSANTD3	0.071186	0.354738
AKAP12	0.245075	0.171805
SEPTIN7P13	0.283858	-0.07055
ARC	0.393111	0.350643
RAET1G	0.06346	0.293541
CCDC127	0.102942	-0.25021
MPDZ	-0.56563	-0.28766
ENST00000448111.5	0.164279	-0.2818
B4GALT6	0.385123	0.005137
DAPL1	0.201126	0.306538
SAA2	0.383291	0.137853
PLA2G12AP1	0.720964	-0.09861
UPK3BP1	-0.24959	-0.29548
TAC4	0.01396	0.473318
IRX4	0.500597	0.468084
DNAJB6	-0.01422	0.115999
NCF2	0.06234	0.082027
TNIP3	-0.07259	0.198986
CNN1	0.791048	0.391226
LINC00933	0.577764	0.183574
S100A3	-0.04188	0.097198
SEPTIN14P2	1.11357	-0.85893
RNF24	6.07e-05	0.086869
AL451007.1	1.62298	0.556714
CASKIN1	-0.12783	1.60216
USP12	0.105285	0.037047
SYNPO	-0.34849	0.080881
PAG1	0.387621	0.84199
GBGT1	0.602576	0.362699
RASA2	0.247007	0.100888
FUT3	-0.05389	0.091079
CTTNBP2NL	-0.09361	-0.10949
IRF6	0.154508	0.235274
TRBJ2-4	0	0
ENST00000638463.1	0.6407	0.393844
RPS20P4	0.44219	0.04922
HYAL1	0.198667	0.244842
ATP5MGP1	0.557663	0.486544
AL139156.2	0.456236	0
GFAP	0.055928	-0.02145
SDCBP	0.183203	0.157136
RPL13P5	0.851982	0.309447
MOCOS	0.896085	0.551418
H1-1	-0.33713	0.112534
MST1	0.114439	0.41334
UBR4	0.409997	-0.00822
EFCAB10	0.055235	0.04791
ENST00000508500.1	0.571125	1.09037
AL356653.1	1.76133	0
SAXO2	0.49367	0.678815
ENST00000256031.8	0	0.404263
TMEM158	-0.06182	-0.04291
TNFSF12	0.314255	0.229813
RFFL	-0.03056	0.132341
POLR2J2	-0.20843	0.08102
HLA-F	0.350297	0.373557
CALML5	0.156225	0.302908
CDCP1	0.15044	0.058603
DND1	0.405356	0.339074
EVA1B	0.15003	0.097308
AC008758.5	0.761316	0.093275
C13orf42	0.402289	0.336405
AC012309.1	-0.02801	0.575648
HSD17B14	0.186699	0.600879
PLEK2	0.090274	-0.05203
SHFL	-0.06638	0.454916
CTAGE8	-0.34586	-1.22378
ENST00000320547.7	0	0
TPPP	0.344593	0.266628
OASL	-0.10463	-0.03652
LCN2	0.039266	0.463636
ARMCX4	-0.15717	-0.01653
RNA5SP48	0	0
GALNT4	0.21265	0.848005
IGFL3	0	0.438757
HPCAL1	0.195279	0.165182
P2RY6	0.675853	0.27401
HECTD4	0.183969	0.080692
SHISA2	0.150063	0.19274
CLCF1	0.432649	0.752006
BCL6	-0.29807	-0.47392
FUOM	0.053995	0.188247
ENST00000422552.5	0.208121	0.476563
RHOV	0.148586	0.16505
HYAL3	0.022072	0.160343
KLF7	0.005186	0.075377
ARHGEF25	0.412867	0.242303
SNRPEP4	2.23701	1.63155
FOLH1	0.278993	0
DENND3	0.499325	0.401484
RPS2P7	0.863146	0.77116
SLC37A1	0.136269	0.153391
RPS27AP11	-0.54386	-1.09278
BMS1P22	0.588639	0.450015
BEND3P3	0.519369	0.55373
ITPR1	0.437073	0.259862
GXYLT2	-0.1588	0.424845
CYTH1	0.416228	0.442704
IGSF3	0.288662	0.175018
NFKBIB	0.024088	0.115131
TSGA10	-0.12137	-0.19813
SLC8B1	-0.06134	0.050209
C3orf52	-0.0547	0.057362
FAM209A	0.836685	0.401901
FOXO1	0.094745	0.01322
GRIK4	-0.26887	-0.25173
TNS4	0.300336	0.351355
LRRTM4	0.209167	0.510796
BCL10	0.31845	0.197589
TTC6	-0.53305	-0.16171
SULT2B1	0.051205	0.200021
AL627230.1	0.830536	-0.18116
TPBG	0.131799	0.093703
AC087385.1	0.196633	0.133789
TRIM47	-0.14876	0.291218
AC069499.1	0.714237	0.359274
ABR	0.052572	0.468666
ZSCAN20	0.293051	0.123683
ALAS1	0.271844	0.361733
CD276	0.190975	0.19141
AL050341.1	0.450619	0.501715
NBPF15	0.294152	0.437181
AURKAP1	0.655413	0
GPR155	-0.37417	-0.3782
CCDC85B	0.091023	0.146092
SPOCK3	0.282675	0.351225
CCDC65	0.761378	0.717615
NR1D1	0.313809	0.346287
EFHC1	0.374813	0.467159
RNA5SP199	0.924022	-0.10569
GDA	0.490397	0.375693
ARHGEF5	0.190752	0.034892
FANCD2	-0.43337	-0.18309
AC090515.1	0	0.264806
CHST2	0.216584	0.112489
UPP1	0.170792	0.164313
CHGA	0.384132	0.298225
FRMD8	0.439839	0.536674
AL390879.1	0.181204	0.607906
POLN	0.017906	-0.08982
MAP7D1	0.071616	0.160122
GDF1	1.02149	0.993406
AP000619.1	0	0
CYMP	0.350233	0.720763
RPL32P20	0	0
FMN1	0.333331	0.429932
MAP3K4	0.48593	0.451695
HSD11B1L	-0.10704	0.210436
AL713999.1	0	0.995183
AQP3	0.216047	0.224507
PPIAP41	0.014583	0.111072
GNG8	0	0
ENST00000617849.4	0.733188	0
APLF	0.221166	0.130718
AC099778.2	0.796208	1.90867
CHST15	0.159905	0.189941
HIVEP1	0.346032	0.828605
ENST00000345662.5	-0.08125	-0.14442
ATP5MDP1	0	1.05226
AC005086.3	1.0739	0
RNA5SP241	0	0
AC007160.1	0.447947	0
FAM83B	0.073273	0.030572
BLACAT1	0.380207	0.314071
GTF2IRD1	0.061175	0.392292
TXNP6	0	0
SELE	0	0.039425
ISCA1P1	-1.52351	-1.37594
NPR1	-0.02831	-0.07049
PHF5GP	1.00303	0
LIMD2	0.332742	0.389601
DES	0.331605	0.121588
RPS15P4	0.476744	0.474724
FBXO36P1	0	0.585434
RPSAP52	-0.10123	-0.09143
CAPN12	-0.33818	0.339495
AC008763.2	-0.03035	-0.57114
AC137695.2	-0.00896	0.37067
TBC1D10A	0.093564	0.021343
WDFY3	0.127206	-0.2244
ABCA5	0.307186	0.072929
SERHL2	0.170091	0.249398
HMGN1P4	0	0
CDC42EP1	0.104786	0.255071
DLGAP1	-0.44676	-0.30393
EFNB1	0.140754	0.340631
HSPE1P6	0	0
SPOCK2	0.382439	0.261701
RPL5P9	-0.02522	-0.16372
AC090527.2	0.370616	0.374364
RPS12P26	0.021371	0.991616
ZFP36L1	0.443134	0.591413
LYRM9	0.398228	0.529191
NAMPT	0.067836	0.145905
AC007182.2	0	0.636868
SCAPER	0.963455	0.594562
BRDT	0.242506	0.038221
BPTFP1	0.555807	0.3841
SQSTM1	0.090279	0.365233
AC135977.1	0.300012	-0.12594
AC004980.4	-0.07862	-0.15253
LARP1P1	0	0.68747
AC103810.6	0	2.37401
TRIM56	0.017982	-0.07126
TCTEX1D4	-0.00432	-0.10925
LST1	0.271935	-0.1124
AC008750.7	0.636587	0.814093
TNFRSF1B	0.035239	0.205666
ZNF347	0.215655	0.02965
RNA5SP462	0	0
KIAA0040	0.040708	-0.15619
AC027559.1	-0.20215	0.18666
FIBCD1	0.190032	0.090816
HTR7	0.268028	0.210305
RPSAP58	0.158633	-0.45964
GTF2IP7	-0.1057	0.132158
CACNA2D1	0.289066	0.397061
WNT9A	0.381981	0.251467
NRP2	0.804639	0.550381
KSR1	-0.06612	0.147187
ALPK2	-0.04755	-0.01242
MYO1F	0.073451	0.095671
FAM214B	0.432806	0.284447
TM4SF1	0.069288	0.285156
COL5A3	0.079621	-0.04164
RERE	0.225416	0.050466
SNRPD3	0.85224	0.197423
RPL21P10	0	0
AC233968.1	-0.82747	-0.55844
SIPA1L3	0.592495	0.605862
RNA5SP474	0	0
BX005428.1	0.162099	0.175532
NBPF10	0.384825	0.283477
FTLP8	0.904108	0
NIBAN1	0.060445	0.003131
PALM	-0.09753	0.040689
LAMC2	0.19164	0.186006
LEMD1	0.219187	-0.184
PCNPP1	-0.03787	-0.07732
CCL7	0	0
AC254813.1	0.525958	0.35421
ERICH2	0.573403	0.487249
CAMK1G	0	0.069035
SLC7A11	0.457669	0.98197
ENST00000456822.5	0.036151	0.02776
TULP4	0.161412	0.415232
SLC7A2	0.258474	0.173659
NPIPB8	-0.08193	-0.08193
LYG2	0.8665	0.436664
MTRNR2L2	0	1.92759
CACNG8	0.034456	0.097489
ENST00000568914.1	0.044702	0.065665
ZNF860	0.683336	0.101154
DEFB131E	-0.10792	-0.2171
SERTAD1	0.368952	0.154786
SBNO2	0.026469	0.268747
AC129492.5	0	0.497611
SLC35E4	0.444315	0.191511
PTK2B	0.255146	0.112476
LSP1P4	0.425222	0.932915
INAVA	-0.06259	-0.00905
AC016027.5	0	1.91875
RNA5SP97	1.91872	0
ZNF821	0.4245	0.449913
AP001636.2	-0.26273	-0.37461
RNA5SP28	0	0
AC243547.3	-0.5606	-0.56519
FAM167A	0.584436	0.278805
TCP11L2	0.021592	0.200562
AC015813.2	0.333765	-0.01364
PLD2	0.050729	0.554561
RDM1P2	0.399546	-0.1483
MMP17	0.262424	0.435331
MTURN	0.461587	0.0925
ANKRD22	0.141241	-0.23626
AL133380.1	0.754546	7.97e-09
PIM1	0.38598	0.458958
STK31	0.385343	0.328007
STK32B	0.274961	-0.10534
EIF4EP1	0	0.393175
LITAF	0.104651	0.043107
BDKRB2	-0.12806	0.405844
SIPA1L2	0.790433	0.707131
NDUFC2-KCTD14	-0.76184	0.049353
RGL1	0.366975	0.286955
OVOL1	0.227991	0.301571
FLT1	0.330321	0.272024
AC011462.1	0.674735	0.354194
TMEM256-PLSCR3	0.684923	1.1182
MICG	0	1.89423
AHDC1	0.112939	0.142111
ZNF697	0.001768	0.023178
UBE2Q2P1	-0.02389	-0.34812
IFITM4P	0	0.514319
UBE2FP1	1.30841	0.322735
MAP1B	0.332332	0.316245
MEIG1	-0.00507	0.066631
TCF7L2	0.573122	0.41682
RASSF5	0.035529	0.347658
SPRN	0.349053	-0.07537
ZDHHC15	0.36521	-0.15142
ENST00000374710.7	0.882626	0.158177
IFITM1	0.260461	0.27146
PMAIP1	0.247633	0.266591
CREM	0.277951	-0.09706
PRRG4	0.035153	0.124583
RPL7AP50	0.445909	0
NCLP1	0.349126	0.049693
SIX4	0.287471	0.446881
CCN6	0.137783	0
SLC6A15	0.555064	0.394039
AC244023.1	0	0
ALDH1A2	-0.29342	-0.14982
PDLIM3	0.127911	0.011047
AC097493.3	1.08308	1.5197
ENST00000445700.5	0	0
ABCA9	-0.05753	-0.22875
TNS1	0.182563	0.262208
AC090360.1	0.354141	1.08131
ADAMTS9	0.095129	0.709638
FOS	0.43602	0.546794
E2F7	0.299539	0.020905
KRT8P3	0.435897	0.428217
SRPK3	-0.03932	0.284235
C6orf141	-0.30107	0.520449
LZTR1	0.144116	0.348287
SMG1	0.3581	-0.08866
SULF1	0.039266	0.098809
RWDD4P1	0	0.247229
CFAP161	0.459924	0.138261
TUBB2A	0.065441	-0.02316
ENST00000319801.9	0.139218	-0.83662
CXCL6	0	0
AC011603.4	0	0
BATF3	-0.25068	0.26753
RAMP1	0.811283	0.784862
CDK14	0.343321	0.04588
H2AC17	0.531848	0.157823
OAF	-0.00152	0.006113
PDE8A	-0.02032	0.052843
PROSER2	0.274963	0.30141
ROBO3	0.506856	0.395396
BIRC6-AS2	-0.23186	-0.23186
RNA5SP244	1.04438	0
HMGN1P10	0	0
SLC9A7	0.068181	0.286619
AC008403.1	-0.08511	0.794629
LPXN	0.216614	-0.08148
RNA5SP278	0	0
ENST00000558084.5	0.340712	0.148873
FBXL16	0.558047	0.781608
RPL36AP13	0.443365	0
ARMC2	-0.12463	0.204878
ZFAND6	0.23028	0.119418
AL157834.3	0	0
AC020891.4	0	0
CORO1A	0.186678	0.174944
FEZ1	0.224917	0.216517
CCN3	0.273427	0.127186
TBC1D3C	-0.12404	-0.12404
AC133041.2	0	0.763122
GPRC5B	-0.13634	0.237949
TSPAN15	0.115688	0.063432
UPK3BL2	-0.00225	0.15191
C2	-0.37228	-0.28888
AC091429.1	0.164739	0.312721
SLC44A3-AS1	0.157654	0.140792
APOL2	-0.04978	-0.18293
UBA52P6	-1.11614	-0.80987
CBX3P2	0.859947	0.259651
NRN1	0.073635	0.01076
ENST00000559800.1	0.964449	0
APCDD1L	0.409185	-0.01073
SERPINB13	0.331867	0.278342
C15orf39	0.130938	0.141791
SPEGNB	0	0.120392
RPS12P31	0	0
PLAAT4	0.08098	0.181127
MEAK7	0.406577	0.216552
SCG5	0.570848	0.480497
SMIM2	0.684627	0.176337
ZC3HAV1	0.06125	-0.18567
RPL7AP22	-0.10158	0.41354
MYO10	0.091343	-0.02463
FNDC11	0.270371	0.658249
AC068630.1	0.316693	0.361219
C13orf46	0.060289	0.344199
HMGN2P30	0.590637	0
TMEM14DP	0	0
ENST00000463006.5	4.91e-07	0.298707
SLC16A6	0.278673	0.368098
CCDC191	0.158533	0.122428
WNT4	0.014462	0.632651
STAP2	0.056519	0.066405
RNA5SP180	1.8152	0
CAPRIN2	0.144847	0.469114
TANC1	0.315757	0.206498
GNG2	0.270804	-0.16798
HSPD1P6	0.185782	0.253157
ZBTB32	0.332206	0.296627
HDAC9	-0.08268	0.236461
AC008026.1	-0.04886	0.493972
RPS3AP3	0	0
DNMBP	0.292273	0.188861
CIB2	0.626324	0.344425
B3GNT7	-0.13238	-0.00178
THBD	0.086287	0.492457
SLC41A1	0.422275	0.32372
RAB38	0.235785	0.287425
OAS3	-0.01715	-0.10818
COX5BP4	0.607463	0
ENST00000617617.4	0.553388	-0.44745
TRAJ2	0	0
TYMP	-0.22144	0.157809
MTF1	0.322581	0.184534
MCL1	0.270488	0.140928
THBS4	0.373779	0.205632
TTLL10	-0.07266	0.249511
P2RX4	0.187426	0.20608
AC002310.4	-0.47495	-0.24053
FLI1	0.161321	0.004017
ENST00000572053.5	0.853961	1.40586
TSKU	0.11184	0.02216
PPARD	0.175981	0.071092
SNRPGP10	0.722424	1.18708
CCR7	0.299446	0.048118
KLHL22	0.05222	0.091317
TTC9	0.258509	0.456366
GBP5	-0.04141	-0.02679
TUBA3D	0.346909	0.333272
TMEM274P	0.31464	0
PLPPR3	0.288983	0.086794
MYO16	0.286929	0.22535
INSIG2	0.57897	0.396507
EBAG9P1	0	0
LHFPL2	0.082441	0.326252
CT75	-1.27659	-0.97089
BX284632.1	0.266004	0.214297
AC009452.1	0.215041	0
AL356218.1	0.935861	0.841129
AL049629.2	0.476736	0.323059
RPL32P27	0.318379	0.2225
CCDC33	0.857902	0.689302
SMTNL1	0.062083	0
TMEM40	0.124664	0.158384
DNAH7	0.484206	0.10255
RPL39P34	0	0
PSD3	0.29231	-0.00175
AC256236.1	1.7157	0
PDP1	0.102011	0.021318
SLCO4A1	-0.14237	0.060416
ELMO1	0.260228	0.217847
TNFRSF11A	0.537559	0.794191
AC105052.1	0.626498	0.260934
AL391840.2	0	0.329736
COX6CP2	0	0
AL096840.1	0	0
AC104996.3	3.64885	2.1664
DMGDH	0.606398	0.007439
SMPD4P1	0.043198	0.35267
PRKCD	0.120211	0.229915
EFCAB13	0.181331	-0.34184
AC018638.1	0.48	-0.68488
ACHE	-0.10868	0.038789
RNA5SP385	0	0
AC022616.5	0	0
ENST00000438114.1	1.65739	0.60535
AC024940.6	-0.43446	-0.31213
SHQ1	0.634398	0.007303
TCIM	0	0.066724
CPEB1	0.829426	0.787823
C15orf65	-0.06522	-0.08121
RNA5SP113	0	1.75768
STK17A	-0.01457	-0.09985
FA2H	-0.1326	-0.10924
PDCD6IPP2	0.424212	0.915779
ISG15	-0.13863	-0.16332
RPS11P5	-0.25147	0.962951
ERV3-1	0.28553	0.218274
DYNC1H1	0.572123	0.021271
TMEM231P1	0.249335	-0.47019
NAA80	0.505354	0.342991
STRA6	0.50308	0.598747
ACSL5	0	0.193787
TLE4	0.501903	0.320441
CLHC1	1.57338	0.670063
PLD1	0.383597	0.277692
GPX3	0.069366	0.284656
MX2	-0.26206	-0.19903
AC083822.1	0.849205	0
SPINK7	1.22321	0.74606
PLCXD2	0.156414	0.229914
LYST	-0.17949	0.17834
AC106886.5	0.257817	0.076871
HNRNPUP1	0.424624	1.05935
RPL7AP66	0.26657	0.287419
SPATA1	0.565818	0.881601
H3P4	0	0
AC104692.1	0	0
NR1I3	0.40494	0.11556
RNA5SP364	0	0
AC005829.1	0.36361	0.197456
AC243899.2	0.36361	0.197456
B3GNT8	0.314572	1.38907
ABL2	0.384772	0.058534
MDGA1	-0.00552	0.356408
P3H2	0.045703	0.062873
AC015911.7	0.068728	-0.10456
DEFB109D	1.31745	0
ENPP7P4	0.413154	0.045578
ELOCP33	0.413559	0.57635
ENST00000619417.1	0.961433	1.78941
RPL29P11	0.836636	0.387654
APOBEC3F	0.173872	0.33143
CHD4	0.043041	-0.00454
FHL1	-0.24102	0.386096
AL450124.1	0.324608	-0.04893
KLF3	0.273509	0.417066
Z97353.1	0.004469	0.124308
RAP2C	-0.05975	-0.0432
DCC	0.286305	0.251682
ALOXE3	0.284602	0.036398
SUMO2P15	0	0
BRME1	0.561389	0.35925
FAM47E-STBD1	0.718442	0.718051
PPP1R3F	-0.05493	-0.06219
AP001324.1	0.388297	0.672661
RPS3AP47	0.32647	0.676267
KIF21B	0.010668	0.046908
RPL26P27	0	0
ZNF137P	-0.12341	-0.14495
Z98755.1	-0.12378	0.150593
PMCH	-0.14592	0.540262
JAZF1	-0.09072	0.236206
MCTS2P	0.694214	-0.12841
IFFO1	0.101259	0.051536
RNA5SP86	0	0
ALOX5AP	0	0.312013
FUT2	-0.05555	0.159476
AC105052.2	0.060805	0.255232
KIAA0895	0.198911	0.371129
SHLD2P3	-0.26271	0.300599
AL031708.1	-0.04866	0.013015
AC005865.1	-0.11379	0.337715
EMP3	-0.06013	0.033126
CD53	0.401639	0
GLIS2	0.104457	0.22104
GABARAPL1	0.175697	0.243378
ENST00000437078.6	0.022069	0.48019
AC275565.2	0.90206	0
IGKV1OR22-1	0	0
RAB22A	0.266934	0.154885
EOMES	0.28953	-0.0299
HMGB1P4	-0.2277	-0.0197
AC006504.3	0	0.214586
LAD1	-0.11817	-0.07171
AC090013.1	-0.34373	-0.01951
UQCRHP1	0	0
IFIT2	-0.05252	-0.24497
KRT8P46	0.315275	0.131138
MACF1	0.444856	-0.02207
BOLA2	-0.01847	0.035042
RPS27AP16	0.728351	0.728204
TNFRSF10A	0.119124	0.241089
KCTD11	0.135785	0.495672
MAL	0.651269	0.32501
HOOK3	-0.41124	-0.1567
RNA5SP304	0	0
CDC14A	0.625386	0.147911
WBP1LP3	0.811229	0
ST6GALNAC1	0.100424	0.335494
AC011998.1	0	0
RNA5SP479	0	0
HMGN4	0.647144	0.061885
UBC	0.134049	0.408138
AC243922.1	-0.03603	-0.03603
EFEMP2	0.561006	0.23801
BEX4	0.380808	0.008653
IL3RA	0.36163	-0.02922
IFIT3	-0.06063	-0.05243
GRK4	0.290338	0.431842
AL355472.1	0.756605	0.802032
AC012616.1	0.872657	0
FGD6	0.530436	0.366083
TLCD3B	0.184769	0.445112
GPC3	0.483998	0.482113
AL589666.1	0.193162	-0.49149
KLK14	0.310865	-0.20114
SEMA6C	-0.24485	0.275443
ENST00000427464.1	0.520681	0
RNA5SP392	0	0
CCDC200	0.250001	0.696745
MFSD4B	0.381762	0.284187
IGLV1-50	0.815736	0
AC093525.1	-0.28733	-0.61108
RAB43	0.403344	0.053785
RNA5SP305	0	0
ATP2A3	-0.14657	-0.0054
AL589743.4	0	0
PITPNC1	0.41212	-0.12247
TAPBP	-0.13791	0.191249
IL1RL1	0.434925	0.370864
TOR4A	0.041406	0.031961
RTBDN	0.251602	0.415801
RNF207	-0.13392	0.555388
BX664615.2	0.294536	0.957766
NABP1	0.067472	0.382774
S100A14	-0.02772	0.153536
PPIAP77	0.268502	0
SAA2-SAA4	0	0
RNA5SP297	0	0
FETUB	0.280204	0.36361
TNC	0.028868	-0.29841
SH2D2A	-0.29537	-0.03512
ULK4P1	0	0.720451
SLC16A3	0.311501	0.396434
CFAP20DC	0.441811	0.082671
RHEBP2	-0.58321	-0.91268
TRGV7	0.443407	0
NFKBID	-0.01234	0.236495
AL353689.1	0.861301	0
GIPR	0.478166	0.493798
TDRD7	0.175616	0.021162
AL158032.2	0	0
PANX1	0.118457	0.005136
ENST00000558447.1	-0.05171	0.077813
AC091057.6	1.30963	0.018206
HMGN2P46	0.118112	0.26978
C11orf65	-0.719	-0.38718
AMPD3	0.826475	0.257708
ENST00000639844.1	0.203717	0
CELSR1	0.364646	0.031965
SUSD4	0.140906	0.100608
ABCC6P2	-8e-06	0.408653
RNA5SP130	0	0
KCNK1	0.127151	0.234405
ZFHX3	0.274652	0.014457
RUNX3	0.619811	0.491282
ENST00000630962.1	0	0
KIAA1217	0.085915	-0.10057
PLLP	-0.34411	-0.08593
VMO1	0.165723	0.706436
ALPL	0.402482	0.390565
ANKRD11	0.096405	-0.04714
STXBP6	-0.11733	0.53711
RNA5SP282	0	0
EMID1	0.412224	0.397986
DLGAP4	0.161066	-0.00683
EIF2S2P3	0.541549	-0.22111
RNPS1P1	0.097002	-0.1048
RPL29P12	0	0.607566
MYH3	0.261376	-0.49817
RNA5SP128	1.62521	0
PPP2R5B	-0.12998	-0.30562
CEP85L	0.401236	0.18968
TACR1	0.572983	0.794105
MTCYBP14	0	0
LYN	0.125719	0.420128
AC096582.2	0	0.210948
TRIM8	0.242339	0.183694
AC079780.1	0	0
PDZD2	0.061711	0.441968
RNA5SP212	0	0
KCNK6	-0.00155	0.19202
RNF152	-0.1684	0.18063
AC079781.1	0	0
CAMK1D	0.064969	0.290829
ULK1	0.551379	0.646436
ENST00000591601.5	0.225072	0.306512
SUGT1P4	-1.43241	-1.33298
BACH1	0.500773	0.371993
UGT1A5	0.269914	0
IRF9	-0.13034	-0.13499
KMT2A	0.428171	-0.13456
IFITM3P6	-0.33125	-0.33125
NECAB2	0.422753	0.13531
UTS2B	0.193225	0.31604
BCRP5	0	0
METTL27	0.128011	0.376984
GNG14	0.261264	-0.05519
ANKRD36B	-0.1175	0.175849
SLC44A4	0	0.153697
AC009303.1	0.394253	0
AC005551.1	0	0
RPL23AP67	0.274907	0.498836
PLIN2	-0.00402	0.054111
TNIK	0.033651	-0.08112
Z98885.1	-0.25828	0.817482
TGFB1	-0.00203	0.190627
B4GALT5	0.104502	0.226897
ANKRD13C	0.333494	0.184737
RNA5SP78	0	0
FLNB	0.373857	0.173578
CCL4	0	0
LIMCH1	0.579852	0.308085
SPACA6	-0.42443	-0.05985
TP53BP2	0.157185	0.236126
AC239800.3	1.00388	0.61492
CDC34	0.352724	0.209029
CSF1R	0.495495	0.670025
RNA5SP88	0	0
AL132838.2	0.267021	0
AL132838.4	0.267021	0
NFE2L3	0.229925	0.479439
STARD8	-0.31657	-0.38272
CD68	0.295483	0.177055
AXDND1	0	0.335005
AC002076.1	0	0
MLANA	0.675415	-0.09189
GRAMD1A	0.11517	0.053209
ABCA13	0.381854	0.025837
AC009412.1	0.543847	0
AKNA	0.029167	-0.34221
NONOP2	0.113014	0.210728
AC068831.1	0	1.58584
AC126755.4	0	0
MFSD12	0.218056	0.252377
RNA5SP38	0	0
AK8	0.414861	0.574148
ENST00000640414.1	0.047696	-0.00912
AC010655.3	0.040861	-0.33907
SHD	0.296486	-0.04754
MICB	0.130732	0.203229
ALG1L	0.27646	0.450962
SUMO1P3	0.596857	0
SAMD9L	-0.46903	-0.35982
GGNBP1	0.225236	-0.10669
RNA5SP402	0	0
PROX1	0.34571	0.060985
HNRNPA1P4	0.074886	0.805237
IL18R1	0.103522	-0.39447
AC002472.2	0.315132	0.267248
PRKDC	0.483874	0.04471
CASTOR1	-0.27526	0.085727
HDX	0	0
PSMB9	-0.43735	-0.61592
SLC45A4	0.430506	0.295379
HHLA1	0.000196	0.33966
MSANTD3-TMEFF1	0.360468	0.080544
UPK3B	0.010955	0.170796
RAP1GAP	0.282991	0.152794
KLRC2	0.179022	0
HTR1D	0.072207	0.187827
AC096533.1	0	0.750258
DDIT3	0.079971	0.311245
PTPN22	-0.53593	-0.21792
AGPAT4	0.410265	0.364552
RPL37AP8	0	0
DNAJB6P3	0.170942	0.362238
DYNC2H1	0.06188	-0.24553
ZNF444	-0.05192	-0.13724
CREG2	0.599342	0.362963
LOXL2	0.281297	0.113013
PROS1	0.352698	0.047392
SEM1P1	0.807887	0
CASP1	0.606586	0.854853
AL157777.1	0	0.450347
PTK6	0.02584	0.577776
SLC20A1	0.350153	0.455229
SP6	0.285695	0.263297
RNA5SP478	0	0
SEMA4C	0.346401	0.372844
ANO2	0.32431	0.248197
IL10RB	0.318421	0.252015
GSAP	0.697826	0.303552
SCOCP1	0	0
ENST00000640725.1	0	0.805048
ENST00000625617.2	0	0
FYB2	0	0.327586
HES4	-0.0544	0.131115
DKK3	0.393347	0.247381
TRBV8-2	0.576828	0.609053
FOXK1	0.033576	0.170292
VMA21	0.467347	0.370811
TATDN2P2	0.384813	0.087013
ESPN	-0.23932	0.037786
ICA1L	-0.12857	0.575013
TUBB2B	-0.32294	0.219185
ZBTB7C	0.265017	0.280754
HLA-DMA	0.655116	-0.19563
ENST00000400602.2	1.53274	1.88e-08
SP100	0.013865	-0.11007
NIPAL4	-0.20006	0.142784
ODC1	0.134147	0.120133
AC011228.3	0.178805	0.702194
IL10	0.248102	0
EDN1	-0.05218	0.240921
GZMB	-0.26344	0.097372
ELAPOR1	0.616744	0.749932
RBM47	0.07435	0.14665
RPL12P10	0.022556	0.03486
TMEM92	-0.05703	0.071217
CXCL16	0.033465	-0.02897
NRARP	0.09133	0.447554
AL139100.1	0.244798	0.371638
RAB24	0.058093	0.534572
AC012254.4	0	0
H3C6	0.074898	-0.01013
FBXO39	0.123808	0.490267
ADRB2	0.241451	0.353688
PAPSS2	0.18238	0.198636
KMT2D	0.629127	0.060797
FOXL1	0.032593	0.110938
PCNX1	0.462721	0.375266
CARMIL2	0.500388	0.172656
COX6A1P2	1.81021	0.610038
ENST00000510582.3	0	0.675916
ENST00000640796.1	0.050013	0
HSD3BP5	0.361762	0.157644
ETS2	0.273584	0.329487
OPTN	0.099133	0.369061
TWF1P1	-0.01691	-0.05608
UBA52P5	0	0.714923
ZFYVE28	0.535652	0.455356
HMGB1P31	0.198503	-0.34445
RHOF	-0.52031	0.038201
FAM160B1	0.071422	0.042802
F2RL1	0.245348	0.202645
FOLR3	0.150835	0.638797
ABCA1	0.063036	0.289032
AC105233.3	0	0.690395
ZNF800	0.46271	0.186919
TFPI2	-0.09666	-0.06756
ARRDC4	0.303014	0.068126
AC234782.1	0	0
SLCO5A1	0.132549	-0.05691
SCGB2B2	0.561621	0.273916
RNA5SP56	0	0
PDE10A	0.607999	0.232217
RCAN1	0.190234	0.035776
AC100854.1	0	0
AL627311.1	0	1.51609
B3GNT3	0.337688	0.279157
RNF149	0.159761	0.12065
CR759762.1	0.045329	0
AC010132.2	0.03445	-0.10615
NFAM1	0.245447	0.119737
ENST00000546973.1	-0.38197	-0.10704
PMS2P12	0	0.688923
MYEOV	-0.11563	0.167983
HSPA4L	0.189357	-0.03797
ZNF490	0.261918	0.080093
AC000041.1	-0.67887	-1.32566
B4GALT1	0.162179	0.08402
ATP6V1G1P2	0	0
SERPINE2	0.143578	0.041113
RNA5SP132	1.5088	0
FLVCR2	0.13326	0.06321
CEP135	0.162631	0.064123
NDUFB4P8	-0.38831	0.39834
ENST00000640219.1	0.492409	0.321771
AC008481.2	0.227434	0.577862
TPK1	0.266849	0.276073
FRY	0.900169	0.199524
CSMD2	0.265305	0.33562
FCRLB	0.480742	0.404676
STK40	0.075241	0.109342
BCO2	0.214655	0.132264
AC087393.3	1.50216	0
TPRA1	0.154773	0.279315
PPP4R1L	0.140733	0.025681
PINLYP	0.181728	0.333741
VSTM2A	0.618932	0.404229
DUSP5P1	0.466766	0.098788
SPTBN5	0.427725	0.297147
UBE2L6	0.062387	0.261157
RPS27P16	0	0
C17orf99	0.219586	0.411094
AGAP13P	0.540571	0
ZNF165	0.304927	0.194115
ERN2	0.319644	0.151381
WFDC3	-0.42755	-0.34416
CCDC69	0.473728	0.073879
AC009093.3	0.296747	0.159857
CYP27C1	0.041001	0.145651
RNA5SP290	1.49523	0
AC008737.2	0	0
AL591438.2	-0.07342	-0.17603
AKR1B1	-0.0111	0.014159
AC068631.2	-0.01519	-0.53139
RPS21P4	1.92251	1.56576
RNA5SP491	0	0
ENST00000536576.5	-0.17907	-0.74975
SFRP5	0.047682	0.041457
LRRC8B	0.181619	0.530785
AC010343.1	0.004439	-0.31833
UPF3AP3	0.229673	-0.41619
MYT1L	0.233459	-0.28888
SORBS2	0.511799	0.609663
CLEC4O	0	0
EIF3CL	0.040161	-0.20353
AFG1L	-0.63092	0.301769
DDHD1	0.291787	-0.02711
GUSBP4	0.617223	0.168327
UGCG	0.333693	0.256929
FTH1P13	0.471478	0
CDK5R2	0.087301	0.350477
SELENOP	0.168242	0.101219
AL138752.2	-0.03587	0.161176
GRAP	0	0
NHP2P2	0.623812	1.12809
AC027176.2	0.359136	0.348212
SUN3	0.352702	-0.18269
ANO9	-0.4571	-0.28948
MPZL2	0.04527	-0.0445
TFE3	-0.00793	0.293125
SNX9	0.088756	0.1437
DRAP1	0.02251	0.159732
TGIF1	0.242378	0.324998
EFHD2	0.103773	0.223844
CORO2B	0.082663	0.05193
NIPAL1	0.239245	0.074178
RND3	0.355449	0.397695
KLF10	0.463036	0.556776
FAM25A	-0.47091	0.371561
ENST00000436349.5	-0.68003	0.172958
PHETA1	-0.04925	-0.05893
H1-4	0.068111	0.335648
NAMPTP3	0	0
FYB1	-0.21919	0.416006
GPANK1	0.34011	0.419283
IER5	0.154747	0.20493
DAPK3	0.171282	0.091332
TXK	0.387257	0.441455
UNC13A	-0.009	0.024437
AL096712.1	0	0
HMGB1P14	0.239843	0
PLEC	0.381026	0.013992
ATP5MFP4	0	0.946456
HMGB3P4	0.213613	0.426714
ANKDD1B	0.403539	0.411366
MRPS10P1	0	0
AC008687.7	0.549256	0.26539
AC006001.4	-0.59135	0.579851
SPDYE2B	0.490517	0.266683
EPN2	0.271996	0.187017
VAMP5	0.2244	0.358198
ATP1B1	0.03649	0.110872
SLC17A5	0.334519	0.170533
AP1AR	0.363811	0.14098
RPL23AP81	0.792255	0.430415
RNA5SP295	0	0
SLC22A4	0.51603	0.089058
NOTCH2NLB	0.785588	0.629763
ENST00000613863.4	0.445883	0
SCGB3A2	-0.03881	0.550621
SLC22A31	0.131961	0.120125
RANBP17	-0.37455	0.240279
MAFG	0.186262	0.479653
NLGN4Y	0.785232	0.609272
PNMT	0.156173	0.232313
AL135905.2	0.28757	0.263427
RNA5SP393	0	0
DOCK10	0.138834	-0.0229
RPL17P51	0	0
AC093012.1	-0.54381	-0.54381
PELI1	0.139847	0.287101
RPS18P12	0.281421	0.240302
SLC25A37	-0.21185	0.043691
NHSL2	-0.01893	0.015549
HLA-A	0.124142	0.084446
YAF2	-0.17614	0.166399
ZNF852	0.15725	0.300845
GYG2P1	0.557727	0.978909
ADAMTS7P3	0	0.027958
ITGAV	0.217393	0.197186
BSPRY	0.080705	0.229467
BX679664.1	0	0.865776
RPL12P41	0.254493	0.509954
ACTN2	-0.02688	0.381401
MTRF1L	0.109363	0.218834
STARD5	-0.22108	0.270822
AC005102.1	0.974619	-0.02677
TMSB4XP8	0	0
MUC4	0.096732	-0.32811
H4C12	0.893128	0.526535
AC005726.1	-0.03596	0.094358
HMGN2P23	0	0
BAZ1A	-0.12983	0.050645
RPL37P3	0	0
TRIM74	-0.21552	-0.01101
CTAGE4	0.280055	0.839157
UGT1A6	0.503428	0.924817
PRKX	0.225829	0.131554
ANKRD20A1	0.27056	0.048903
C3orf18	0.538932	0.4227
ARID5A	-0.25413	0.006241
RPE65	0.274654	-0.03943
CCDC144NL	0.509013	0.705242
AP000866.3	0.165302	0.222411
PDLIM4	0.034555	0.153561
TPST1	0.519245	0.105885
ANAPC1P3	0	0
AC105233.2	0.185577	-0.03995
APOBEC3A	0.184019	0.506394
CCNH	0.214709	0.192138
PSPHP1	0	0
FAM227B	-0.5036	-0.62794
MSR1	-0.39117	-0.20572
QPCT	0.1365	0.194833
ANXA2P2	0.571178	0.847642
CXCR5	-0.18678	-0.54303
SPNS3	0.216963	0.111236
RPSAP45	0.256614	-0.11628
AL359075.1	0	0
ELK3	0.163711	0.12519
KY	0.115809	0
TMEM106A	-0.18128	-0.29644
TVP23C-CDRT4	0.353383	0.426191
RPL22P16	0	0
AC008481.1	0	0
NRP1	0.214106	0.061941
KCTD6	0.064852	-0.15028
PPP1R1C	1.11003	0.448556
SLC4A8	0.699432	0.424459
ENST00000588812.5	0.602763	0
AL035456.1	0.262377	0.337544
AC087393.1	0.564124	0
CTHRC1	-0.21342	-0.22269
SHE	0.435902	0.506499
SLC51A	0.331145	0.648322
C2orf76	-0.19731	-0.19676
H3C2	-0.68736	0.344969
ENST00000503522.1	0.80019	0.288536
MAP3K9	0.323695	0.038884
AC116562.3	0.179495	0.387569
CD52	-0.39884	0.141435
CLDN7	0.099144	0.151642
RPL12P27	0	0
KCNB1	0.002211	0.030738
PROCR	0.003291	0.052277
RNA5SP248	1.40935	0
CADM1	0.411606	0.454627
AC099489.1	0.054645	-0.086
SYNE2	0.379821	-0.14996
GMIP	-0.05231	-0.09282
PKNOX1	0.710445	0.565337
VPS37B	-0.07214	0.092411
POU6F2	-0.03944	0.306814
FRMD4B	0.036872	-0.0595
CAB39	0.243543	0.186513
BIN1	-0.01168	0.106149
AC083904.1	0	0
ENST00000424893.6	-0.66562	0.703785
ZNF358	0.309336	0.405355
ZNF609	0.134424	0.067631
SLC25A35	-0.06055	0.494789
CLEC4A	-0.19229	0.202407
AC034236.1	0.29458	0.187352
BMS1P12	1.05895	-0.39805
AC245078.1	0.280919	0.615501
GJB5	0.108818	0.062533
SLC45A1	0.415593	0.07799
TREM1	0	0.203282
ZNF208	0.015153	0.385555
AL022345.2	0	0
RPL12P47	0	0
RPL21P110	0	0.353273
[truncated: 24,842 more rows]

## Sheet: Ext6e
	Fold Change to Control - CCL2
Control	0.600601	0.800923	0.739271	2.81581
Live Fusobacteria	992.908	508.603	319.543	380.898
Dead Fusobacteria	24.8715	45.9651	96.0971	112.477

## Sheet: Ext6f
	Fold Change to Control - CXCL1
Control	0.640591	0.875833	1.05147	1.69402
Live Fusobacteria	420.701	244.722	124.878	146.025
Dead Fusobacteria	12.7737	17.5303	17.0087	19.6137

## Sheet: Ext6g
	Fold Change to Control - CXCL2
Control	1.15844	1.35357	0.846266	0.753672
Live Fusobacteria	3157.03	4919.64	1217.11	583.908
Dead Fusobacteria	27.4409	38.7716	28.6803	22.8761

## Sheet: Ext6h
	Fold Change to Control - CXCL3
Control	0.914876	0.917232	0.783564	1.5209
Live Fusobacteria	410.346	283.952	254.229	330.874
Dead Fusobacteria	23.6902	45.6252	70.5794	68.1309

## Sheet: Ext6i
	Fold Change to Control - TNF
Control	0.91521	1.0594	0.495719	2.08292
Live Fusobacteria	555.898	369.44	483.788	461.398
Dead Fusobacteria	168.942	217.17	278.969	180.712

## Sheet: Ext6j
	Fold Change to Control - IL1B
Control	2.16034	0.285687	2.40456	0.673834
Live Fusobacteria	51.6574	24.3629	22.5925	24.0686
Dead Fusobacteria	0.231041	3.85603	0.851409	4.75048

[truncated: 3 more sheets: Ext6k, Ext6l, Ext6m]
