# Supplementary material for: Intratumoral bacteria are immunosuppressive and promote immunotherapy resistance in head and neck squamous cell carcinoma
Source: Nat Cancer. 2026 Jan 2;7(1):80–97. doi: 10.1038/s43018-025-01067-1 (PMC12823012; doi:10.1038/s43018-025-01067-1)
Supplement: Supplementary file 15 — Statistical source data. [file 43018_2025_1067_MOESM15_ESM.xlsx]

## Sheet: Ext7a-b
Ext. Fig. 7a					Ext. Fig. 7b
	Streptococcus	Staphylococcus	Other		Streptococcus	98.6586
Tumor 1	99.7123	0	0.28769		Staphylococcus	0.67159
Tumor 2	97.9405	0.91714	1.1424		Haemophilus	0.12451
Tumor 3	98.2514	0.60423	1.14437		Rothia	0.10298
Tumor 4	97.5409	1.83658	0.62257		Erysipelothrix	0.09338
Tumor 5	99.848	0	0.15195		Lachnospiraceae_[G-2]	0.0901
					Enterococcus	0.05754
					Corynebacterium	0.04577
					Campylobacter	0.04577
					Lachnoanaerobaculum	0.04394
					Bacteroides	0.0354
					Clostridiales_[F-3][G-1]	0.03039
