# Supplementary material for: Intratumoral bacteria are immunosuppressive and promote immunotherapy resistance in head and neck squamous cell carcinoma
Source: Nat Cancer. 2026 Jan 2;7(1):80–97. doi: 10.1038/s43018-025-01067-1 (PMC12823012; doi:10.1038/s43018-025-01067-1)
Supplement: Supplementary file 16 — Statistical source data. [file 43018_2025_1067_MOESM16_ESM.xlsx]

## Sheet: Ext8
	Antibiotics During Treatment (αPD(L)-1 Treated Patients with HNSCC)
	Mean	Upper Limit	Lower Limit
No	22.6667	13.7936	33.7922
Yes	41.6667	25.5141	59.2435
