# Supplementary material for: Intratumoral bacteria are immunosuppressive and promote immunotherapy resistance in head and neck squamous cell carcinoma
Source: Nat Cancer. 2026 Jan 2;7(1):80–97. doi: 10.1038/s43018-025-01067-1 (PMC12823012; doi:10.1038/s43018-025-01067-1)
Supplement: Supplementary file 17 — Statistical source data. [file 43018_2025_1067_MOESM17_ESM.xlsx]

## Sheet: Ext9b,c,e
Ext. Fig. 9b		%CD4 Positive Cells
	NT
	anti-CD4	0.3	0.29	0.27
	anti-CD8	20	16.3	9.94
	anti-CD4 + anti-CD8	0.26	0.23	0.22
Ext. Fig. 9c		%CD8 Positive Cells
	NT	15.1	11.8	10.3
	anti-CD4	17.8	14.3	11.2
	anti-CD8	0.1	0.11	0.037
	anti-CD4 + anti-CD8	0.12	0.064	0.033
Ext. Fig. 9e		%Ly6G Positive Cells
	Control	55.2	61.2	48.5
	anti-Ly6G	0.67	1.83	1.58
