# Supplementary material for: Intratumoral bacteria are immunosuppressive and promote immunotherapy resistance in head and neck squamous cell carcinoma
Source: Nat Cancer. 2026 Jan 2;7(1):80–97. doi: 10.1038/s43018-025-01067-1 (PMC12823012; doi:10.1038/s43018-025-01067-1)
Supplement: Supplementary file 18 — Statistical source data. [file 43018_2025_1067_MOESM18_ESM.xlsx]

## Sheet: Ext10b
	16S DNA (pg)
Control	11.5725	12.2207	61.4601	25.8896	10.399
ABX	0.0725	0.0906	0.0047	0.0177	0.0125
